# Supplementary material for: Identification of cuproptosis hub genes contributing to the immune microenvironment in ulcerative colitis using bioinformatic analysis and experimental verification
Source: Front Immunol. 2023 Mar 7;14:1113385. doi: 10.3389/fimmu.2023.1113385 (PMC10028083; doi:10.3389/fimmu.2023.1113385)
Supplement: Supplementary file 2 [file DataSheet_2.xlsx]

## Sheet: S1
Table S1. Number of samples in each dataset.
Datasets	Categories	Platforms	All (N)	UC (N)	Control (N)	Analysis Type
GEO	GSE38713	GPL570	43	30	13	Difference Analysis
	GSE87473	GPL13158	127	106	21	Difference Analysis
	GSE92415	GPL13158	183	53	21	Difference Analysis
	GSE16879	GPL570	133	48	6	Drug Validation

## Sheet: S2
Table S2. Differentially expressed genes
GSE38713 down	GSE38713 up	GSE87473 down	GSE87473 up	GSE92415 down	GSE92415 up	All down	All up
AQP8	SYT15	AQP8	USP14	AQP8	PKD2L2	AQP8	KCNA2
ABCG2	NTRK3	SLC51A	SALL1	OSTalpha	EHBP1L1	ABCG2	ST6GALNAC5
PCK1	KCNA2	CLDN8	POLR2D	CLDN8	RPL4	PCK1	IKZF4
GUCA2B	ST6GALNAC5	HMGCS2	DENND2D	LOC389023	ARPC2	GUCA2B	CERCAM
SLC51A	SHC4	PCK1	SLC25A28	HMGCS2	KCND1	CLDN8	MKL1
CLDN8	MBD2	DPP10-AS1	GTPBP4	PCK1	PSG2	PRAP1	CNTNAP1
PRAP1	C1orf86	ABCG2	NOMO3	SLC26A2	ZNF208	SLC26A2	TSHZ2
SLC26A2	IKZF4	SLC26A2	TNFAIP1	GBA3	SOBP	HMGCS2	FAM110B
HMGCS2	ZNF280B	GBA3	MSTO2P	MEP1B	MAP3K6	SLC30A10	ITGB8
SLC30A10	B3GALNT1	MEP1B	NEIL2	PITX2	SVEP1	DEFB1	CXorf36
DEFB1	LCA5	CWH43	GZF1	UGT2A3	EME1	GUCA2A	ZNF385D
GUCA2A	LOC101927248	CYP2B7P	TERF2IP	ABCG2	FBXO42	CD177	MDM2
CD177	MSX1	CHP2	ATR	HSD3B2	TRNAU1AP	CHP2	TGFB2
CHP2	CERCAM	GUCA2B	CNP	CYP2B7P1	DTHD1	TRPM6	FMNL3
TRPM6	MKL1	UGT2A3	SRP54	FLJ32063	ZNF626	RHOU	GJD3
RHOU	CCDC57	PITX2	HPS5	CWH43	PHIP	MT1M	THADA
MT1M	CNTNAP1	NPY1R	SMARCA5	DEFB1	KATNA1	MEP1B	LOC284219
DPP10-AS1	TSHZ2	SATB2-AS1	PITPNB	GUCA2B	SCN2A	SLC16A1	LOC339803
MEP1B	FAM110B	HSD3B2	UBLCP1	AQP7	FLJ41455	UGT2A3	SIX4
SLC16A1	NCAPH2	ADH1C	GOSR2	SLC30A10	ZNF346	ABCB1	CD80
UGT2A3	INTS4	UGT2B17	PJA1	CHP2	HNRNPA1L2	ACSF2	VASH1
ABCB1	ITGB8	DEFB1	GNL3	SLC23A1	LOC100129195	CNTN3	NUDT17
ACSF2	GRM5	BEST2	MORC4	UGT2B17	SLC8A1	TRHDE	NPHP1
CNTN3	MIER2	MT1M	TNFAIP8L1	NPY1R	SYCP2	PTPRR	DOCK9
TRHDE	ENOX1	AQP7	PITPNA	MT1M	POLR2G	RUNDC3B	FOXN2
PTPRR	CXorf36	TEX11	MRPL20	TEX11	SLC48A1	APOBEC3B	SYTL3
RUNDC3B	ZNF385D	SLC30A10	HLA-A	APOBEC3B	A2M	MS4A12	PHACTR1
APOBEC3B	NKX3-1	SLC23A1	E2F3	HSPB3	RHOB	SLC38A4	IGHG1
MS4A12	LOC101927069	APOBEC3B	RHOB	FAM5C	RTF1	SLC16A9	SRF
SLC38A4	PHKG2	UGT1A9	RDH11	BEST2	RNASET2	CDKN2B	IL26
SLC16A9	CADPS	UGT1A3	R3HDM1	FAM189A1	DCUN1D5	ADH1C	TTC39C
CDKN2B	VPRBP	UGT1A1	TTLL4	PDE6A	SARNP	PBLD	PTPN1
ADH1C	MDM2	TRPM6	CALM3	CDKN2BAS	CAP1	TMEM37	LHX6
PBLD	SUGP1	BRINP3	B4GALT3	TRPM6	PIAS2	CWH43	BICD1
RP11-363E7.4	JMJD4	SGK2	CLCN4	PRAP1	UFC1	MCOLN2	STAT5B
TMEM37	HLCS	ACSF2	EIF1AD	NPY	NAP1L4	NAALADL1	CHST3
CWH43	TGFB2	TUBAL3	S100PBP	ADH1C	PCDHB10	SECTM1	SIRPB1
MCOLN2	LRRC17	SOWAHA	TRIP13	DHRS11	MDM2	NEURL1B	ACTB
NAALADL1	DENND6B	GUCA2A	GTF2E2	DPP10	POLDIP3	TUBAL3	PPP3CC
SECTM1	ZDHHC14	LOC100288092	PABPC4L	SLC25A34	ZNF550	VAV3	SLC4A11
NEURL1B	ZNF804A	SLC25A34	MAPRE2	OSTBETA	PCIF1	DHRS11	ADPRH
LOC101928820	UBR4	PRAP1	RPN2	ACSF2	METTL6	VLDLR	PHF21A
TUBAL3	AX747507	PDE6A	NUB1	SGK2	ZNF230	CA1	SLC23A2
VAV3	FANCA	SLC51B	RCC2	CYP4F2	SYNM	SLC4A4	TMEM106A
SOWAHA	PSAPL1	RPS4Y1	POLR3D	B4GALNT2	CCDC82	DPP10	B4GALT3
XXbac-B476C20.9	ULK4	LOC101928405	SNHG24	TUBAL3	MRE11A	C2orf88	GPR4
RP11-486A14.1	FMNL3	YBX2	MORF4L1	ANKRD43	NAPB	EDN3	CCDC88A
DHRS11	BC048420	HSPB3	GYG1	PKIB	PDZRN3	HSD17B2	SETD5
RP11-33O4.1	C5orf51	GATA6-AS1	IARS	VLDLR	AP1S3	C7orf31	THSD7A
VLDLR	NOTCH4	FAM189A1	SLC7A6	GUCA2A	C1orf145	MEP1A	MID2
CA1	NUP50-AS1	DHRS11	GGCX	RPS4Y1	SV2B	TSPAN7	FKRP
SLC4A4	PPIA	MS4A8	SHISA5	CYP2B6	TUBA1B	SGK2	PCDH12
DPP10	HIATL1	HSD17B2	SCD5	SLC16A1	HELQ	GBA3	BMP7
C2orf88	ZHX3	CDKN2B-AS1	LOC100507468	LOC25845	HGSNAT	LOC286052	PLXNA3
EDN3	GJD3	ISX	TLL2	LOC100288092	KRT36	SELENBP1	CELSR1
HSD17B2	LOC101928618	TMEM56	TTC26	SLC38A4	AGPAT6	HPGD	GAB3
CA4	WTAP	DPP10	SH3BP2	ABCB1	KIAA1467	DEPDC7	CUL7
C7orf31	NPFF	CCNJL	TP73-AS1	FLJ22763	SLC35A2	TMED6	CCDC88B
MEP1A	IL10RB-AS1	MS4A12	SYNRG	TRHDE	GH1	PLA2G12B	CXCR1
TSPAN7	URB1	VIPR1	PACRG-AS3	INPP5J	SH3BP2	SCNN1B	UBASH3B
SGK2	HELZ2	SLC16A1	GPR173	MS4A12	WDR26	PKIB	LDOC1
GBA3	BRK1	NPY	MPEG1	TMEM63C	CGGBP1	B4GALNT2	FNDC3B
LOC286052	C11orf58	METTL7B	SVEP1	CNGA1	NTN1	HSPB3	MSL3
SELENBP1	GUCY1A2	MB	CBX8	HSD17B2	CLASP1	APPL2	ITPKB
HPGD	EXOSC1	FLJ22763	ZNF362	YBX2	CBX5	EFNA1	BTN2A2
DEPDC7	SH3GL1P1	ABCB1	C12orf4	ZNF575	TBL2	FLJ22763	ITSN2
TMED6	SERPINF2	ADIRF	ZC3HAV1	METTL7B	KHDRBS1	SLC1A1	LOC100129034
PLA2G12B	ACTRT3	SELENBP1	ZNF354C	SCUBE2	RELL2	CNGA1	LDB1
SCNN1B	THADA	SLC16A9	LIMCH1	FLJ35024	PLXNA3	LEAP2	SPG20
PKIB	VSTM4	NXPE4	TTL	C7orf10	FLJ44653	MIER3	NDUFA4L2
SLC51B	MB21D1	PIGZ	ETV1	LDHD	POLR3C	TMEM72	CLIP1
B4GALNT2	YBX1	PKIB	HIVEP3	TMEM56	CLDN10	CEACAM7	ATP11C
ADIRF	ALDH4A1	CCDC183	TOP1	RUNDC3B	DCTN1	TEX11	GLI3
HSPB3	ATP9B	FRMD1	RAP2C	PTPRR	MRFAP1	ENTPD5	NRXN3
CDKN2B-AS1	LOC284219	CNGA1	DSTYK	LOC100128893	OLFM3	PADI2	RAPGEF3
APPL2	LOC339803	SUGCT	DDOST	SLC16A9	RNF141	VIPR1	KIAA1462
EFNA1	DNM1L	SLC39A5	JADE2	TMEM72	GPR107	PAQR5	MASP1
FLJ22763	HUWE1	HEPACAM2	MTMR1	MS4A8B	CASS4	GHR	TFAP2C
SLC1A1	RNF187	SLC22A5	HNRNPM	KIAA1984	CRTAP	DDAH2	CLEC4D
CYP2S1	SIX4	NEURL1B	MYOCD	SLC39A5	MED27	AQP11	PDE4DIP
CNGA1	BCL6B	TMEM63C	BAZ2B	EYA2	IPPK	EPHX2	IGF2BP3
LEAP2	CD80	INPP5J	SERPINB1	WSCD1	GHRL	GRAMD1C	RTN2
LOC101929340	FRMD5	MEP1A	LINC01146	ISX	DUOX1	CYP27A1	RNASE2
MIER3	FRMD4A	CYP2B6	FAM98A	VIPR1	LOC100293532	PIGZ	SH3BP2
TMEM72	VASH1	PTPRR	PHF20L1	CCNJL	NLGN2	TMEM56	NRG1
SLC35G1	AADAT	SCUBE2	GLI3	LOC100286922	DIP2C	LRRC31	IPO9
CEACAM7	HSD17B12	TMEM72	TRAF3	C1orf175	ENAH	MST1	MAP3K3
TEX11	NUDT17	C1orf210	RNASEH1	FMO4	SRL	PDK2	ZNF641
MS4A8	TBX15	LDHD	ATP11B	FRMD1	WNK3	B3GNT8	MOXD1
ENTPD5	NENF	RUNDC3B	FXR1	LIPC	POLH	C1orf210	DLGAP4
PADI2	CAPZA1	HRCT1	COQ10A	LOC646627	C3orf17	IGSF9	SGIP1
VIPR1	MAGEB6	FMO4	RNF141	SLC39A2	LOC145820	SLC19A3	MRPL20
PAQR5	HEXA	LOC100286922	MYADM	NEURL1B	C14orf166	SEMA5A	MSC
GHR	NPHP1	EFNA1	URB1	PPARG	LOC100129034	SLC9A2	SNED1
DDAH2	LINC00961	VLDLR	CTF1	LRRC19	CLCN4	LRP4	C1QTNF6
RP4-758J24.5	DOCK9	PPP1R36	ITSN2	C10orf116	NPEPL1	OPN3	FER1L4
AQP11	WIZ	UGT1A7	ZFP90	FLJ38028	FAM160B1	PPARG	PDLIM7
NXPE4	HABP4	LOC727916	TOR3A	WDR78	ITGB8	SLC23A1	TROVE2
EPHX2	POFUT2	TRHDE	WTAP	PNLIPRP2	UBQLN2	NAAA	AIF1L
GRAMD1C	TYRO3	PLEKHG6	TK2	GDPD2	RFT1	ACVR1C	PDE7A
CYP27A1	FAM120C	PPARG	GTF2IP4	PXMP2	PMS1	P2RY1	PHF20L1
PIGZ	CTC-471J1.2	AIFM3	ACSS3	A1CF	LRRC55	SLC3A1	FAM126A
MYZAP	FOXN2	PHLPP2	ASXL2	SELENBP1	DTX3	SLC22A5	PML
TMEM56	TYW5	EYA2	GPR161	ETNK1	SENP3	LRRC19	CBL
LRRC31	SYTL3	PP7080	CEP78	MEP1A	C20orf160	HMOX1	CHSY3
MST1	PHACTR1	SATB2	ARMC9	SLC22A5	GPR173	SCUBE2	FADS2
PDK2	PARP10	PRR15	RUNX1T1	TMEM20	LOC100127983	KCNK5	CD47
B3GNT8	IGHG1	PXMP2	VASH1	AIFM3	ELL	AHCYL2	HECW2
LYPD8	LELP1	CCL13	SAT1	PLEKHG6	SHC1	PSD3	TRIM5
C1orf210	SEC14L2	B4GALNT2	PPFIA2	TMEM37	TDP1	USP30	HDAC7
IGSF9	SRF	C7orf31	TANC1	C1orf210	FUBP1	TMEM38B	PRKD3
SLC19A3	MYCN	C2orf88	COL22A1	NAT8B	HPS3	CAPN13	PIK3R5
SEMA5A	CLN6	ZNF575	WDR26	CYP4F12	ZNF449	PAG1	GNAS
SLC9A2	FAM91A1	PNLIPRP2	ATOX1	LRRC31	FGF7	PDE6A	CYTH4
LRP4	IL26	TMED6	GH1	C2orf88	IKZF4	BSG	CLINT1
OPN3	ZNF555	LOC101928820	PLCL1	CCL13	SIX4	FMO4	COL9A2
PPARG	PDGFB	LRRC31	LMO4	SPINK2	C11orf58	NETO2	PACS1
SLC23A1	ADRBK1	CA2	AP1M1	RHOU	FAM122C	EDN1	ZNF451
NAAA	PSMB7	ENTPD5	TMCC1	GXYLT2	KLHL17	GXYLT2	GJC1
ACVR1C	NUP188	CNTN3	DLC1	ANK3	MBTPS1	HNF4G	CYBA
P2RY1	TTC39C	GDPD2	UBC	ENTPD5	LOC100272217	BTNL8	S100B
SLC3A1	SEMA4F	LINC01224	DDX19A	PBLD	SLC12A9	WDR78	SCFD1
CIPC	DHX30	WSCD1	SP4	LOC100287411	UTP18	CKB	TGFB3
SLC22A5	KRT23	SLC38A4	CLCA3P	SERF1A	CYP2E1	ASB13	ALPL
LRRC19	AGAP3	LIPC	TINF2	EFNA1	NDST1	BEST2	GJA4
HMOX1	SCLY	RAPGEFL1	MAPK1IP1L	PRKG2	FAM19A5	ABCB11	ARHGEF10
SCUBE2	SF3B2	VLDLR-AS1	POLR3G	CNTN3	UBE2I	ITPKA	PARVB
KCNK5	SLC7A14	CDHR1	MRC2	HEPACAM2	H6PD	ISX	C6orf223
AHCYL2	UBALD1	BEST4	FLJ41455	PAQR5	LOC84856	MT1F	KCNJ15
PSD3	PTPN1	SLC39A2	IKZF4	SLC17A4	PRPF8	MXI1	TUBG2
USP30	LHX6	GIPC2	RAB3C	SATB2	CSE1L	SLC25A34	MAP9
TMEM38B	SASS6	TSPAN7	HTR2A	MB	USP32	SCIN	SLAMF6
CAPN13	AP4S1	SLC35G1	NUP98	LOC727916	SCAMP3	CPT1A	SLC16A2
PAG1	ETV5	SERPINA6	GARS	DISP2	RUNX2	PANK1	FMNL2
KB-431C1.4	POLR3B	MT1F	ATP10D	C7orf31	GNB3	PLCD1	SAMD4A
PDE6A	CHKB-AS1	LYPD8	NT5DC2	PIGZ	FAM63B	HIST1H1C	KRT7
BSG	SUMO4	PPP1R14C	HNRNPH2	PTGDR	RHBDF1	GCNT2	ANTXR1
FMO4	RBM15	AKR1B10	HSD3B7	TMEM171	PI4K2A	AIFM3	TLN1
NETO2	CCDC64	SERF1A	PHF24	PHLPP2	SNX5	SLC22A4	KIRREL
EDN1	DMWD	AMPD1	SPEF2	NR1H4	C14orf169	TMCC3	SMARCB1
GXYLT2	SUPT3H	PANK1	PSG2	SCIN	HNRNPD	PMM1	SYT11
SUGCT	LINC00883	SPINK2	CLDN11	SLC3A1	C14orf64	CDHR5	ADAM12
HNF4G	VPS18	CYP4F2	JDP2	MT1F	NCL	LAMA1	ANKRD35
BTNL8	FCRL4	LRRC19	LINC01128	SERPINA6	TUB	FMO5	ALPK2
WDR78	ATF5	WDR78	NETO1	HRCT1	PCDHB15	CDHR1	ADAMTS12
CKB	NUP88	PAQR5	FKBP15	PLA2G12B	RSPH9	SLC17A4	FGD2
ASB13	UBE2J2	PTGDR	DLGAP1-AS1	PLCD1	ST7L	RAB17	TGIF2
BEST2	ARPC2	SMIM2-AS1	SHC1	MIER3	RNF216	TMEM171	FGF7
ABCB11	USPL1	PHYH	RNF216	FAM55D	HARS	PRKG2	CLSTN3
GBP3	ZGRF1	MAOA	RC3H2	IGSF9	ABCD2	GDPD2	TNFRSF4
ITPKA	BICD1	EPHX2	NAGK	TINAG	MMP8	DDC	IKZF1
ISX	PTPN23	GXYLT2	CFAP36	ACADS	GCNT3	IRF6	TRIM8
RP11-355B11.2	AC003989.4	RHOU	HLA-DPB1	LOC145837	SESN3	CLCA4	LAYN
MT1F	STAT5B	VSTM2A-OT1	RAB3D	SLC22A4	LRRC58	CNNM2	RASGRF2
MXI1	CHST3	TINAG	IER5L	ADH6	BOD1L	CAMK2N1	TCF3
SLC25A34	RP11-373D23.2	LINC00483	LOXL4	AMPD1	CYP4Z1	ABAT	DERL1
SCIN	SIRPB1	LOC102723493	LINC00880	KRT12	KIAA0226	LDHD	CIITA
CPT1A	PPOX	CA7	IPO9	PADI2	MGA	ETFDH	CD99L2
RNF125	PCNX	TMEM171	PPP3CC	HHLA2	CPSF2	SVOPL	CCND3
PANK1	CD63	GLB1L2	TAF1D	C1orf115	ANK2	TMEM220	TIGIT
PLCD1	MIPEPP3	SOX9-AS1	RECK	NETO2	GPRIN3	PPP2R3A	IL12RB1
HIST1H1C	STRADA	CKB	PCMTD1	EIF1AY	MBTPS2	ACADS	MR1
RP11-38P22.2	MAP1A	OPN3	MAPK11	CPT1A	ZNF347	HEPACAM2	NMB
GCNT2	UBE3D	ACOT4	FZD3	C14orf50	KRTCAP2	FAM110C	VWA1
AIFM3	ACTB	SLC22A18AS	ERN1	BEST4	SRPK2	TESK2	EHD1
RP1-193H18.2	ZMIZ2	NAT2	POLDIP3	ANO5	LOC100125871	MAOA	EPB41L4A
SLC22A4	PPP3CC	GALNT12	RBM33	SCN9A	ZKSCAN5	CD160	KIAA1644
LGALS2	TMEM234	CIPC	PRKD1	PHYH	ELAVL1	OSBPL1A	SLC39A13
TMCC3	SLC4A11	SRI	TEAD2	ACVR1C	MYO16	PLOD2	C1RL
PMM1	AX746823	SLC17A4	FKBP7	LOC553103	TPCN2	ZNF575	STK40
CDHR5	ADPRH	TMEM37	SP140L	HSD11B2	ETV5	ATPAF1	LYST
LAMA1	DCUN1D2	TP53TG1	MBTPS2	HOXA5	ST6GALNAC5	CTSA	RUNX2
FMO5	CENPI	SLC22A4	H6PD	GIPC2	CCDC88C	RMND5A	SSSCA1
TMEM140	PHF21A	LOC100287411	ELK4	CDX2	BMI1	THRB	NFKBIE
CDHR1	MED31	CYP4F12	ANXA2P2	CA2	TBC1D15	MPP7	DYNC1LI1
SLC17A4	LOC101928787	IMPA2	IBTK	CNNM2	MESDC2	RETSAT	ATP11A
RAB17	EXOSC10	NAT8B	SNRPG	SLC4A4	LOC100287216	ADH6	RAB3D
TMEM171	SYT12	NR3C2	RBBP4	ACOT4	ERICH1	ETNK1	NCL
LINC00483	SLC23A2	SMIM6	RAI1	PEX11A	IBTK	MOSPD1	ZC3HAV1L
PRKG2	KLHL25	BTNL8	ADAM17	TSPAN7	SCNM1	PHLPP2	HERPUD1
GDPD2	MBD3	ACADS	TCF3	LANCL3	SLC38A7	LPCAT3	EHD3
LINC00668	ARL8A	ACSS2	COL8A2	PANK1	PPP2R2A	EDIL3	ST3GAL2
DDC	RIBC2	SH3BGRL2	TCEAL4	TMED6	C3orf62	GABRA2	AKT3
IRF6	TMEM106A	PADI2	PYGO1	P2RY1	PHF2	CYP4F12	CAD
CLCA4	ZNF710	PEX11A	LNP1	SLC26A3	AP3S1	NBPF1	CANX
CNNM2	B4GALT3	ADH6	SLC24A4	CKB	TFE3	SH3BGRL2	PRKCQ
CAMK2N1	ZNF746	LINC01268	TTC39C	MAOA	B3GNT9	BTNL3	DENND3
ABAT	MYO9B	A1CF	SLA2	PPP1R14C	TMEFF1	SRI	GJA5
LDHD	GPR4	HOXA5	LOC643355	FREM2	SYNRG	IL32	ADAM8
LOC102724156	GPR157	KLK1	TTBK2	RBP2	CROCCL2	P2RX4	PHKA1
ETFDH	HSBP1	DQX1	DCUN1D3	TP53TG1	KIAA1432	SLC6A19	R3HDM1
SVOPL	FYCO1	PDZD3	PARP2	CDHR1	NMNAT2	SAMD13	HS3ST1
TMEM220	RGS14	RNF128	POLB	CHAD	PIF1	PDZD3	ERG
PPP2R3A	PSMD9	ARHGAP44	C9orf116	GLB1L2	CAPZA1	LIAS	EIF1AD
ACADS	CEP19	ANXA13	NDEL1	AKR1B10	RABGAP1L	SLC37A2	ELK4
HEPACAM2	CWC15	MYO1A	CD81	MAP7D2	GXYLT1	SGK223	NDST2
FAM110C	GPR97	GRAMD1C	ARHGAP22	C17orf73	FAM20C	MARVELD3	CEP135
TESK2	TMED10	GPR160	FGF11	SLC23A3	DGKE	PXMP2	SEC22C
PPAP2A	GATA2	SLC26A3	ARHGAP23	FLJ36848	MECP2	GNG12	CTLA4
MAOA	CCDC88A	KCNK5	SLC7A2	PPP2R3A	SFRS17A	SULT1A2	MACF1
CD160	C7orf50	LOC100506497	MEF2A	C10orf58	CCDC102A	FAM83B	SP5
OSBPL1A	DCAF13	HOXA9	OR52K3P	LOC100130933	PYROXD2	ACADM	TCTN1
PLOD2	PI4K2A	CDK20	DUSP22	BSG	UBC	FCGRT	SCARA3
BRINP3	USP32	CAPN13	HSPA4L	MOCS1	NSUN2	CHMP4B	TMED8
ZNF575	AVPR1A	LANCL3	MRPS10	LOC723809	NECAP2	CXorf23	MPDZ
ATPAF1	APCDD1L	ANK3	DPYD	SLC22A18AS	B3GALNT1	FLVCR1	CD84
SNHG18	NOL7	LRRC75A	DYNC1LI1	RICH2	LASS5	LOC727916	PLEKHB1
SMIM6	SETD5	NR1H4	ZCCHC11	UGT2B15	WNT5B	MGAT4A	ABI2
CTSA	THSD7A	SCGB2A1	NLGN2	SLC10A2	RABEPK	PRDX6	LAT2
RMND5A	SYDE1	GPD1L	DYNC2H1	XPNPEP2	PLEKHB1	PEX11A	NPC1
THRB	TELO2	SOSTDC1	MSH6	VSTM2A	REG1P	SEPHS2	UBE2H
MPP7	TCEB3	TMCC3	LOC105373495	HIST1H2AE	ZNF547	PLEKHG6	TEK
LINC00294	MID2	ANO5	PTK7	CDK20	PPP2R4	EXPH5	FES
RETSAT	RPS6KA4	RETSAT	ZNF225	OTC	QRICH1	GPR160	TM6SF1
ADH6	FKRP	FAM110C	NUP93	FAM195A	GAPVD1	PPP1R14C	MAN1A2
ETNK1	PCDH12	HSD11B2	SLC25A29	DAO	TFCP2	LIMA1	BTN2A1
MOSPD1	ACTC1	NAAA	ARHGAP29	IMPA2	CYB5R1	ENDOD1	LAMA4
PHLPP2	KHDRBS1	PROM1	PTPRE	RETSAT	PRG4	CTH	LILRA6
LPCAT3	C19orf43	PLCD1	POLH	CA7	CDH6	TP53TG1	TMEM104
EDIL3	COPE	CES2	SCUBE3	PDZK1	CNTLN	SULT1B1	TRPS1
GABRA2	BMP7	IGSF9	SMC4	NCRNA00185	TROVE2	PTGER4	TEAD1
CYP4F12	FBXO4	TTLL6	HERPUD1	RBKS	CXorf61	SLC9A3R1	HIP1
LOC283070	PTGIS	C11orf52	HNRNPDL	MT1G	SLC11A2	ZNF818P	LRRC25
NBPF1	MRPS26	SCN9A	AFF3	AQP11	VEZT	NDRG1	SHE
SH3BGRL2	EYA3	XK	MMP16	TMCC3	C13orf30	CES2	GRB2
BTNL3	PLXNA3	CLCA1	TRIM21	GRAMD1C	LRP2BP	ANK3	SETX
SRI	EFTUD2	CDX2	XKR8	C2orf54	LOC100289090	STX3	PPP1R9B
IL32	SKIV2L2	NBPF1	PPFIBP1	NAT2	SSX2IP	MYO15B	DENND2D
P2RX4	RRBP1	ACOX2	IER2	LAMA1	SNRPB2	EPB41L3	ANKLE2
SLC6A19	SIRT2	PBLD	GART	CA1	CADPS	NTN4	TRPV2
SAMD13	CELSR1	ASB13	DHX36	RAPGEFL1	GAPDH	BTBD3	SLCO3A1
PDZD3	WDR74	HNF1B	NF2	CAPN13	CD99L2	PRR15	CSF2RA
LIAS	GAB3	MTMR11	ZSCAN16-AS1	NHEJ1	NEFH	HIST1H2BD	CNPY3
SLC37A2	RP9P	NHEJ1	ITGA11	MTMR11	KIF3C	BDKRB1	OTUB2
SGK223	CUL7	SFTA1P	DHX57	EPHX2	ZNF238	AUH	ARHGAP31
MARVELD3	KIAA0226	GRAMD3	RCBTB1	TST	ZC3H13	NEU1	NOD2
PXMP2	CCDC88B	NETO2	GAD1	TMEM220	DTWD1	PDZK1	RASIP1
GNG12	TP73-AS1	LOC286052	HLA-C	PRR15	ST6GALNAC4	ACOX1	NCALD
SULT1A2	RNH1	OTC	SFXN3	CEACAM7	CD63	SNX30	SEL1L
FAM83B	ABHD16A	KCNJ2	CFAP97	PCDH20	MTMR12	SHROOM2	PDGFRA
ACADM	ACE	BTNL3	CCDC117	TNNC2	SMARCAL1	PHYH	CXorf21
LOC100289019	CXCR1	LINC00668	FOXS1	C17orf76	LZTFL1	DDX60	CRTC2
GATA6-AS1	ELK1	VSTM2A	ITGA8	C11orf52	COL11A1	NR5A2	TGFBR1
FCGRT	CCSAP	TRPV1	MBD4	HOXA2	GDAP1	FXYD3	FAM65A
SPRYD7	TATDN2	SULT1A2	ST5	RPS6KA6	GRAPL	ANKS4B	LOC340340
SYNC	ATG3	MAMDC2	KCNE4	MGC5590	HLA-A	NFIL3	PLXDC1
CHMP4B	LOC441081	DISP2	C3orf62	SEMA5A	HCG4	UGT2B28	PIK3CG
CXorf23	FAM160B2	DEPDC7	TSPYL2	ACOX2	COPS7A	EIF4EBP2	TFE3
NXPE1	CTR9	PLA2G12B	LCA5	SAMD13	PTCD2	NGEF	HS3ST3A1
FLVCR1	WDR90	EIF1AY	LOC100505549	KCNK5	GPR85	ALDH18A1	FGD5
LOC727916	INPPL1	ETFDH	CRIP2	ABCC13	ITLN1	A1CF	HELLS
MGAT4A	MARK3	MROH7	CACNA1C	GCOM1	CSTF1	ABCD3	EOMES
PRDX6	KLHDC4	ETNK1	DUOX1	MXI1	TOR1AIP1	HHLA2	TTLL4
PEX11A	TTC27	CNNM2	PHLDB2	CES2	HCFC2	TGFA	SGTB
SEPHS2	UBASH3B	LINC01006	TNFSF12	NAALADL1	GART	EHHADH	ANKRD44
RP11-567C2.1	SLC48A1	LOC100287525	HNRNPD	PHGR1	LOC728705	CPT2	S100A3
PLEKHG6	EIF2AK4	SLITRK6	LRWD1	SULT1A2	FLT4	PANK3	OGFRL1
EXPH5	CCAR2	CRYL1	HPS3	STAP2	FDPS	PPP1R3B	AHNAK2
GPR160	MSX2	RBP2	ZKSCAN8	C3orf32	KLRG1	LOC158402	FAM167A
PPP1R14C	AAGAB	RBKS	ATP8B3	MST1P9	SSBP1	TDP2	SLC29A1
TLR3	LOC403323	ACVR1C	LRRC41	PDZD3	ABCF3	C9orf24	CD4
LIMA1	INTS10	CYP2J2	FER	SRI	SLC35E4	RNASEL	PHC2
ENDOD1	LDOC1	SLC20A1	PMS1	C2orf89	CPNE1	CYP2B6	GART
CTH	FNDC3B	ASAP3	KLHL3	AHCYL2	LOC440944	FAM189A1	SLFN13
TP53TG1	OLA1	PDZK1	LINC01138	GOLT1A	KCTD10	RNF128	ITPRIP
CHP1	RP13-39P12.3	KRT12	CNRIP1	SLC37A2	MIIP	EAPP	CHORDC1
SULT1B1	SLC30A6	PRKG2	MEG3	HPGD	C11orf95	PTGDR	NUP93
PTGER4	RRP8	FREM2	SRPK2	FSIP2	GDF11	NEDD4L	IRAK2
SLC9A3R1	LRRC41	FCGRT	TIGD3	KIAA1737	ZNF286A	NR3C2	IFNG
ZNF818P	RAD54L2	TST	PALM2	GPR160	NIPAL4	IP6K2	TPM2
NDRG1	SMARCD1	PGAP3	MTX3	VAV3	LOC100288357	GIPC2	RGS4
CES2	CTBP2	SERF1B	SLC35B4	ETFDH	MEG3	MTM1	SLAMF1
LINC01268	MSL3	LHFPL3-AS2	EXOC6	LOC285758	MRFAP1L1	HAVCR1	POU2F2
ANK3	RABEPK	CLDN23	CFLAR-AS1	SH3BGRL2	RLTPR	PKDCC	GLUL
STX3	B3GALNT2	SLC25A33	NCALD	MAMDC2	FAM43A	CA2	WAS
MYO15B	TAF10	P2RY1	PREB	HOXA9	LOC100127980	ACAA2	C14orf132
SSUH2	DOCK6	C2orf54	SENCR	SLC39A4	HAX1	MAP2K6	VAMP1
EPB41L3	ITPKB	LINC00992	SDCCAG8	SLC19A3	RNASEK	PHOSPHO2	TXLNA
NTN4	NUDCD3	GHR	DNAJC1	SLITRK6	IGH@	CLDN23	CYP27B1
BTBD3	BTN2A2	MXI1	MSX2	GALNT12	TSPAN9	SMAD7	DIAPH1
PRR15	DNAJC30	MIR10B	NELL1	MARVELD3	FGF11	TRAPPC6A	POLB
HIST1H2BD	SNRK	TM4SF5	FCF1	ACSS2	UTP15	TMEM120A	PRKAR1A
BDKRB1	ITSN2	STRADB	LHX2	C10orf108	CDR2	NUDT16P1	FGFR1
AUH	COA1	AQP11	CCND3	EDN3	SPOCD1	STRADB	TULP3
NEU1	TXNDC12	MEST	PADI4	MYL5	C7orf42	PAQR8	SEL1L3
PDZK1	EMR3	C15orf52	CEP164	LOC100287525	PTK2B	C5orf30	CBX5
ACOX1	LOC100129034	SSUH2	NAP1L4	TCEA3	C17orf95	ARRDC4	GGCX
SNX30	NAGLU	CAPN9	GATS	TM4SF5	IPO9	RBM47	MBD4
SHROOM2	BCAS2	HOXA2	KAT2B	DQX1	PGF	GALNT12	ODF3B
PHYH	KIAA1430	FAM213A	RASGRF1	LOC286052	RAPGEF1	VSIG10	TMX3
CDH1	TBCA	SLC4A4	PTPN6	APPL2	AGTPBP1	CHAD	SLC25A29
DDX60	ICMT	MARVELD3	PROCR	ANXA13	SF3B3	SLC25A20	TNFRSF10C
NR5A2	KGFLP2	TMEM120A	CAPN11	MT1P2	GRWD1	NIPSNAP3A	RNF144B
TLDC2	SLC22A1	SLC23A3	MTHFD1	MYO1A	FARSA	VSIG2	USP48
IFIT1	RAB11FIP5	CPT1A	PSAP	FAM19A2	DOCK9	LOC153546	VPS13C
FXYD3	ZNF37BP	LOC151878	CTC1	XK	USP51	CLCN2	CR1
ANKS4B	LDB1	TDP2	GMIP	C17orf97	SP4	RNF186	CLEC1A
TRANK1	SPG20	XPNPEP2	THUMPD3-AS1	CNTN4	TBK1	PEX26	FGD3
NFIL3	EXOG	VSIG10	BCOR	OSBPL1A	NRP2	PPARGC1A	CLDN18
UGT2B28	HOXA11	SLC25A20	PHKA1	VSIG10	USF2	RAB11FIP1	TOR3A
EIF4EBP2	UHRF1BP1	MPST	WDFY2	NEURL3	RASA3	MTMR11	IBTK
NGEF	TBX2	IYD	LOC100996255	BMP5	GPR68	MARCKS	CELF2
DUSP1	NDUFA4L2	MT1HL1	SRF	SOSTDC1	RASSF1	MT1X	VASN
ALDH18A1	CLIP1	CA1	CDK2	TMEM38B	ACTR5	NEK3	FZD4
A1CF	MCTS1	SNX30	ACBD3	USP2	DFFA	CXADR	CDC42SE1
ABCD3	FANCD2	SCIN	UNC13A	NAAA	HIC1	TSHZ1	TINF2
HHLA2	ATP11C	LAMA1	LDHB	BTNL8	RGAG4	PDK4	RHBDF1
SLC9A3	KXD1	FAM150B	RELL2	SLC25A33	OGFOD1	CES3	NBN
FZD7	SRRT	LINC01088	SHH	LOC728342	ATP11C	ZNRF3	NFATC1
TGFA	NUP205	SHROOM2	TPD52L2	RNF128	NOM1	BMP3	LAMA5
EHHADH	ZNRD1	OVOL2	PGF	SHROOM2	NME7	TINAG	BUB1
CPT2	PPP2R5C	SAMD13	C15orf39	SLC25A20	CD300C	PLCL2	LRRFIP1
HMGN2P46	RCOR1	CHAD	CD300C	SVOPL	L3MBTL2	ZSWIM5	CX3CL1
PANK3	TAF6	HADH	ZNF451	SLC25A23	RAB3GAP1	HSD3B2	UGGT1
PPP1R3B	GLI3	STAP2	ULBP2	CENPV	NOL3	ARHGAP18	COL6A1
LOC158402	PIK3C2A	ARL14	NCL	DDAH2	RGS17	HINFP	STK3
TDP2	NRXN3	DRAIC	FBXO11	DDC	NT5DC2	XPNPEP2	FAIM2
C9orf24	SLC35G2	TMEM98	TGFBR1	TPRN	ANKRD19	SLC20A2	NAP1L1
RNASEL	RAPGEF3	MAP7D2	ASPHD1	CDKN2B	RAB3D	MPST	PTPN13
CYP2B6	KIAA1462	MYL5	PCNX2	FAM150B	COPB1	TMEM98	KLC1
MST1L	MASP1	SLC25A23	SMAD5-AS1	STRADB	RABEP1	CNNM4	LYL1
KLHL24	TFAP2C	CHPT1	IFT140	OPN3	NFKBID	WASL	PCBP4
FAM189A1	CLEC4D	BTBD3	DGKE	MT1X	PRR3	SPINT1	TRAF3IP3
RNF128	DUS3L	NIPSNAP3A	CLDN10	MPST	TRAPPC6B	TICAM1	MARK4
EAPP	PDE4DIP	CPT2	LOC440896	ASB13	ANGEL1	COBL	SHANK3
PTGDR	IGF2BP3	APPL2	ENAM	ACOX1	ANTXR2	ESPN	NKTR
NEDD4L	RTN2	LINC00526	ZNF280D	LOC284837	MAPRE2	FHDC1	CALD1
NR3C2	FBXO30	LOC553103	TSPAN32	ASAP3	ULK1	NAP1L2	SEC61B
IP6K2	PSMD4	MT1G	DUBR	B3GNT8	ABCF1	PPP1R14A	TNFRSF9
IL6R	CCNC	C5orf30	GRB10	C4orf48	PPP1R2	PECR	PLCB1
GIPC2	MTCH1	ZDHHC23	PYGM	FAM101A	RBM9	CNTN4	SH3BGRL3
MTM1	CLIC1	PPP2R3A	ARIH1	COBL	CSTF3	CTDSP2	JAK3
HAVCR1	DAZAP1	F13A1	NOMO2	CHPT1	STAC	TUFT1	HNRNPD
PKDCC	TRADD	PPP1R1B	NDST2	SHD	SMURF2	HIST1H2AC	TM9SF1
CA2	RNASE2	ABCC6P2	TNFRSF25	UGT1A6	SH3BGRL3	SLC36A1	SLC9A7
ACAA2	DDX1	ABCC6P1	FLJ11710	THRB	CTNNB1	HSD17B11	PELO
LRRC75A	GPC1	ABAT	PSME4	CAMK2N1	RBBP6	MAN1A1	SEMG1
FAM73A	LINC00944	LOC100422737	C11orf21	CA12	STRADA	CCDC28A	GPR180
MAP2K6	SH3BP2	ETHE1	FAM122C	GRAMD3	CYTH1	PTPRF	HS3ST3B1
C1QTNF1-AS1	MALSU1	HOXB-AS4	PLPP7	CPT2	KLHL28	ACOT8	SH2D3C
PHOSPHO2	GPR107	HCN3	TRABD2B	ETHE1	FRMD4A	XK	NUP62
CLDN23	C18orf54	HPGDS	VPS53	CRYL1	AGER	FZD5	KCNAB2
GADD45A	NRG1	TMEM38B	RASA3	SNX30	HEXA	NEURL3	STK10
NCEH1	AP3M1	SEMA5A	ANKRD19P	IYD	IFT80	ACSM3	TNFAIP1
SMAD7	B4GALT6	IFT74	IRAK1	C6orf136	KLHDC1	ACVR2A	STAT5A
CHMP1B	CMTM6	PTK6	FNDC4	PTPRF	UBQLN1	RBKS	NFIC
TRAPPC6A	PSMC3IP	ABCC13	GRB2	NR3C2	BHLHE41	HSBP1L1	PAPPA
TMEM120A	ZNF544	MIER3	GAL	G6PC	ETF1	NPY1R	DDHD1
NUDT16P1	HDAC2	PCK2	PHC1	BTNL3	TUBA1C	PAIP2B	DENND1C
STRADB	TMEM237	GGT6	MAP3K1	UGT2B28	DCTN5	PGAP3	ASXL1
PAQR8	IPO9	MOCS1	GIT2	DEPDC7	NEK1	CNST	GIMAP1
C5orf30	EEF1D	HPGD	KIF26B	NIPSNAP3A	EPN2	FOXJ3	MFNG
ARRDC4	PQLC3	DDAH2	TM9SF1	FCGRT	DNAJB6	SCAPER	TRNP1
RBM47	MAP3K3	C6orf136	ERVMER34-1	GCNT2	DIXDC1	LRRN2	EPHX4
GALNT12	ZNF641	CHCHD10	THEM4	MT1E	PSMD7	RIMKLA	HS6ST2
RP11-247L20.4	MAGI2-AS3	FLVCR1	TRAPPC3L	ANO10	RFTN2	AK3	ARHGAP29
KLF10	ASPM	FSIP2	SAA3P	ASPA	RASSF4	ASAP3	ATP6V1E2
VSIG10	MOXD1	OSBPL1A	GRAPL	ATP6V0D2	GSDMB	ADH1A	IL21R
DPP4	MINK1	AUH	MGAT1	MGC12982	SNRPA1	ZG16	CD276
CHAD	ATP6V0C	GDA	FKRP	CNNM4	TBC1D25	ERBB3	GAS7
SLC25A20	EEFSEC	NRARP	MYL6B	LOC100288409	ZIK1	HOXA5	TBC1D2B
NIPSNAP3A	TGDS	TRABD2A	MFSD2A	KCNE2	GNB2L1	TMEM65	PTPN14
RP11-532F12.5	JTB	PGM1	CNR2	PPARGC1A	TMEM50B	METTL7B	SNN
GMCL1	DLGAP4	AHCYL2	WWTR1-AS1	RNF135	ZNF438	ALAD	PHC1
LINC01003	SGIP1	ZNF57	IQCG	TTLL6	SLC40A1	USP54	GNA12
SATB2-AS1	IKBKAP	LOC158402	FTSJ1	PTK6	TMEM194B	RAVER2	UBA6
VSIG2	MRPL20	LOC101928673	SHMT2	PLCD3	FGFR1OP2	ANPEP	IL27RA
LOC153546	MSC	PRR26	TMED9	EHHADH	SLC9A7	INSR	AGRN
CLCN2	RASAL1	LOC100271832	ABCD2	CCDC64B	NUFIP2	GULP1	ADPGK
LOC101928152	LINC00463	LOC105376796	POU2AF1	CES3	SPIRE1	ERBB2	RAPGEF4
RNF186	TTC39A	UGT2B28	GDF11	GPD1L	LOC100288673	GSTM4	CCNO
PEX26	IQCK	TMEM125	GNAS	ACOT8	EPHX3	HRCT1	SLC25A28
PPARGC1A	SNED1	C10orf99	ATP2C1	LEAP2	EIF2C4	GAL3ST1	CEP164
RAB11FIP1	AHCYL1	TLE2	NPHP1	KLK1	TRIP6	PDE3A	FAM43A
MTMR11	SSBP1	CNNM4	HELLS	ENPP3	C10orf25	MB	KCNJ8
MARCKS	RUFY3	RETNLB	CROCCP3	TSTD1	PSMC4	TXNIP	GPR176
MT1X	PUF60	SMIM2	ST3GAL2	PLAC2	MKL1	CYP4F2	BNC2
NEK3	C1QTNF6	ASPA	GALNT10	LOC283177	BOC	TTLL6	GNB5
CXADR	TEAD2	RNF135	APOL4	LOC100422737	SDPR	RRAS2	ACLY
TSHZ1	POLR3F	EMILIN3	TSR1	FAAH	UTRN	NAT2	TMEM165
PDK4	FER1L4	SLC39A4	C1QTNF6	ZNF57	PTPN1	MOCS1	COQ10A
PVRL3	PDLIM7	C1QTNF3	PPP1R12A	TMEM120A	STK40	SLC46A1	IQCG
CES3	MTHFR	NEURL3	DNAJB5	CAPN9	PEG3	SPATA2	JAM3
ZNRF3	CEBPZ	CA12	TRIM8	FAM82A1	ZDHHC17	ZBTB10	DOCK4
BMP3	TROVE2	CENPV	TUBD1	EMILIN3	UBA6	ADD3	MORF4L2
MT1H	RALA	LOC100133660	IDS	SLC9A2	KCNN2	ATP8A1	SH3TC1
TINAG	AIF1L	ANKRD20A13P	ZMYM6	TRPV1	NGLY1	SOS2	XPO5
PLCL2	PDE7A	HMGCL	NOLC1	MEST	COPA	F2RL1	GSTP1
ZSWIM5	SDF4	MT1X	B4GALT2	SNORD123	ARID3B	HSD11B2	MET
HSD3B2	TAZ	TP53INP2	DTHD1	PPP1R14A	RBM3	GPR39	APH1B
ARHGAP18	UROS	FAAH	ZNF546	EDN1	NBAS	ZNF57	OSM
HINFP	KANSL1L	NAALADL1	LOC644135	FAM110C	DDX3X	NR1I2	TRIM7
XPNPEP2	GAPDH	PMM1	ITPKB	CLDN23	UPF2	ACOX2	SNX20
SLC20A2	RCN2	LOC101928881	FAM208B	CDHR5	EBNA1BP2	GCNT1	ZRSR2
MPST	AP2A2	C1QTNF1-AS1	NSD1	CHCHD10	EPS15	SLC22A18AS	GNB4
TMEM98	UNC119B	MCRIP2	TMC6	C10orf99	FBXO7	GNA13	ENO1
CNNM4	RNF8	ACOT8	MAGED2	NBPF1	AEBP2	IFT57	PALMD
WASL	FGFR4	DAO	LOC100505797	FMO5	LOC100130275	TP53INP2	GGT5
SPINT1	WDR3	TRPM4	SEC63	VIL1	GNAS	ENPP3	ABCG5
TICAM1	C3orf17	PRR15L	RAB39A	MPP7	C1orf144	CDX2	APBB1IP
FAM213A	BFSP1	NCKAP5	ATP6V1E2	CPA2	SNX18	MYO1A	LRRC8E
COBL	MPRIP	GDPD3	LOC101929122	CYP2J2	ARAP3	HADHA	IKZF3
APPL1	BIN3	GSTO2	TROVE2	ENPP1	TNFRSF18	RAPGEFL1	HLA-DRB6
ESPN	PHF20L1	ARRDC4	NR2F1-AS1	ESPN	PSMD1	RPS6KA6	NINJ1
FHDC1	FAM126A	LEAP2	RCN1	BTBD3	CCT4	SYTL2	OSBPL8
NAP1L2	CHD7	SLC3A1	IFT81	C15orf21	METTL8	ID3	FAM65C
PPP1R14A	SHFM1	TSTD1	MRVI1	PGAP3	WAPAL	SLC39A5	ALDH1A3
PECR	STOML1	CDKN2B	ST6GALNAC5	EXPH5	ZNF557	RRM2B	PLXNA1
CNTN4	DOHH	CBLN2	KNL1	XRCC6BP1	THADA	ABHD3	ATR
B3GNT5	PML	ZNRF3	PPP1R2	RDH5	ITGAE	SLC13A2	SLFN12
CTDSP2	CBL	LCMT1	LRRC23	SLC20A1	CAMK4	KCNJ2	STX2
AOC1	PTPN18	NANOG	SNX25	CRAT	DLEU2	RIPK4	PLP2
TUFT1	PPM1H	MBOAT1	NPFFR2	RAB17	ANKRD13D	TTC22	CREM
HIST1H2AC	GMIP	LOC283177	SRCAP	SCTR	EP400NL	KIAA1324L	ITGB1BP1
SLC36A1	OSBPL10	ATPAF1	KPNA2	ARL14	HEATR6	ZNF217	SNCAIP
HSD17B11	FAM189B	C9orf152	CHST10	LOC100132234	ELOVL4	KLF4	SWAP70
MAN1A1	CHSY3	FAM101A	MYO9B	PDK4	KPNA1	GPD1L	BATF3
CCDC28A	FBXO18	KBTBD11	ZNF674	EPB41L3	CD6	SLC41A2	SYNGR2
PTPRF	SMARCA4	ZSWIM5	FAM162B	FAM73B	RASSF9	SUCLG2	PDLIM4
ACOT8	NOL6	HOXA11-AS	ABI2	NEU4	NLGN4X	PGRMC1	PPM1K
FBXO32	FADS2	HIST1H3H	PRR29	C9orf24	TMEM57	BPNT1	STMN3
XK	TMX2	SHD	TAF9B	HTR3C	CDC42EP3	SYT17	HM13
FZD5	HSPD1	ZG16	PLCB2	HNF1B	PCNXL2	OTUD1	NUP98
SMIM2-AS1	ZCRB1	TNNC2	FAM111A	ANPEP	LOC440896	LRP12	SLC6A6
NEURL3	CD47	FHDC1	LRRC55	OVOL2	ARL8A	ARRB1	PPP1R12B
BCMO1	EML6	TSPAN6	ZNF70	ZSWIM5	KCNE4	EIF4E3	ECT2
ACSM3	RNF219	LOC153546	PDGFRA	TSPAN6	NFASC	TSTD1	DNMT1
ACVR2A	HECW2	AP3S2	BFSP2-AS1	DAPK2	ACTB	NUBPL	FAM114A2
RBKS	IPO5	DTX4	PDE1C	FLVCR1	LOC100289086	PLA2G12A	NKIRAS1
HSBP1L1	COASY	AKR1C3	BIK	FXYD3	SNX29	PRKACB	NFKB2
NPY1R	DNAJC8	TPRN	TAF1B	MNX1	E2F5	MGLL	NAT14
PAIP2B	TRIM5	CLYBL	NAP1L1	HOXA11AS	WDR41	TMC4	LRCH1
PGAP3	LPPR2	TUFT1	THADA	HIGD1A	CLK4	CHN2	RNF24
CNST	NUPL1	SLC10A2	PBRM1	PCK2	FAM131B	KLF5	TNS4
FOXJ3	SLC35C2	SCNN1B	ULK4	NDUFC1	MAP3K1	SLC39A14	CYB5R3
SCAPER	ERGIC2	EPHX1	LMLN	TRPM4	SAT1	GNA11	TSPAN2
LRRN2	RALY-AS1	DERA	C11orf24	NCKAP5	KIAA1549	KIAA1211	LARP1
RIMKLA	TRIOBP	PPP1R14D	SNX29	OVOL1	CAPRIN2	CRYL1	PITPNA
AK3	PIGT	RPS6KA6	PPP1R9B	PPP1R1B	CCDC91	OCRL	SUPT6H
ASAP3	DYM	DAPK2	SYVN1	CELA3B	WDR77	C9orf40	PKHD1L1
ADH1A	TRAPPC2L	LRP4	CLEC12A	LOC151878	NPHP1	ING4	LEF1
KLF6	METTL5	ABHD17C	NFATC2	CLYBL	BTNL9	TRMT2B	NEBL
ZG16	HDAC7	GLTP	CDKN2A	FAM55A	PTPN2	PLCD3	COPZ2
2022-03-02	PRKD3	CAMK2N1	ASB2	ITPKA	LEPR	SNX15	CCNI
NELL2	ACTR3B	ZNF503-AS1	NDST1	RAB6B	HIVEP3	SOCS6	OAS3
ERBB3	ENTPD6	FOXD2-AS1	EMID1	ABAT	COBLL1	CLIP2	USO1
AC024560.2	ALG5	DNMBP	C16orf45	HADH	DENR	AVPI1	EBI3
HOXA5	HGSNAT	KRTCAP3	GRPEL2	CHN2	HLA-DOA	TST	CASP10
TMEM65	CCDC149	ALDH18A1	MITF	HPGDS	GEMIN4	SLC25A43	B9D1
METTL7B	TMEM62	NVL	CD59	EPB41L1	RPL36AL	MT1E	RWDD2A
ALAD	MRPL39	SPR	SYNGR2	TP53INP2	SIK3	OCEL1	S100A13
USP54	PIK3R5	PDXP	KCNT2	FGF9	UTP11L	ZDHHC23	CEP78
RAVER2	RP11-121C2.2	C8orf82	GUCY1A2	DNMBP	WWC2	HADH	DYSF
ANPEP	SART1	ACER2	SNX22	FAR2	MN1	FTH1	ATP2A3
INSR	PYCRL	NUAK2	BEST1	TJP3	ZNF70	UGDH	CFP
WEE1	DAD1	TCEA3	HLA-B	USP30	SNRPN	FGFR2	IL23A
GULP1	GNAS	PCDH20	DENND6B	CELP	KIF5B	ACSS2	COL14A1
ERBB2	PPP2R4	DECR2	KRT36	GGT6	PAK2	SNX13	TPD52L2
GSTM4	STAC3	UGP2	GPRIN3	TLE2	PDE10A	UBL3	LMCD1
HRCT1	WASF2	EDN1	IL18BP	LOC153546	VASH1	NMT2	PIP4K2A
GAL3ST1	DRG1	BICDL2	CAD	C15orf52	SNAI3	PDE5A	SLC30A7
LGALSL	NUDT5	OASL	ERCC4	GPR125	DYNC2H1	H1F0	ZNF697
PDE3A	EMC7	PAG1	ZNF512B	GHR	PPAPDC3	CRAT	SPCS2
GADD45B	EHD4	IQCH-AS1	STK33	PLIN1	TRABD	PLSCR4	APOL2
MB	CYTH4	LOC729680	CPD	LOC729680	TUBGCP5	CHMP5	MSI2
TXNIP	DHX15	FAM171A1	GATA3	PDK2	FAM111A	BCAR3	PLCG2
CYP4F2	HNRNPC	NCBP2-AS2	CD70	ACADM	ZNF546	EMP1	CHD8
TTLL6	MIR4435-1HG	RAB17	CLASP1	NAGS	FASLG	AMN	PLEKHM2
RRAS2	VAC14	UGT2B15	ZNF347	AP3S2	GUK1	MKNK2	TMEM39A
NAT2	CLINT1	EP300-AS1	PITX1	HMGCL	OSCP1	C1orf226	DDOST
MOCS1	KRMP1	GOLT1A	TMEM30A	GSTM4	TMCC1	DYRK2	XBP1
SLC46A1	KRT19	DDC	YBX3	KLK3	ARHGEF1	PPP1R14D	AKAP12
SPATA2	COL9A2	SGK223	SSSCA1	BMP3	NEK6	TMEM170A	WWTR1
COL17A1	ARL3	LOC283713	ARL17A	SDCBP2	MIOS	ACADSB	PKIA
SH3D19	PACS1	SPHAR	LSAMP-AS1	MPND	GLYATL1	SEC23A	PEAR1
ZBTB10	ZNF451	EHHADH	PARP1	C9orf40	HMGXB3	ANO5	LRRK2
ADD3	GJC1	VIL1	CSF1	C8orf82	PARK7	FBXO34	GRB10
ATP8A1	SF1	HIGD1A	EPN2	HAVCR1	PBX4	SFXN1	KIAA0922
SOS2	RBM19	PAQR8	CECR6	LRP4	FAM71F2	SORT1	SPOCK2
F2RL1	RAP2A	LINC01133	CMTM3	CLCN2	IKBKE	MMP28	ADCY4
HSD11B2	IFT20	SLC9A3R1	INPP5F	GJB1	NUP50	RNF138	CLEC7A
PPP1R36	TMSB10	NEU4	SP100	KBTBD11	ZC3HAV1L	MOGAT2	RNF19B
CERS6	SRSF3	GJB1	FLT1	SPR	CLCN6	NUDT6	DOCK2
LOC102723864	HAX1	AFG3L2	SPCS2P4	LOC201651	FCHSD1	ZNF608	IL3RA
CITED2	SH2D3A	NAP1L2	ARL9	CLIP2	RNF19A	FBXL4	CXCR6
GPR39	CYBA	BCO1	IL1RL1	DECR2	TTLL4	FAM162A	FERMT3
ZNF57	PGD	CES3	LOC100289090	HSBP1L1	SLC12A6	EPHX1	ATAD2
NR1I2	LAMA3	PTPRF	VAT1L	MMP28	DNTTIP2	CDK20	CSNK1G2
ACOX2	ARMC10	SLC44A3	UST	IHH	H1FX	BCL2L15	EHBP1L1
GCNT1	MRPL38	CD177	SNAI3-AS1	CYP27A1	EMILIN2	DUSP16	COL5A3
SLC22A18AS	S100B	KLRC2	DOLK	PSD3	CETN2	HEATR5A	SFMBT2
GNA13	ZNF202	PFN2	DIXDC1	FAM108C1	RBBP4	NAGS	RDH11
ZNF43	LAS1L	TMEM251	SDCBP	C1orf172	DOK1	ACOT13	PRKCH
IFT57	SMIM13	SLC19A3	MEF2D	DTX4	CAD	LOC100310756	KCTD20
TP53INP2	SCFD1	C1orf226	WDPCP	LOC340090	GNG8	SEPSECS	STIM2
CCDC64B	TGFB3	SVOPL	IDE	LOC401022	TGFBR1	CPEB3	CBX4
ENPP3	UNC13B	GMNN	GRAP2	SERINC2	AP3M2	HIGD1A	RHBDF2
OCLN	FARSB	SLC25A25-AS1	SEC61A2	SHROOM3	FLJ41757	KIAA1161	SPATS2
ARHGAP44	ALPL	VAV3	MAP7D3	CNKSR3	HS2ST1	RBP2	PPBP
CDX2	GJA4	ZNF439	RHBDF1	ANKS4B	ERP44	ERMP1	DSE
MYO1A	TAF4B	TTC30A	AIF1	MOSC1	POLR3G	ENPP1	UBLCP1
SMIM14	RRP1	VSIG2	CEP55	ZNRF3	TTC26	FAM134A	SEMA4A
HADHA	MGAT2	FXYD3	SIX4	OASL	NPRL3	ARNTL	BAZ2B
RAPGEFL1	SRRD	FASTKD1	SLC16A1-AS1	GABRB2	PSME3	SORL1	POSTN
RPS6KA6	ARHGEF10	FMO5	OLFML2A	SUCLG2	IL18BP	C19orf33	FLT1
SYTL2	STT3B	SDR42E1	CXXC5	ABCC6P1	ZNF79	EPB41L4B	SOCS1
ID3	SAP30	GRHL2	PRTG	PMM1	PWP1	TMEM45B	HGF
SLC39A5	BZRAP1-AS1	MT1E	ZC3HAV1L	GUCY2C	DDX47	CRKL	ATP2B4
RRM2B	PARVB	MGC32805	KATNAL1	CBLN2	CLINT1	CYCS	PTPN7
MAX	ZNF143	GALM	HLA-F	LOC158402	FBXW2	SLC16A5	ITGA8
ABHD3	KANSL2	COBL	SLC29A1	SYTL2	UNKL	LPIN2	KIF21B
SLC13A2	MSANTD4	CLIP2	PSPC1	CTSL2	LOC401312	SOSTDC1	RPL39L
KCNJ2	GGA1	TMEM141	ATP11C	VSIG2	LOC283587	SPINK2	ROBO4
RIPK4	PAFAH1B2	IHH	SNRPN	FOXD2	LDLR	HIST1H2AE	SYNCRIP
TTC22	ITGA9	LOC105376805	SRXN1	FGFR3	ERN1	SLC5A11	CPEB4
KIAA1324L	WRAP73	SLC35D2	ZBTB47	KCNJ2	C3orf10	PDE8A	CRNDE
ZNF217	VMO1	ZFP3	DCBLD1	AUH	LIPA	CLMN	PHTF1
MLF1	C6orf223	UGT1A6	KIAA0226L	TDP2	ARFGAP1	KLK1	HPS5
ALDOC	LINC01312	CLRN3	GALK1	SLC9A3R1	RECK	HOXB9	DLC1
KLF4	SMYD2	CCL8	LOC100268168	SGK223	SPRYD3	SMPDL3A	TTC7B
GPD1L	KCNJ15	SLC35F2	ZIK1	KANK4	FAM124A	KRT12	FLI1
SLC41A2	TUBG2	ENGASE	AKR1B1	PANK3	ADAMTS2	CCDC68	PARP14
C6orf57	LOC101927609	ZNF768	ERC1	PTGR1	RWDD2B	TMEM63C	ASPH
SUCLG2	HGH1	PPP1R14A	TXLNB	FAM83B	NFATC4	CCNJL	FAM98A
PGRMC1	UNC13D	TMC4	C1QTNF5	LOC100133319	IFT81	NAT8B	SMOX
BPNT1	MAP9	MMP28	NRM	TNMD	UPK3A	PDP2	MITF
SYT17	REEP5	SNORD123	NMNAT2	EPB41L4B	PHC2	HSPB1	NDE1
LINC01133	RNF34	BCL2L15	CD79B	AVPI1	PCMTD1	MKRN1	SMARCA1
OTUD1	AUNIP	NTPCR	LINC01424	HSD17B3	SR140	NRARP	SMC4
LRP12	SNRPB2	PANK3	MID2	EDN2	SLC25A44	ABCC6P1	KLK12
ARRB1	C16orf58	SLC37A2	KPNA5	SLC20A2	MGC40069	NXT2	CRTC3
EIF4E3	SLAMF6	THRB	PIK3CD-AS2	GLTP	ARID5B	ATP2B1	CXorf38
TSTD1	HIC1	MPC2	NTN1	BCL2L15	G3BP1	LCMT1	CCR6
NUBPL	TDRP	HEBP1	TMED8	PAQR8	ZDHHC14	C11orf54	STT3A
PLA2G12A	C9orf114	ALG14	LINC00189	MGAT4B	NKTR	ZBTB7C	IFI35
PRKACB	SLC16A2	HSD17B11	DKK3	PLXNA2	ARHGAP26	RAB40B	DOCK11
ILF3-AS1	FMNL2	LINC00865	SIL1	SDR42E1	XPC	OPLAH	TNFAIP8L1
RP11-1260E13.2	SAMD4A	CNTN4	ADAM15	GPA33	WDR91	PLXNA2	E2F3
MT1HL1	TIMM17A	GCNT2	TYRO3	RAVER2	MET	HOXA13	TTC9
MYLIP	KRT7	FGF9	TMEM266	PPP1R14D	C12orf55	GGH	TTPAL
PLEKHF2	ANTXR1	KIAA1522	KIAA0586	ALDH18A1	RELA	TM4SF5	ZHX2
MGLL	FIBCD1	PKDCC	SEC22C	BDH1	HELLS	INPP5A	EAF2
CDHR2	TLN1	NCR3LG1	CD99L2	CROT	FIGN	C21orf33	GTPBP4
CREBRF	KIRREL	NAGS	ACOT9	HDHD3	UBXN4	STEAP3	GALNT10
TMC4	TRMT1	EDN3	LINC01539	C5orf35	CLK2	ADCY6	FGF2
ELL3	SNAPC5	TMEM116	LINC01569	TMEM139	EMD	NDRG2	VIM
CRIP1	CERS5	GUCY2C	SLC36A4	SPIRE2	FBXO11	C11orf71	FMO1
CHN2	RBMX2	COQ3	LOC101928565	RAB40B	LOC283904	TTC30B	PMP22
KLF5	ADAMTS10	BMP5	CTSS	RNF157	GPR114	ACAA1	FMNL1
SLC39A14	SMARCB1	CRAT	SLC8A1	SCNN1B	TEAD1	SERINC5	MALT1
GNA11	SYT11	LOC647115	C2orf70	NEDD4L	OXTR	C1orf106	APOBEC3G
KIAA1211	ADAM12	SLC16A5	COPA	GDPD3	BDNF	CAB39	RNASEH1
LOC145837	VPS53	KLK3	REST	FAM59A	WDR19	SPIN1	EMILIN2
CRYL1	ANKRD35	USP30	CSNK1G2	HIBCH	SCN3B	SUOX	ANO6
JUND	LUC7L	FANK1	AFAP1L1	KIAA1804	RPS24	RRN3	LAIR2
OCRL	MRPL52	RDH5	NME1	SULT1B1	C8orf84	NVL	HDGFRP3
C9orf40	TMEM50B	LOC389332	EPB41L4A	BRP44	REEP5	CCNG1	NOLC1
ING4	MAP4	FOXO4	TMEM110	DCI	OTUD4	MPND	LCP2
PDCD4-AS1	ALPK2	B3GNT8	LAYN	CFD	EEF1D	PNRC2	PHF1
LOC101928881	ADAMTS12	LOC105371809	YTHDC2	AK3	FAM110A	ATP5F1	KLHL29
TRMT2B	TCEB1	TOMM40L	FSBP	GALM	ZFP37	NLN	ORAI2
PLCD3	FGD2	USP2	LOC284112	RRAS2	ZNF542	SCARB2	QKI
SNX15	LAMTOR5	APTR	DTWD1	CD160	LETM2	MPP5	RUNX3
SOCS6	DAXX	TJP3	FAM159A	TTC30A	PUS7	FOXO4	PBX3
CLIP2	CHD1	SLC27A2	LINC00839	COPG2IT1	KIAA0146	PDCD6IP	RBP7
AVPI1	TGIF2	CD163L1	NBPF20	KRTAP4-1	PALM2	ZNF823	ANGPT2
THBS1	FGF7	ANKS4B	LMNB2	C18orf18	LOXL3	BCKDHB	LYPD5
TST	PES1	HIBCH	DCTN1	MT3	PRRX2	TMEM192	PARP2
POF1B	CLSTN3	AK3	DAPK1	NAP1L2	PMM2	TMEM133	RNF166
SLC25A43	TNFRSF4	SPHK2	DERL1	LOC253842	C3orf39	NET1	SIRPA
MT1E	LILRA5	COQ5	TCONS_00029157	ADORA3	TUBB3	LTK	C1orf216
OCEL1	PTPMT1	CEBPA	CLNK	FZD5	2022-09-04	YTHDF3	FCHSD2
ZDHHC23	LTV1	HOXD8	BTN2A1	KLB	MAP2	FGFR3	CSNK1E
HIST1H2BH	CEP112	EAPP	RASSF4	LOC100133660	LIFR	NUDT7	ANP32E
HADH	IKZF1	NDUFC1	SYDE1	PIP5K1B	BRPF1	SLC30A1	TRMT6
FTH1	KHDRBS3	ANO10	SRP72	NDRG1	RPL7L1	ILDR1	PANX1
UGDH	MRPS15	MKRN1	MDM4	LOC643714	TNFAIP1	GPA33	BAG2
FGFR2	SPAG1	HMGN2P46	ACKR3	SSTR1	ACIN1	SLC25A23	C9orf3
TCN2	MANBAL	CEBPA-AS1	DPY19L1	ESRP2	FAM26E	ACSL5	MYOF
ACSS2	ZNF182	MPND	CLOCK	TMEM141	LOC200772	STAP2	LIF
SNX13	TRIM8	EXPH5	PER1	C9orf152	C19orf46	SPOPL	ADCY3
UBL3	RNF4	BDH2	ARPC5L	PGM1	RNF113A	ISCA1	RASAL3
ZBED5-AS1	NACC2	CD160	MIR17HG	KLF4	EIF1AD	STYK1	FKBP7
NMT2	SNX11	TMEM164	AGAP2-AS1	GLOD5	CDK12	CNKSR3	SPIRE1
PDE5A	FUT8-AS1	CEACAM19	PHF10	DHRS1	JMJD6	SLC44A1	IFI44L
H1F0	CCT4	MCOLN2	USP48	PVRL3	JARID2	PTK6	PALLD
CRAT	UBXN11	CYP27A1	WFDC5	C5orf30	COX17	TMCO1	CLEC4E
PLSCR4	POLR3H	AVPI1	ZDHHC17	ANO9	SLC6A1	FLVCR2	IRAK3
DSCR3	CLDN14	LINC01003	RHBDD2	LOC100289632	LOC338620	LOC389332	GBP4
CHMP5	DICER1	SLC39A11	C1QTNF1	LOC100128822	TG	ECH1	LRRC8B
BCAR3	PSMD7	C6orf203	NRDC	AMACR	DTX2	SEMA6D	CLEC2B
EMP1	LAYN	FAM162A	LRSAM1	LLGL2	SAMD4A	PDLIM2	MTHFD1
AMN	POLM	AADACP1	HAUS6	SLC6A19	RABL5	ACOT4	DDX19A
MKNK2	HPRT1	G6PC	LOC613266	SCGB2A1	RAB3GAP2	SULT1A1	ZNF281
C1orf226	HEATR1	ACADM	PCDHGB7	FAHD1	FNDC3A	FOXD2	MYH10
DYRK2	RASGRF2	PTGR1	KRT5	RPP25	HLA-DPB2	ANKRD9	GFPT2
PPP1R14D	IQGAP3	SCTR	PDIA6	TMEM125	CHMP7	ZBED1	KCNN3
CDC42SE2	ARHGEF2	AMT	ZNF589	ABCB11	HTR7P1	ZADH2	SHISA5
TMEM170A	THOC7	DNAJC25	PPT1	ULK3	C8orf76	TPRN	SHB
MAP3K12	TCF3	KDF1	AARS	ANO7	PFKM	GJB1	NAGK
ACADSB	ZNF398	PHGR1	ZC3H8	LOC643008	BUB1	C1orf115	RAI2
SEC23A	ECE2	RAB40B	HLA-E	CBS	GPX1	HNMT	LIMCH1
ANO5	TMED3	ZNF112	IL4I1	LOC152217	EPB41L4A	CA12	TFEC
FBXO34	CENPO	GLYCTK	C1RL-AS1	SH3GL2	KIAA0753	BDH2	TESC
SFXN1	MRPL50	PSD3	GRK5	PAPSS2	UBA5	AVIL	FLJ32255
SORT1	ARL6IP4	C9orf24	LOXL3	NANOG	SEPT7P2	MGAT4B	NQO2
MMP28	DERL1	HSBP1L1	TMEM268	C8orf79	PCBP3	MUC20	DPYSL3
PKP2	HTATSF1P2	DHRS1	C14orf81	MOGAT2	LIMK1	REPIN1	TRIM69
RNF138	MRPL47	MRPS35	LOC101928277	LOC654433	MEF2A	SLC25A33	MINA
ATG14	CIITA	LOC340090	SPACA6	UGDH	NCRNA00189	BCL2L10	MCFD2
MOGAT2	CASC5	FGFR3	AK8	LOC283713	API5	OXR1	IL1A
NUDT6	FOCAD	MTCH2	ROR2	C1orf226	STX18	C6orf136	CARD16
ZNF608	CD99L2	LOC101928068	SGTB	LOC729970	NLRC4	HCCS	ST5
KIAA1715	DYNLL1-AS1	GOT1	AAED1	ME3	SENP7	ARHGEF9	NOTCH3
FBXL4	LRRC59	ANO7	SEPN1	GDA	ENAM	KITLG	APOLD1
FAM162A	PTPRS	DOLPP1	P2RY6	CASP6	CSNK1G2	CYP3A4	CNN2
EPHX1	SBF1	SSTR1	LRRC8B	HMGB3	TUBD1	GAB1	AP1S3
CDK20	CCND3	LINC00675	MGAT3	SLC16A5	HOPX	CLYBL	PFKP
AP1AR	SSBP4	TRIL	HTR3A	UQCR10	SDC1	BPHL	IQSEC1
ADCK3	POMP	LINC00294	MTMR12	COX5A	LTB4R	NFS1	TC2N
BCL2L15	TIGIT	PLIN1	CFAP54	LOC400573	LAMA2	DSP	MYO1B
DUSP16	NAA15	SEPHS2	LOC652030	C14orf109	CLCA3P	AKR1B10	ST6GALNAC4
HEATR5A	AGAP2-AS1	PRO1804	ERC2	KIAA1239	CCT7	PTGR1	PLXND1
NAGS	MTMR9	GAL3ST4	FAS-AS1	SLC22A18	CASC3	RNF11	LMO2
ACOT13	PSMB1	EPB41L1	KCNN2	HCN3	NCS1	ACVR1B	SKIL
LOC100310756	ICE1	NDRG1	FIBCD1	IFT74	SNF8	ZNF844	SLC7A6
FLJ36848	IL12RB1	ELMO3	ARHGEF10	NVL	FAM83A	HEXIM1	ADAM9
SEPSECS	MR1	HAPLN1	SYNGR1	TMC4	CACNA1C	ARFIP1	PPP1R16B
CPEB3	ZNF621	MIR4458HG	HNRNPU	SLC27A2	TP53BP2	LLGL2	C17orf62
HIGD1A	HDLBP	IP6K2	JAM3	CLCA1	BCR	TMEM209	ARHGEF6
KIAA1161	NMB	LOC101927164	BVES	SH2D6	STRA6	HSDL2	TIE1
RBP2	VWA1	COPG2IT1	GLYATL1	CEBPA	DLC1	CD164	SSR3
RP11-539L10.3	EHD1	EPB41L4A-AS1	RILPL1	BCL2L10	CHORDC1	LYRM7	HIVEP2
ERMP1	EPB41L4A	NEDD4L	FADS2	CCDC17	ZFX	CRBN	EIF5A2
ENPP1	NUP62CL	TMEM261	QSOX1	KCNK10	LHX6	TRAF3IP2	TSR1
ABCG1	NOL10	SLC25A25	DUSP6	MYO1D	CSTF2T	GNPTAB	PRPF4
FAM134A	KIAA1644	ZNF564	PCDH18	CGN	PTPRE	PRELID2	CLEC14A
YPEL5	STRAP	NAT1	PCDHGA1	AKR7A3	STK17A	BMP2	ARHGAP30
ARNTL	SLC39A13	ACVR2A	DTX2	NLN	APBA3	CGN	PLXNC1
SORL1	MPV17L2	ZC2HC1C	SLC27A3	GRHL2	PSMA1	KBTBD11	HLA-DOB
C19orf33	C1RL	ACOX1	ZNF208	SPHK2	DPCD	PAFAH2	SLC35B4
TRDV3	TMEM201	TMEM220	FASLG	HIST1H3H	OR7E47P	KCTD9	IL4I1
EPB41L4B	TESK1	PAX8-AS1	RNF19B	MT2A	DPYSL2	SPPL2A	LMAN1
TMEM45B	THTPA	FAM19A2	SENP5	TMEM53	IL12B	TINAGL1	TSHZ3
CRKL	FDFT1	TMEM133	GTF2A1	CTDSPL	HAVCR2	GRB7	BACE1
CYCS	MLLT1	GPT	FAM63B	GNA11	FER	TMEM53	ADAMTS2
TOB1	CKAP2	GABRB2	XRRA1	ARRDC4	PRCP	RMND1	OLFML2A
SLC16A5	EPT1	ESPN	COBLL1	LOC100271832	TM2D2	EPC2	CEACAM6
LPIN2	ADAMTS15	LOC101928595	CAHM	NR1I2	ZNF451	SIAE	TFPI
SOSTDC1	NOP9	FAM134A	STK40	LOC113230	SLC39A1	AMT	CMTM2
SPINK2	STK40	KIAA1804	SPTY2D1	C9orf125	C1QTNF6	USP12	PILRA
HIST1H2AE	LYST	PLEKHH1	TRA2A	TMEM98	MRPL20	HDHD3	EGFL7
RP11-111M22.3	PON2	GSTA1	TRIM5	C4orf19	PSMB6	RWDD3	CHAC1
SLC5A11	RUNX2	EPB41L5	VPS18	CLCA4	GRIN3A	CASP6	NEDD4
C14orf142	SLC37A1	SCO1	ZBTB18	FABP3	DSTYK	ANKRD27	FJX1
PDE8A	SPRR1A	MGLL	CD209	MAST2	TRIM8	PRKAB1	STAT3
CLMN	RARS	HSD17B3	DUSP3	LOC100134229	SLC7A2	GUCY2C	COTL1
KLK1	MYEOV2	JHDM1D-AS1	PHF23	HOXA7	KIAA1430	PNPLA4	SRP72
HOXB9	INTS3	CLCN2	ADCY3	RIMKLA	METTL16	ANKH	MMP2
SMPDL3A	NOC2L	SUOX	MC4R	C2orf58	H3F3B	DAPK2	TMEM55A
KRT12	C14orf166	ATP23	SURF4	ADORA2B	YTHDC2	NRIP1	SPRED1
CCDC68	PLD2	IL1R2	AKAP17A	FHDC1	HNRNPA2B1	DNAJC22	SRPX2
TMEM63C	SSSCA1	KIFAP3	SLC30A7	LOC80054	RASGEF1B	RGMB	SLC28A3
CCNJL	DDX52	ANKMY2	RAB35	MGLL	RPGRIP1L	CHRNA1	IL18RAP
NAT8B	ZNF485	PLEKHJ1	FAM219A	MYO15B	TRIM40	CLDN15	LATS2
MICALCL	WNT5B	IL17RB	EDEM2	LNX2	RUNX1T1	APOM	UBE2S
PDP2	DPM3	HDHD3	ARF1	IGFBPL1	NCDN	PXMP4	ELOVL5
HSPB1	NFKBIE	LOC105374366	ITGB1BP1	GLYCTK	FAM76B	TPRG1L	CCL22
MKRN1	DYNC1LI1	PDCD4-AS1	LOC100505564	C14orf53	CD276	PTPRO	FAM69A
NRARP	NFATC3	TMEM178A	TTC7A	LTK	ZGPAT	TJP3	DUSP7
ABCC6P1	DYNLT1	CFD	SND1	EPN3	DENND5B	GDA	SASH1
NXT2	LOC102723692	ENPP1	CDH6	ABHD3	CUL1	PEX19	DKK3
ATP2B1	WBSCR22	LOC101928844	TUBB	PROM1	NTM	EGLN1	STIP1
LCMT1	DLG5	ADCY6	GPRC5B	PPFIA3	SLC1A2	MT2A	ATP2C1
C11orf54	ATP11A	HOXB7	LOC101928343	SUOX	RNF181	NDFIP2	ACTN1
ZBTB7C	RAB3D	MRPL35	NT5DC3	GAL3ST4	LOC100129268	PAK1	MESDC1
RAB40B	NCL	ACSM3	TG	HAPLN1	LOC100190939	CBS	TRIM59
MAB21L3	HAUS2	MISP	BTN3A2	LOC280665	SIGLEC7	MINPP1	CD53
OPLAH	CAP1	FAHD1	LIMS3-LOC440895	SULT1A1	TMEM155	ZNF33B	SBNO2
GINM1	ZC3HAV1L	ACOT13	ZC3H7A	ZNF768	CBX7	PCK2	HK2
GABPB2	ZCCHC17	ANO9	FAM216B	NRARP	MCM3	IMPA1	MAPKAPK2
LINC00959	C19orf52	ZNF823	VMA21	ZNF33B	TMEM43	PTGR2	NMT1
OIP5-AS1	MAP3K11	HDAC11	LAT2	HOXA6	MAP7D3	TFCP2L1	SERPINB1
ABRACL	HERPUD1	GGH	WAPL	HSD17B11	COL21A1	ZNF704	EBF1
KLF3	RPL36AL	UQCR10	ZKSCAN7	PELI2	ERGIC2	TMEM141	IRF9
PLXNA2	ZDHHC8	MIGA2	C11orf96	DUSP21	HSPB2	ETHE1	FAM127A
COLCA2	PPWD1	RMDN2	STX1A	MRPL34	SNHG1	CHKA	AP2B1
HOXA13	ILK	RAB6B	RFPL3S	UGP2	CREB1	CCDC115	SPHK1
GGH	PDE7B	HOXA7	CCSER2	REEP4	ZBTB39	IL17RB	BLVRA
TM4SF5	EHD3	PRDX6	ZNF366	LOC389332	ITPRIPL1	SLC37A4	RNF213
INPP5A	KRI1	C4orf48	MSL3	ZDHHC23	TFIP11	TFDP2	IL17A
C21orf33	F12	C1orf106	ANXA6	CMBL	UTP14A	CYB5B	VAV1
STEAP3	HDGF	ANKRD46	CYTH1	HMGB3L1	ARHGAP23	SPR	MEIS1
ADCY6	LINC00963	MST1L	SNORA66	MUT	LRRC8A	OAS1	NCKAP1L
NDRG2	FAM216A	LETMD1	KMT2A	ATG4D	UBE2H	VTI1B	NT5DC2
HIST1H2BE	COPS4	CA4	MDFI	DEPDC6	TMEM106A	CRADD	MEI1
C11orf71	LONRF1	LNX2	PSMB10	AFG3L2	TMEM110	MFSD9	DCN
TTC30B	CCT8	LRRCC1	CARMIL2	GPRC5C	EFHA2	PUS10	FEZ1
ACAA1	AHI1	KANK4	RBMS3	PAG1	ZNF497	MYL5	CREB3L1
2022-03-08	POLG	PDK4	TCEB1P28	HR	C14orf118	DERA	PCDH18
HACD2	FAM96B	AMY2A	IL2RG	RPL10L	MPP1	DENND4C	FIBIN
SERINC5	LPCAT2	SHROOM3	RNF148	PDCD4	CSDC2	COX5A	SURF4
C1orf106	ST3GAL2	TMEM139	PDAP1	UQCRC1	DLG5	PIGV	PRNP
CAB39	C1orf233	ECH1	NFE4	APOM	LSS	LOC285812	TGFBR2
CCDC186	MRPL55	CH17-340M24.3	UBFD1	LQK1	SRF	INPP5K	FBXO16
OPTN	AKT3	FZD5	KCNAB2	ESRRA	BAZ2B	MTMR3	ARPC5L
SPIN1	FAM188A	CYP1B1-AS1	HIST1H2BJ	GPRIN2	FZD3	PRSS8	ZFPM2
SUOX	CAD	CDK3	LOC100294362	DHDH	BCOR	PFKFB2	GIMAP8
RRN3	CANX	NDUFS3	TOR1AIP1	PPP1R16A	MGC11082	DSC2	EDEM1
NVL	SNX9	ECHS1	CEP85L	MGAT4A	AKAP11	CDC14A	JAZF1
CCNG1	CCDC124	APOM	SDCBP2-AS1	TUFT1	GNG10	UBE2A	SCRN1
MPND	TBL3	TUSC1	ODC1	MBOAT1	FAM163A	RNF135	SHH
PNRC2	DNAJC9	ECI1	ALCAM	ESRP1	P4HA1	ARHGEF37	DCTD
ATP5F1	JAGN1	MKKS	NUDT17	LIN7B	TMEM39B	OVOL1	ARRB2
NLN	PRKCQ	PRADC1	STEAP1B	HOXD8	LAYN	PGM1	MAP4K4
SCARB2	PITRM1	BSG	SNX8	KRCC1	SMO	PDCD4	RAB12
MPP5	PHF11	ADORA3	SNAP25	ZBTB7C	MIR17HG	RILP	IRF4
FOXO4	RFT1	COX5A	CLPB	PRR15L	SORCS1	AGL	LAP3
TAB2	DENND3	NMRAL1P1	CCDC167	NUDT16P1	CRY1	SSTR1	IGSF6
FAM8A1	C10orf88	SYTL2	SRPRB	MTM1	SNRNP35	IL10RB	SH3GL1
WDSUB1	PSMD13	LOC100996583	DAB2	SLC25A25	ARL6	ATP6V0D2	PPM1M
PDCD6IP	KARS	SETD9	PLIN3	LOC284570	MAP4K5	FAM117B	PTGFR
RP11-382B18.4	BLOC1S3	HOXA10	NR2F2-AS1	ELMO3	NPAT	ZNF703	ADAMTS9
RP11-44F21.5	TSSC4	ACAA1	LINC00545	ALG14	GZF1	ATP9A	POLR2D
ZNF823	RAB10	ANPEP	SLC37A1	ACSM3	C1orf109	MAST2	IL18R1
BCKDHB	DPH7	EFNA5	PRKDC	HOXA4	NELL1	ANO10	ITGA6
TMEM192	NPEPL1	ATP6V0D2	FLT3LG	KRTCAP3	KIAA1659	PPM1B	SLC36A4
GTF2I	GJA5	SLC22A18	IMPAD1	SMAD7	SLC25A29	ABHD5	GPSM3
TMEM133	KCNQ1	CROT	DZIP1L	STEAP3	C5orf62	TMEM99	TMEM206
NET1	ADAM8	C9orf40	PPP2R5B	RCN3	RAB12	DBT	USP18
LTK	CSNK1A1	ZBED5-AS1	PRPF4	HEBP1	SRR	SORBS3	SRP54
BTG1	METTL9	HTR3C	CKAP5	SYT17	HK2	GBAS	ALCAM
YTHDF3	PHKA1	PDHA1	KIF5B	SLC35D2	RPS16	SLC35A3	ERLEC1
FGFR3	R3HDM1	BCHE	LOC100507281	FAM83G	CCND1	CFDP1	ABHD2
NUDT7	SUV39H2	LINC01504	LOC101929188	BCMO1	NCRNA00118	ULK3	LMNB2
SLC30A1	HS3ST1	SMIM5	MICU3	NIPAL1	MDM4	GRAMD3	TSPAN4
ILDR1	FOXRED1	GPR143	LOC100129034	ZFP3	ALKBH2	LIN7C	TMED9
GPA33	ERG	ZADH2	IFI35	TAT	SALL2	EPS8	RCC2
SLC25A23	CAPN1	TAPT1-AS1	SSR4	LOC440335	PNO1	FAM126B	DNAJA1
ACSL5	CMC2	MNX1	COX4I2	IRF6	UBE2F	EFNA4	RAB8B
STAP2	EIF1AD	NWD2	HCFC1	STYK1	ZNF75D	PPIP5K2	ATP8B2
SPOPL	RAD23A	HHLA2	FFAR2	NDRG2	JPH1	EPS8L2	WIPF1
ISCA1	THAP11	TMEM183A	TRMT112	ZNF823	MTMR9L	FAAH	CFL2
IFRD1	ELK4	ARHGEF37	CDK5R1	HSDL2	NRBP1	EPB41L5	USP11
STYK1	COPB1	LOC100289632	ZC2HC1A	DIO3OS	RAB33B	RXRA	PTGES
CNKSR3	CNOT11	C17orf97	RASL11B	TMEM65	POLR2B	TSPAN6	SDCBP
SLC44A1	RAP1B	REEP4	MAP4K5	LOC100130856	ZCCHC11	TMPRSS4	MRVI1
ZNF675	AIDA	TMEM246	SH3BGRL3	MCOLN2	C2orf44	VIL1	LRRC32
PTK6	SLC35F6	ETFA	HSPH1	EFNA5	NKX3-2	SENP8	MOCOS
THAP9-AS1	CHID1	GRB14	SH3GL1	PLCE1	TNPO1	DNMBP	SSR1
TMEM128	SNRPE	PPARGC1A	NFKBIE	ENGASE	THEM4	MT1G	CHST12
TMCO1	NDST2	HMGB3	LRRFIP1	AMT	C10orf128	WBSCR27	PPP4R1
FLVCR2	OTULIN	HYI	ZNF671	EIF4EBP2	FLOT2	FRK	TTL
LOC389332	CEP135	PIP5K1B	C1RL	CEP70	TBRG1	PGAP1	ITGAV
TNFSF10	YBX3	TMPRSS4	PLP2	SPINT1	DDX50	ZDHHC7	LOX
ACBD5	TRIP12	CTSV	PLXNA3	ADCY6	FBXO41	KIF22	RTP4
ECH1	ENTPD3	TECPR2	RIMBP3B	EPB41L5	ACVRL1	FAM200B	SEC24D
SEMA6D	PTRH1	LINC00543	C2CD2	MACROD1	TRIB1	CEBPA	NEK6
PDLIM2	USP31	ESRRA	ACTB	FABP1	CBLB	PLEKHA6	FAM49A
ACOT4	SEC22C	KRCC1	TNFRSF10A	TUSC1	BMPR2	KCNG1	MTDH
SULT1A1	CTLA4	PPP1R26-AS1	CCDC66	FABP2	WDR81	TSPAN15	PYCR1
FOXD2	RANBP1	EPN3	LOC729162	TFCP2L1	PDCD11	HEBP1	SEC11C
MOB3B	UTP11L	ENDOD1	TNFSF14	LOC283267	CCT3	ASTE1	TMEM71
ANKRD9	C21orf59	STX19	TTC28	LOC100289019	ATP13A3	DGCR2	IGKC
MOAP1	R3HCC1	MT3	ENO2	KCNV1	LMAN1	CPM	ODF2
ZBED1	NBEAL2	OVOL1	RPS27	APOH	PCID2	MYO10	FSCN1
ZADH2	FBXL5	GPA33	TNS1	SDSL	WDFY2	KIAA1804	RBM28
TPRN	MACF1	HMGCR	PLEKHB1	FDX1	GALNT4	ZNF415	SH3PXD2B
CCNDBP1	SMURF2	ZNF415	SCPEP1	LOC283278	CAMK1	NAPEPLD	EMB
GJB1	RASSF1	PRKACB	VMO1	ANKRD9	UCN2	ETFA	UBE2J1
BCL2L11	SP5	CELA3B	TMEM136	KIAA1958	N4BP2	PLD1	RNF145
C1orf115	CCL7	ENPP3	KIAA1659	SAG	POLG2	NBR1	TPRG1
HNMT	CLOCK	KCNK10	CNTNAP3B	AGPHD1	ATG3	STK38L	IFFO1
LOC101927720	FBLN2	NAA60	PLK3	MKRN1	NR2F2	DENND2A	ITK
BEX4	TCTN1	PRSS16	RAB5A	HOOK2	FHL1	ETFB	DPY19L3
PCYOX1	SCARA3	KIF16B	ACTA2	ABCA8	ZNF274	TM6SF2	MMP19
CA12	FAM20C	TMEM99	UBXN4	TSEN2	FHL2	SIPA1L2	C4orf32
FAM134B	PASK	TMEM44-AS1	FNBP4	ANKH	NUDT5	TRPM4	ARF4
BDH2	NELFCD	EPB41L4B	CDK17	HIST1H2BD	KPNA6	IMPA2	MMRN2
AVIL	CERS2	PLXNA2	TRHDE-AS1	SLMO2	SKI	TRAK2	GRHL1
DQ570096	RRAGA	ASAP2	C11orf80	SLC25A10	TAF4B	ME3	ST3GAL4
LAMTOR4	IER3IP1	MATN2	ELOVL2	C1orf57	HDAC7	TMEM144	ZAK
MGAT4B	NOL11	RAVER2	C5orf15	ATPAF1	VKORC1	DTX4	SND1
CTSD	TMED8	CISD3	NLRC4	COQ3	SNX22	FAM98C	AHR
MUC20	POLE3	MYO15B	SYNGR3	PRKACB	TTC28	PPP1CB	ITGAL
REPIN1	ASL	NUDT15	NAB1	ENDOD1	TXLNA	ABHD12	PGM2L1
SLC25A33	PAK2	CYC1	CAMSAP1	CDK3	ZNF143	APLP2	PAM
ATP8B1	CCSER2	TPRG1L	ITGA10	ERMP1	NPM1	GGT6	GMPR
IER5	MPDZ	HSD3BP5	ADPGK	ZADH2	C12orf43	ATG4D	IL1R1
BCL2L10	BRIX1	PLEKHA6	TUSC3	RMND5A	CD226	HEY1	FKBP14
ZKSCAN1	MTRR	TTC19	MOV10L1	TEX101	C14orf106	ATF1	QSOX1
OXR1	LOC101928000	ELF3	WDR19	ACAA1	ENTPD4	ARHGAP32	ATOX1
C6orf136	GPR68	BCAR3	PFN1	MGST1	MLL	COX15	TYMP
HCCS	ZNF449	GSTM4	MAN1C1	F2RL1	SLC45A1	PPM1A	SEC61A1
ARHGEF9	ERP29	RND3	SAMD8	F13A1	SLC23A2	CHCHD10	ST3GAL5
KITLG	SGSM2	ENPP7	RIC1	IL17RB	FAM116A	ASB7	SLC7A1
CYP3A4	SH3BP4	CHN2	PITRM1-AS1	DUSP23	ORAI3	LRRCC1	CASP4
ARID4A	PKP4	PAXIP1-AS1	OTUD5	KCTD4	C16orf45	CAPN5	HAPLN3
GAB1	CD84	ECI2	CXorf38	PPDPF	PUS1	PINK1	TAP2
CLYBL	PLEKHB1	TINCR	SMO	CD177	IFT140	NPAS2	ARHGDIB
BPHL	ABI2	EPB41L3	SLC39A13	TLN2	SNRNP200	TMEM69	CTSB
LOC439911	LAT2	UGDH	CBX6	HADHA	TMEM150C	MAGI3	MAGEH1
NFS1	NPC1	HSDL2	PLXNC1	SEMA6A	PPM1F	ASPA	FCN3
DSP	UBE2H	TDGF1P3	CARD11	PDE4C	LOC283314	KRT20	CLDN12
MAP1LC3B	ERH	SULT1A1	ENTPD4	CMTM4	LILRA6	KRCC1	BCAT1
AKR1B10	CCDC85B	DHRS4L2	DOCK3	ARHGEF37	SH3GL1	CYP2J2	MIF
PRSS23	RABGGTB	SPATA20	TTPAL	ZG16	SNAI1	C4orf19	PAX5
PTGR1	GEMIN6	KIAA1958	TLN1	MAGI2	DLGAP4	GOLPH3L	CHPF2
RNF11	TARS	HADHB	PRR14	TLCD2	UHRF2	FAM13A	SESTD1
ACVR1B	HMGN1	SLC44A1	UFL1	SLC45A2	NUP155	KLHDC2	USP14
ZNF844	TEK	HOXA3	C1orf198	PGRMC1	NAPG	TDRD3	ARHGAP25
HEXIM1	FXN	TMEM45B	VASH2	TMEM178	IRAK4	MRPL34	TRMT112
ARFIP1	PREP	TLN2	SRP19	RNF138	PAQR4	RFK	CEBPD
LLGL2	DLGAP1-AS1	FAM83G	CD4	ACAA2	OSGIN2	ATAD1	F2RL2
EPAS1	FES	IDH3B	SAMD4A	GPR143	GATS	MARVELD2	ARID5A
ANKRA2	CTB-167B5.2	MRPL15	RLIM	C2orf82	PHF20L1	CAMK2D	TNFRSF10A
TMEM209	PPP1R35	NSMCE1	SLC12A2	ROGDI	REXO2	SH3RF2	AFAP1L2
RNF44	CCAR1	NXPE1	PLXNA1	LOC151009	MED6	FRAT2	SHMT2
HSDL2	TXNDC17	LINC01560	TUB	PEX19	CCNL1	NLK	F2R
CD164	TM6SF1	ERMP1	FAM86HP	CLRN3	REST	GPRIN2	FPR2
LYRM7	HSP90AA1	NMT2	DOCK9	TMEM116	ALS2CR4	DLEU1	ADAMTS5
GGTLC1	ATP6V1G1	C14orf93	PBX4	C9orf23	RSPO1	LARS	NAP1L5
CRBN	MAN1A2	PPDPF	GRASP	SLC44A3	MGRN1	FPGT	ACSL4
TRAF3IP2	KCNK1	LOC100508226	CEACAM3	ACVR2A	ACSL3	POR	DEF8
GNPTAB	BTN2A1	SUCLA2	NPAT	BCKDHB	INPP5F	ACOT11	AGTRAP
FBXO8	SLC9B2	MUT	ITGB8	STBD1	IFI6	HOOK1	DAP
PRELID2	UBE2NL	HSD17B8	PGS1	SCAPER	ARL3	GAL3ST4	TMEM92
RMDN2	LAMA4	CPA2	CNPY3	GMNN	TRIM5	VWA5A	GNG11
SEPP1	LILRA6	PELI2	PDE10A	PDE8A	SLC35C1	CASP7	WFS1
BMP2	ELOF1	RRAS2	FAM110B	CCDC112	CDKN2A	ANKMY2	CHRM3
FAM175A	C8orf88	KLHDC2	LINC01186	PLEKHJ1	ELP2	PTPN21	LOC730101
CGN	TMEM104	BCL2L10	PELO	HIST1H2BG	FUT11	ZCCHC14	CCR5
KBTBD11	SUPT5H	SH3GL2	LOC100132057	PRELID2	UFD1L	WIPF2	ANXA6
ITFG3	JAG2	GSS	PCBP4	EAPP	TRPA1	COQ7	SLFN11
RNF38	YARS2	ITPKA	FAM127A	SLC35D1	TUBGCP3	CACNA2D4	TUBB
PAFAH2	KRTCAP2	SUMF1	SLC4A8	LOC388564	GTF2A1	MLLT3	ACVR1
KCTD9	TRPS1	UGT8	VAMP4	ZNF439	C15orf27	CMTM4	KLHL6
SPPL2A	TRMT11	SMIM19	GGA2	NBEAL1	ELOVL2	CROT	KCNK6
TINAGL1	TEAD1	OXSM	C9orf47	ADPRHL1	B3GALTL	HIBCH	CAV2
GRB7	HIP1	LOC284244	FOXN2	USH1C	SMS	KIAA1107	DUSP22
NR1H3	LRRC25	STYK1	ATF7IP	TMEM54	MPHOSPH9	IFT74	FAM26F
CTDSPL2	DSCC1	CDHR5	CELSR1	SLC41A2	HP	HADHB	P4HB
TMEM53	C4orf3	AMACR	S100A13	PDHA1	YPEL2	SCAP	IFNAR2
RMND1	VASP	DSP	PEG10	C19orf21	KIAA1755	GDE1	SSR4
EPC2	MRPS23	CYB561A3	LOC100506885	PLEKHA6	ZMYND15	ZNF91	SEC24A
SIAE	SHE	CCNB1IP1	HDAC7	AGBL2	PSMB1	FDX1	CSGALNACT2
AMT	GRB2	UBL3	SLCO4A1-AS1	DIO3	FAM116B	ALDH5A1	GYPC
USP12	SETX	DLST	JPH1	PFKFB2	TMTC2	FNIP2	COL7A1
HDHD3	PPP1R9B	ZNF662	BTBD11	HYI	KCNMB1	CDIPT	AGPAT4
CENPQ	DENND2D	ZSCAN31	SPIRE1	PFN2	ETV6	STON2	PIK3CD
RWDD3	PSMA3	LBX2-AS1	FBXO10	NAT8	STX4	LOC729970	SLC17A9
LINC00526	UBA1	PON3	CHST14	MAMDC4	ZBTB4	FSD1L	ELK3
C1D	ANKLE2	DEPTOR	LOC400958	SECTM1	SUPT3H	NDUFC1	SLC39A6
CASP6	GUK1	LINC01106	GIMAP5	HINT2	PLEKHH2	PAPSS2	PARP8
ANKRD27	TAF2	LOC100287331	EFS	TOB1	SEMA3A	TLN2	IGFBP5
PRKAB1	TMEM126A	CTDSPL	ROR1	MUC20	CNPY2	PDIK1L	KNTC1
ADAM10	TRIM68	ME3	MYCT1	SUCLG1	GRASP	SLC35B3	FUT11
GUCY2C	TRPV2	MRPL21	LOC399716	ARHGAP42	C6orf106	NR2F6	GOLT1B
ENPP5	KIAA1279	CNKSR3	LYAR	HDAC11	SETD5	DCAF11	BATF
PNPLA4	SLCO3A1	ZNF703	ZCCHC6	SLC36A1	PLCB2	COQ5	ADAM19
KLHL12	SEC62	TTLL12	UNKL	BCAR3	STAT2	ME2	FFAR2
ANKH	FAM219A	DDX60	FAM83A	KIFAP3	TMEM194A	CEP70	C19orf66
DAPK2	CSF2RA	LRRC66	DDX3X	RILP	DUS2L	ALDH6A1	JAK2
NRIP1	EIF2B5	HSPB1	C5orf58	C14orf180	RNF114	PPP1R16A	LCK
DNAJC22	TNPO2	MRPL48	CD6	KIAA1522	MTX3	PPP4R2	HSPH1
RGMB	SHC2	KCNE2	FCHSD2	CHP	LOC644538	FAM168B	MFSD2A
APP	ANXA2P3	FXYD1	TSNAX-DISC1	PEX26	ZNF616	GPD2	DUSP10
SETD9	PMVK	ARHGEF9	JMJD1C	CISD3	IFRD2	MEST	LAMB1
STK17B	BIN1	ACADSB	PRKD3	LOC400099	PCSK9	MYO1D	CHST2
CHRNA1	SENP3	LOC284023	NCDN	PKDCC	MBNL2	LPAR5	CXCL2
FAM219B	ALS2	GPAT3	NFKBID	FLJ36644	MTHFD1	DIO3OS	HSPA6
FBXL20	ITGAE	CASC16	LOC101929726	FGFR2	TRIP12	ABCA5	LOXL2
BDKRB2	POLR2L	CDCA7L	MXD1	ZNF124	GANAB	TEP1	TMEM154
CLDN15	CNPY3	CGN	ZBTB1	RELL1	KCNE3	ZFAND2B	PSME4
APOM	OTUB2	AIM1	NEK6	GRTP1	SON	CHPT1	CD59
PXMP4	TBC1D30	PRKAG2-AS1	EMILIN1	DCST2	GALNT14	CHMP4C	LTBP2
TPRG1L	EIF2AK2	LOC101929243	S100B	LOC285878	C1GALT1C1	RPL10L	AP1M1
SLC44A4	ARHGAP31	COX5B	HIGD1B	LOC728730	PHLDA3	C15orf52	IFI44
PTPRO	DDX27	CCDC68	GRIN2D	AKR1C3	ZFP82	CAT	PARP1
RP11-48B3.4	C6orf141	SYT17	LOC100130175	MPV17L	ELK4	PIK3C2B	IGHD
TJP3	OAZ3	PAIP1	SCFD1	HOXA3	PYGM	VPS4B	TGFB1
GDA	CLK2	FABP3	LOC100288675	LOC151534	KDM2A	GLTP	CADM1
SCGN	CCNE1	SDCBP2	PVT1	PRRG2	CASP10	DHRS1	VCP
SRSF5	NOD2	SPIRE2	ABL2	SCAP	C17orf68	ZCCHC10	CDH11
PEX19	ALG9	PCTP	PTPN2	FAM98C	CSDA	ADCY9	SEMA4B
EGLN1	STXBP5	RPP25L	FLI1	HOXA10	KRIT1	RELL1	ALOX5
RAB9A	RASIP1	TNMD	LOC100507250	GSTO2	PAMR1	IFNGR2	PPIB
XCL1	NOL8	ID2-AS1	CNTLN	FLJ35424	TRIM44	DNAJC11	CD82
XRCC6BP1	PDXK	SMAD7	CD47	MOGAT3	FLT3	CLRN3	TLR8
MT2A	NCALD	MACROD1	CBL	TMEM177	SGSH	BMP5	S1PR1
NDFIP2	PCBP1	SERINC4	RNGTT	RFK	CAPN6	KCTD4	TNFAIP2
PAK1	SEL1L	ADCK1	SEMA3A	IP6K2	C11orf10	C15orf48	IGLV6-57
CBS	MTX1	ALDH1A1	SNCAIP	DYRK2	TRA@	TMTC4	KMO
RP1-39G22.7	TBL2	GAS2L3	KCNAB1	HNMT	KRT19	PIWIL2	SEMA4D
SMC3	PSMD6	ADTRP	FAM131B	HOOK1	OR52K3P	RCHY1	OLFM1
MINPP1	PRDM15	THAP4	NAA16	AP1M2	STARD5	SLC44A3	RTEL1
ZNF33B	CCNT1	OCEL1	LOC729143	TRAPPC6A	SEC23B	PTPRA	UBFD1
PCK2	TRIM26	HDHD2	RTN2	GJB2	UXS1	CCNB1IP1	VEGFC
IMPA1	PDGFRA	DLD	DLEU2	ZNF775	REC8	GRTP1	FCN1
CTSW	CXorf21	LOC100310756	TNFRSF8	TM6SF2	ADAM33	LNX1	PIAS3
PTGR2	CRTC2	MRPL1	SETD5	CRYBA2	ERCC4	TMEM168	GLCCI1
TFCP2L1	TGFBR1	GRAMD4	ZBTB38	HES5	BCLAF1	UQCR10	MXRA8
ZNF704	NCLN	EIF4EBP2	DNAJC7	NMNAT1	PRDM15	HNF4A	EDNRA
TMEM141	HTRA2	HARS2	SP5	DOLPP1	NAA10	CPNE2	FURIN
TMEM251	FAM193B	APOO	SIGLEC6	C9orf71	ECD	PRSS3	LSM10
ETHE1	FADD	HAGLR	USO1	OCEL1	SYNGR3	RSBN1	STC1
CHKA	FAM65A	ADORA2B	SCN3B	OSR1	LY75	ESF1	RAB23
CCDC115	SS18L2	TXNDC16	SAMD4B	NUDT6	GOSR2	CFTR	MAP4K1
IL17RB	AJUBA	MDH2	LOC151657	MAGI1	EXT2	SPINT2	GRK5
SLC37A4	PSMC6	LOC100506730	SBSPON	LCMT1	RFC4	FRAT1	MAGED1
TFDP2	LOC340340	TRAPPC6A	KLHL21	CKMT2	BLK	METTL7A	CDC42EP2
SPAST	AMD1	RNF138	LARP1	MOSC2	LRRC25	FABP1	DOLK
RPS23	COPZ1	LOC285835	SGCB	CCL8	KLHL22	DHRS3	TRAM2
CYB5B	PPM1F	ZNRF2	DKKL1	NAT1	TMX4	PGRMC2	DUSP14
SPR	EML3	MLYCD	ITIH4	ENDOG	KRR1	FHIT	TMEM109
RHBDL2	FAM129B	PLPP1	BIN2	PEX11G	TMF1	KLHL8	MSN
OAS1	RUVBL2	AFDN-AS1	DLGAP4	AKAP1	XRCC1	MIER1	RNF183
VTI1B	PPP1R3C	MTM1	ARSG	SORBS3	PFKP	PGGT1B	DNAJC1
CRADD	MDC1	ACOT1	LHX6	PRDX6	KIF2A	TMEM87B	JPH1
MFSD9	ARCN1	LOC729970	FBLN1	ME2	ZNF25	TRAK1	MTHFD2
CAMK1D	CAPN6	ANKRD27	MYH11	TRAF3IP2	CPD	SCN9A	SULF2
PUS10	PLXDC1	SULT1B1	NCR3	TMEM164	KLHL3	PLEKHH1	LRG1
MYL5	SNRPC	AATBC	DDX21	DDO	DYRK4	SMPDL3B	TOX2
DERA	MZT1	LLGL2	SMIM1	GAS2L3	ANXA2	BLOC1S1	SIL1
ABO	PIK3CG	PEX19	FAM122A	LOC255512	SCPEP1	KIAA1522	MUC4
DENND4C	SENP5	SDSL	BLK	C9orf123	WFDC12	VDR	TBXAS1
COX5A	LSM7	RNF186	RGN	PPID	POT1	TMEM80	NLRP7
ERBB2IP	ABCF1	FPGT	CLEC12B	ABHD5	CDH2	FAM96A	PLEKHF1
PIGV	CLPP	ESRP1	MYO5A	ALPI	U2AF1	ARHGAP5	GTF3A
KLF11	TFE3	ABHD3	ITPRIPL1	PLD1	CDS2	ZNF684	MAGED2
ZNF329	HS3ST3A1	CECR5	S1PR2	FAM85A	PTBP2	ZNF124	TNFAIP8
LOC285812	PAICS	AKR7A3	PSMA3	UGT8	MLH3	BCAT2	GJB3
PRUNE	FGD5	SNX15	SNX18	C14orf142	VRK2	ACAT1	EMCN
INPP5K	MAP3K6	TMEM53	DIAPH1	FAM162A	WDR66	PBX1	ETV7
AAMDC	UBAP2L	GAREM1	PABPC4	NEK3	MPV17	SPHK2	FLNC
MTMR3	COA4	FABP2	LDOC1	SH3BP1	FAM167B	SPAG9	ERI1
C2orf68	SRSF1	REPS2	RNMT	LRRN3	ACTG2	GHITM	FMOD
PRSS8	PIGM	TM6SF2	WNK1	HOXB6	TMEM208	ACAP2	HSP90B1
PFKFB2	TUBA1B	SH3BGR	TXLNA	SLC25A43	RQCD1	HRASLS2	ACPP
DSC2	SMARCAL1	SPINT1	UTS2	SLC47A2	DZIP1L	MRPS30	DSG3
CDC14A	HELLS	ABCA5	STIM2	LRRN2	PMS2L2	SESN1	LDHB
2022-03-05	KIAA0020	ZNF204P	PLPPR2	MRPL35	HTR2A	TRIM9	TNFRSF1B
UBE2A	CIZ1	ESRP2	AIF1L	CLMN	RASSF8	LGMN	E2F5
RNF135	CCM2L	C19orf54	XPO5	ZNF564	CRISPLD2	TNIK	CTSC
GLTSCR1L	EOMES	UQCRFS1	DRC3	BPHL	NRSN2	MRPS33	C1orf162
LOC101926967	POM121C	CCDC115	LOC100291232	COQ5	BTN1A1	FMR1	CKLF
ARHGEF37	TTLL4	SLC25A43	CD226	CEACAM19	ATRIP	RIOK3	C2CD2
OVOL1	NOP10	EDN2	XRN1	C9orf7	FAM195B	TBC1D12	MFAP4
PGM1	ACIN1	LOC645561	SLC25A48	BCHE	TMED9	GUF1	CD86
PDCD4	FST	POLR2H	MAGED1	CLDN15	SKIL	DECR1	TM4SF18
CETN3	ALG2	KBTBD12	GPR137B	GSTA1	AMZ2	LCOR	APIP
RILP	SCYL1	ETFB	C2orf27A	HSPC159	ENOPH1	ROGDI	CD248
LOC102724362	CEP128	BDH1	WDR54	ECSIT	GSTO1	GPX4	C11orf24
AGL	SGTB	PLD1	PRCP	VPS37B	DTX3L	MAVS	PTP4A3
SSTR1	ANKRD44	OSR1	ADGRG5	TRIM36	MSH6	SEMA6A	CHRDL2
IL10RB	NSRP1	FABP4	GALNT18	DNAJC22	ANK1	FOXN3	SAMSN1
ATP6V0D2	S100A3	DCXR	LOC339803	CHMP4C	BIK	BCAS1	PLN
CTC-428G20.3	OGFRL1	SMIM20	PIAS3	OCLN	HDLBP	SLC35D1	TEAD4
FAM117B	AHNAK2	SIRT6	POSTN	NAALADL2	MMP2	ABCB7	CYB5R2
ZNF703	FAM167A	ZFAND2B	SLC6A13	COMTD1	TMC6	EMILIN3	PLEKHO1
C2CD5	MRPL37	VPS51	SMC1A	KIF12	SLC9A9	GMFB	SH3RF3
ATP9A	NOP16	AP1M2	DNM3	REPS2	SNAP25	DAZAP2	BATF2
MAST2	GPN3	NDUFA6	TCTN1	CYC1	ITPKB	BMP8B	DOK3
CCDC47	SLC29A1	USP7	G3BP1	ECH1	FGFR1	KCTD3	ABCA12
PRR26	PCED1B	ZDHHC7	COPZ2	OAF	RLF	KIAA2013	LAPTM5
ANO10	BRD2	WNK4	SEC13	FAM196A	DOCK3	CNIH4	DPY19L1
TMEM9B	BCCIP	NOA1	SKI	LOC286149	LOC644192	LRRC1	NR2F1
PPM1B	UBQLN1	FAM132A	LYL1	SLC27A4	HNRNPA3	PIP5K1B	STAP1
ABHD5	DDX18	C4orf19	FAM69A	LOC729870	TDRD9	MNX1	PAPLN
TMEM99	TBC1D16	ACSL5	KIAA0930	DNAJC25	CAMSAP1	JOSD1	MX2
ABHD17C	CD4	LRRC1	MINA	TMEM183A	FKRP	XYLT1	HHEX
DBT	PHC2	UBAC1	PAK3	SENP8	ZNF316	EDN2	MYCBP2
NCOA2	GART	CHKB-CPT1B	GPR180	HOXB7	OTUD5	ATE1	HSH2D
SORBS3	PSMB3	RPIA	CX3CR1	SEC14L5	ARSI	TDRD7	MCTP1
GBAS	NAA25	SH2D6	TXNDC11	FLJ30901	CDC123	LOC283177	RGS2
SLC35A3	JAG1	NEK3	APLP1	KCTD9	LRPAP1	PWWP2A	FAM65B
CFDP1	KDELR2	HIST1H2AC	RAB11FIP2	SLC44A1	ZNF225	PELI2	CMTM7
ULK3	UBL4A	TFCP2L1	SIGLEC7	DHRS7C	ZBTB40	CDC42EP4	ASCC3
ARHGAP12	SIX5	HIST1H2AE	NUDT11	C11orf54	GPR180	NEDD9	SAR1A
GRAMD3	SPG21	ULK3	APOBEC3F	LOC284244	ERC2	AGFG2	WISP1
LINC00938	SLFN13	ADIPOR2	APAF1	HOXB5	C14orf4	KTN1	NCF4
LIN7C	ITPRIP	LAMTOR4	SNAI3	C11orf83	SLC3A2	SAP18	TXNDC15
EPS8	DHX29	CELP	ARHGEF17	MRPS36	RPA2	FMN1	SERPINE2
FAM126B	CHORDC1	EEF2K	RAB39B	ELF3	KRBA1	MAP1LC3A	ZNF532
SPTSSA	WDR73	ABHD14B	DOCK10	FRAT2	ARRDC2	ZNF718	JAM2
EFNA4	TMEM17	SCAP	CPLX1	LCN15	SEC23IP	AKAP1	MGAT1
PPIP5K2	DNTTIP2	FNIP2	CHD8	HNF4A	PTK7	MBNL3	SERPINB8
EPS8L2	C8orf59	SUCLG2	CCDC184	ZBTB10	RPS6KB1	HUS1	SEPN1
FAAH	WFDC21P	HCCS	ZNF506	CBLC	LOC643837	CTTNBP2	TMTC1
EPB41L5	TEX10	GRTP1	MTDH	CCDC56	HAUS6	NPY	KDR
RXRA	REXO2	MISP3	WFDC12	ABR	LRRFIP1	NMNAT1	C1orf198
TSPAN6	SMNDC1	PLA2G12A	FKBP14	APOBEC3A	LOC401504	PRKAB2	CENPE
TMPRSS4	VCL	GPRIN2	EP400NL	DCXR	WHAMML2	ATP5G3	SRXN1
VIL1	COQ2	RIDA	CDSN	MAGI3	CLPTM1L	WDR48	DDR2
SENP8	MTMR6	NUDT6	CEP97	ATP9A	LOC256021	SREBF2	CPXM1
CD46	NUP93	PRELID2	FAM71F2	C14orf93	C21orf130	GRAMD4	RFTN1
DNMBP	ACTL10	SLC27A4	ZNF781	NMT2	LOC100289042	TOX3	CLIC2
MT1G	MYBBP1A	TMEM54	CSDC2	AGFG2	NPDC1	ENDOG	ARHGAP9
WBSCR27	STX18	MT2A	ZNF542P	HOXB9	NCALD	STK39	KIAA0895
FRK	KIF9	CMC4	PCDH12	TECPR2	STXBP6	SLCO4C1	CPVL
PGAP1	IMPAD1	EFL1	SYNE1	CNIH4	ZMYM3	OAF	DUSP6
ZDHHC7	IRAK2	LZIC	ELOVL3	PHOSPHO2	YARS	GLUD1	ZNF267
KIF22	TARBP2	CCDC28A	NAT14	SPATA20	TSC22D3	ARL4A	S1PR3
LOC101927151	TFB1M	ATP5SL	CUL7	SEPSECS	SPG20	DTWD2	PDE4B
FAM200B	EMG1	MPP7	PBX2	ABCC3	KCNH8	PRR13	MUC5B
PJA2	RAP1GDS1	PLCE1	FSTL3	FRK	ALG9	ATG5	DDX21
CEBPA	PIGP	DENND2A	NOX4	SLC30A1	DPAGT1	SCP2	GYG1
C7orf55	IFNG	NMNAT1	LOC100287132	C1orf53	TMEM189	FKTN	SFRP2
PLEKHA6	UTP18	PARP16	TBX21	KIAA1543	EXOSC7	ABCA8	CBFB
KCNG1	TPM2	UNG	LOC101928304	NMNAT3	PLXNA1	SPIRE2	GALNT6
TSPAN15	FAM89B	LOC730268	CD14	C11orf67	SP6	AFG3L2	CD300LF
HEBP1	RGS4	FAR2	STAT5B	SSTR2	CEP97	GATA6	ARSJ
ASTE1	GLRX3	VTI1B	SASH1	LOC100129502	DACH1	HAGH	SETD7
DGCR2	RINT1	LOC645166	ASXL1	C19orf33	RFX7	PDLIM1	FAM92A1
CPM	CYP26B1	TRIM36	SGMS2	LOC100292680	DHX36	CLDN7	RAB13
MYO10	SLAMF1	MUTYH	GATA2-AS1	HSD17B8	FOXN2	IGSF3	SGCE
KIAA1804	POU2F2	NTAN1	ELMO2	ALDH1A1	PRKD2	DOK4	ATP10D
ZNF415	HCFC1R1	CNIH4	PTGS1	ZFAND2B	FAM98A	LIPH	LYAR
NAPEPLD	ITPA	UQCRC1	ARID3A	EEF2K	KPNB1	MRPS25	EML1
ETFA	DNM3OS	SEMA6A	PFKP	WNK4	ZBTB20	KDM4A	GALNT2
ECI1	GLUL	STK39	BUB1	GPR39	ARHGAP31	ZSWIM6	EPB41L2
CGRRF1	TTC4	ADGRA3	CKAP4	GOT1	NT5DC3	NHSL1	GRINA
PLD1	CISD2	HEY1	CDH13	SEMA3E	GORASP2	MYO9A	IARS
NBR1	MUS81	PDHX	ANKRD55	FNIP2	CHST4	PIWIL4	AKR1B1
BBS2	UMPS	ENDOG	ATAD2	STARD10	RAP1B	ZNF439	BASP1
CLN5	WAS	FLVCR1-AS1	HK2	HADHB	RCL1	MRPL35	TMEM184B
STK38L	C14orf132	ATG4D	ADGRE5	NDFIP2	CDC42SE1	HOXD1	FGR
ATRN	DDB1	MRPS30	CHST4	NDUFA3	ATF6	PYROXD1	MAFB
MBTD1	SLC45A3	ZNF600	CCR2	CCDC68	AXL	ZNRF1	CREB3L2
DENND2A	COMMD3	MOGAT2	UBA6	IL1R2	SLC4A2	PLCE1	GPCPD1
ETFB	ZNF232	VILL	AKAP12	LOC100287331	FAM49B	SUCLA2	NID1
TM6SF2	VAMP1	DYRK2	IGF2R	C2orf7	NSD1	MUT	PIK3R3
SIPA1L2	TXLNA	FAM95C	SPRED1	OR2A4	CLIC3	TSC22D1	PITPNB
FOSL2	CYP27B1	FRK	STX2	ZFP112	EML6	GPT	RASL12
TRPM4	DDRGK1	MRPL34	MSANTD4	LRRCC1	PIKFYVE	IYD	PARP9
IMPA2	DIAPH1	GLRX5	FAM208A	PLA2G12A	FUS	GALM	PDIA6
TRAK2	DNLZ	LIN7B	NKTR	CDC42EP5	C16orf48	TMEM14C	SMAP2
LOC202181	CSRP1	COMTD1	RHBDD1	LOC440173	CHD6	ASAP2	ELMO1
ME3	POLB	SPATA2	FAM3C	LOC646588	LOC100287482	FRYL	RPN2
CDKN2AIP	PRKAR1A	CDX1	CLIP1	FLJ44606	ZNF595	NEO1	CDC42EP1
TMEM144	FGFR1	FDX1	PHF20	BDH2	YKT6	UNC5B	PAPSS1
ZBTB34	TULP3	FOXD2	IL19	PBX1	YEATS2	PGPEP1	LHFP
DTX4	SETD1B	TMEM177	ARF4	C10orf82	WNK1	ATL2	OAS2
FAM98C	TMEM43	FUK	HAVCR2	C6orf52	C16orf93	EFNA5	LDLRAD3
RP4-813F11.4	SEL1L3	RCN3	OSTF1	ETFB	ZNF319	HMGCL	SFXN3
ZBTB48	CBX5	DNAJA3	COTL1	C1orf161	CUL7	LGR4	SDC2
YBEY	CDC42BPB	METTL25	HTRA3	RAB32	LARP1	ADH5	PROCR
PPP1CB	PDGFRL	P2RX4	UBE2H	PLEKHH1	KPNA5	AGPAT3	PPT1
GABPA	GGCX	FAM234A	MYO1G	ZDHHC11	TERF2IP	AGPAT2	RHOH
ABHD12	TIMELESS	IGFBPL1	RASGEF1A	FAM164C	NPC2	FAM83G	CATSPERB
APLP2	MRPL18	ECSIT	C16orf46	KIAA2022	DOM3Z	FRMD1	HOMER1
CLDN3	GANAB	HOOK2	PLS3	NRIP1	ODC1	HINT2	CALR
SPECC1L	DGKZ	CD36	TRIM7	APLN	ACSS3	PRDX5	SRP19
GGT6	MRGBP	C1orf115	SPG20	MRPS30	ZNF467	ZSWIM3	NLRC5
MICU2	GALNT18	PRSS3	ZNF319	SH3BGR	NAT9	MPZL2	IRF1
ATG4D	GTF3C6	CTH	PPP3R1	CHMP4B	OXCT1	STX12	RPS6KA2
LOC100507459	OR7E37P	NSUN7	EGOT	IQGAP2	CRYBG3	HOOK2	C3AR1
HEY1	MBD4	STBD1	RBM28	C17orf37	KRT222	SPPL3	SLC24A3
MARK2	ODF3B	PPID	PRKX	NR5A2	FILIP1	LNX2	LOC643733
FAM195A	LINC01207	PEBP1	ANXA2R	CPM	SLC27A1	FAR1	GTF2E2
ATF1	TMX3	EMG1	TUBG1	OCRL	LOC390940	CMBL	MYO1F
ARHGAP32	FKBP2	RTN4IP1	SETD7	TSHZ1	PLP2	NCOA4	CYAT1
COX15	SLC25A29	DECR1	CLINT1	DERA	EDNRB	PDHA1	PITPNC1
USP10	RBMXL1	SLC35A3	LIMS1	RBM47	CXorf21	COX5B	SLC41A1
PPM1A	STK11IP	PRTFDC1	HLA-DRB6	LRRC1	ARPP19	HIGD2A	CD72
OGDH	SAP30BP	HDDC3	TMEM109	MLYCD	PRPSAP2	ABR	S100A4
ARPIN	CDYL2	BCKDHB	MARK4	ARL4A	ATP11B	RERE	ASAP1
CHCHD10	TNFRSF10C	RRM2B	C20orf194	AGPAT9	RCAN3	LSR	CD74
ASB7	PSMD2	NOSIP	RCAN3	PRSS3	JMY	MDH2	FKBP5
FEM1B	RNF144B	LOC100506098	CLDN14	CDX1	NUP98	ELF3	STAT1
RP11-489E7.4	UTP6	CASP6	GABPB1	SH3RF2	NAT14	CABLES1	FTSJ1
LRRCC1	UVSSA	C2orf72	SNORD8	GGH	TTC15	GLOD5	SERPINF1
CAPN5	SMG9	MRPS25	CSMD2	NECAB3	FAM159A	METRNL	SORD
BRCC3	MAGT1	CACNA1D	LIMK1	LGI4	TLR5	NDUFS1	PLEKHO2
PINK1	INTS5	LOC284570	DACH1	MST1	AKIRIN2	PLAGL1	GLT8D2
ZYG11B	USP48	NDUFS2	TPM2	ZNRF2	SRBD1	PEX11G	CD40
NPAS2	NAA20	LRRN3	IGHV3-75	LOC282997	GLMN	RTN3	KRT6A
TMEM69	VPS13C	PTPRH	ZBTB46	SLC5A11	CD8B	PNKD	CD81
MAGI3	CR1	DHDH	ANLN	MRPL21	ZNF404	ECSIT	PRPS1
ASPA	AKAP17A	CHMP4C	ECM2	CD163L1	CIRBP	PCTP	SLC1A4
TMEM117	CLEC1A	MINPP1	NUAK1	VDR	STX16	LOC728730	CHPF
CMTR2	EIF4A3	ZBTB3	KRT16	MAPRE3	CPT1C	NIT1	ST3GAL1
TRMT1L	FGD3	CDK18	SUSD3	ACOT11	KBTBD2	GAB2	GIMAP7
KRT20	RBCK1	TDRD7	FGFR1	ETFA	GTF2IRD1	ZC3H14	ITGAM
KRCC1	KPNA3	RPP25	MTMR9LP	SLC22A23	LOC220930	AGAP1	COL4A2
CYP2J2	RAB15	FRAT2	SENP7	CYP2C9	SMARCA5	MAPRE3	AARS
FAS	CLDN18	TNK1	MPP6	KLHDC9	CKAP5	CDH17	CALCRL
VWA8	TALDO1	ASTE1	TVP23C	CDKL1	MTMR1	ATP5S	IMPDH1
C4orf19	NABP2	SLC25A26	GP1BA	KIF16B	IFT20	COX7B	ARMCX3
GOLPH3L	IPO7	MAP1LC3A	PRPH2	C21orf129	SP5	FBXL3	LYPD6B
DHX9	SGSM3	SLC25A10	ZCCHC18	GSS	APOBEC3C	VTA1	TPM4
FAM13A	XPNPEP1	GLOD5	SCLT1	HPCA	INTS10	BDH1	SERPINB9
SIRT1	FAM160B1	MED9	C19orf66	TGFA	BAZ1B	ESRP1	HSPA13
KLHDC2	USB1	MRPL46	FAM225B	NSUN7	B4GALT3	RAD52	SNX10
TDRD3	TOR3A	AGAP1	BTBD18	FOXO4	AHI1	TJP1	SLFN5
MAPK14	IBTK	LOC732160	AGR2	DSC2	SLC43A1	SDF2	KPNA2
MRPL34	CELF2	LOC101929549	TRRAP	CDC14A	BCL11B	NCK2	CHST15
SLMO2	PLEC	DUSP21	ACLY	SLC1A1	LRCH3	JUP	CST7
RFK	PDCD11	FBP1	CTBS	SFXN1	EPHB6	CD2AP	CSF1R
LAMP2	VASN	CLMN	WDR44	WASL	FGD2	ARF3	BID
ATAD1	FZD4	MPZL2	ANK1	DENND2A	C13orf33	DNAL4	DENND5A
ZFR	ACAP3	EPS8L3	TSPAN5	LOC401093	CEP164	USP2	LY6E
MARVELD2	KIAA0485	LOC280665	CCDC71L	ZNF91	ADAR	PGAP2	TUBG1
ACTR2	ATP13A1	GPRC5C	XG	OPLAH	LOC613266	IGBP1	LCP1
CAMK2D	CDC42SE1	LOC400099	MYO16	CPNE2	RDH11	ESRRA	ZBP1
LINC00955	STARD5	METTL18	SH3TC2	CEL	MUC16	TSPAN3	GLRX
SH3RF2	ADSL	CCDC17	LOC100290115	GOLGA2B	PDAP1	NCBP1	GPX2
FRAT2	ISOC2	DCST2	AGRN	GNG12	UVRAG	CDKL1	FERMT2
NLK	PUS7L	RNF157	SLC16A3	ACOT13	LOC285965	TCEA3	PTGS2
GPRIN2	KLHL2	CBS	MS4A2	MPZL2	C6orf150	MAML2	CEBPB
DLEU1	TINF2	CHGA	TLR6	ATP8A1	TRPC1	CHMP2A	PJA1
MCOLN1	CIAPIN1	ANKRD49	PPA1	INSR	ABLIM1	METRN	GABRP
LARS	RHBDF1	NUDT16L1	GSTP1	P2RX4	MAB21L2	RNF103	MUC1
NWD2	NBN	MAPK3	IGH	PINK1	DPY19L1	AIM1L	CD180
FPGT	SNRPD2	SNHG19	FOXI1	CYCS	PPP4R1	FABP2	COL12A1
POR	AGPAT6	GBA2	LOC149401	HMX2	RNMT	SLC25A12	RIPK2
ATXN7L3B	KPTN	AOC1	CCDC88B	STX3	BAIAP2L1	VPS28	UCP2
ACOT11	APRT	TP53I3	ETV3	LOC253264	ZCCHC6	MFSD5	LILRB1
HOOK1	NFATC1	KRTAP4-1	PTPN1	SRD5A1	ZNF165	THOP1	ABCC1
ELF1	YWHAG	ZSCAN16	ZCCHC24	NDUFA6	PHF15	PCLO	SLC25A37
PTBP3	ADO	LINC00969	NTRK1	PECR	PPP1R9B	TUSC1	CCR2
GAL3ST4	VPS4A	PNPLA4	LINC00173	ASB12	TIPARP	GPATCH3	CD19
VWA5A	LAMA5	SPINT2	CYP4Z1	SLC13A2	C3orf63	PPP2R5D	CD163
CASP7	DTYMK	FAM102A	ZFAND5	GATA6	SERPINB1	GBA2	ACOT9
CENPC	ATIC	RRN3	GHRL	CACNA2D4	PHLDB2	NMNAT3	AMPD3
ANKMY2	BUB1	ARHGAP18	DSE	GRB14	CCDC141	MAML3	ENC1
PTPN21	MMD	H1F0	NDUFA4L2	HEATR5A	GCN1L1	SLC25A5	SERPINH1
PPFIBP2	LRRFIP1	RBM20	ASCC1	RASSF7	CCND3	CTDSPL	CD44
KLHL13	RQCD1	CMTM4	FNBP1	CCDC115	LOC100131825	PHKA2	FAP
ZCCHC14	AC004941.5	TOLLIP-AS1	TMX3	FBLIM1	LRRC34	RSPH3	EVI2A
SNX12	STAMBPL1	CYS1	FAM124A	CLDN7	FLJ39739	PACSIN2	THBD
WIPF2	CX3CL1	HOXB5	JAML	KLKB1	MMD	DOLPP1	WDR54
MBNL1	UGGT1	CTSA	LTBP1	CHRNA1	PPP2R5C	FAM120AOS	ARHGEF3
TGOLN2	MUC5AC	MRPL11	GNA12	MARVELD2	SPTY2D1	IQGAP2	PTGS1
COQ7	COL6A1	TMEM80	OLFM2	PEBP1	SYNGR1	CDKN2AIPNL	C1orf54
RPA3OS	STK3	SMIM24	CYLD	TTR	TKT	ZBTB3	DNAJC10
CACNA2D4	KDM2A	KLB	SGCD	CTH	ZNF618	SLC35F2	SLC16A4
MLLT3	CHTF18	MRPS28	NMT1	MMEL1	C7orf29	PPARGC1B	LST1
CMTM4	H2AFX	TSHZ1	TM9SF4	NET1	KIAA1826	DLD	RGS19
CROT	FAIM2	C21orf33	COL27A1	STX19	BCL3	TRIM24	ADA
HIBCH	MFSD10	CYCS	ZNF382	SLC6A4	CWC25	TTC30A	TGM2
ISCA2	NAP1L1	TMEM38A	SH2B3	HSD3B1	KDM2B	ELMO3	PPA1
KIAA1107	ATXN10	SLC30A1	PRICKLE1	SLC25A13	ZNF529	H2AFJ	SEC13
IFT74	SFXN2	COQ9	GMDS	HNF4G	SRP68	SLC25A36	LAMC2
HADHB	SRSF4	CACNB3	STAT2	PCLO	TAF1B	PLS1	ZCCHC24
SCAP	PTPN13	MIEF2	ZNF117	VPS13A	DERL2	VILL	FYN
CCDC126	UPF2	HOOK1	SEPT7P9	EMP1	CCRN4L	MRPL13	CSF3R
KLF9	RAI1	UBAC2	NIN	PHF7	USP24	BCHE	IL15RA
GDE1	KLC1	TMEM14C	UBR1	ZNF323	SMC4	GDPD1	PLOD1
ZNF91	DTD1	IQGAP2	PZP	LOC344887	ITGA10	LETMD1	STOM
FDX1	NINJ2	SERINC5	MACF1	TMPRSS4	ACBD3	ELAC1	INHBA
ALDH5A1	LYL1	SNX7	FAM43A	ACADSB	ACLY	EPB41L1	TMEM163
RP11-53O19.3	HIAT1	NET1	KNTC1	GLTPD1	RBPJ	GORAB	MYOCD
FNIP2	PCBP4	HINFP	GNG2	CELA3A	LRWD1	PFKL	FCGR2A
FAM179B	WDR41	FAM107B	TNFSF13	MAP2K6	MAPK1IP1L	ATPIF1	PHF19
SLU7	LARS2	ENOSF1	PLGLB1	NOSIP	ALPL	PHLPP1	PTAFR
CDIPT	UTP14A	PPIP5K1	CHORDC1	APOO	DOK5	PHKB	TREM1
TLE3	TRAF3IP3	LGALSL	PYCR1	MAPK3	CHST10	SIDT2	MICB
SMCHD1	APOL4	UAP1	RHEBL1	SCO1	BNIP2	IVD	KLK11
SEMA3C	THUMPD2	LOC100130856	CDC42SE1	HDDC3	RASL11B	TOM1L1	P2RX5
GAREM	DDX20	CEP70	LINC00997	C10orf47	ARID4B	GLOD4	TYROBP
TMEM35	MARK4	SCAPER	DAZL	S100A14	ZNF419	ATP1B3	TNFRSF11B
STON2	ARAP3	VTA1	MORF4	CTSA	TRAF5	HDAC11	HLA-DPA1
EZR	VIMP	KIAA1107	MAP3K3	CHST13	2022-09-02	DGKQ	ODC1
RARA-AS1	SHANK3	MAST2	PTBP2	PRSS8	TRIM7	BCL2L13	CORO1A
LOC729970	NKTR	LOC100289420	CBX3	KRT24	SNORD89	LIN7B	NOC3L
CALCOCO1	PSMC1	C2CD5	PIGT	AGAP1	SSR2	PPARA	CCR7
TMEM254	CALD1	CEACAM7	NONO	CDKN2AIPNL	SLC33A1	UQCRC1	SERPINA1
BIRC2	PSMB4	IMMP1L	MUC13	ASAP2	SETBP1	NECAB3	SRGN
FSD1L	FZD2	TDRD3	C8orf88	METTL7A	PEG10	PAFAH1B1	IKBIP
TMEM63B	SLBP	MTX2	CD276	LOC728377	PQLC3	PROC	CRIP2
NDUFC1	BRCA2	LRPPRC	PHC2	ALDH6A1	TYK2	SMPD3	CAVIN1
PAPSS2	SUCO	USP54	CATIP-AS1	ABHD12	DCP1A	BTD	PLS3
RB1CC1	TUBA1C	ALDH7A1	LINC01094	C6orf105	LOC100132999	C8orf82	GIMAP6
SATB1	SEC61B	FCGBP	PBX3	KIAA1324L	SLC35F1	HOXB7	SRPRB
RNF146	COPB2	DHRS7C	LOC114224	LOC202781	SNCAIP	CDS1	SLAMF8
PPAPDC2	KPNA6	LOC728730	SPCS2	MDH2	SDCCAG8	RPRD2	ENPP2
GLIPR2	TNFRSF9	UBE2E3	SEMG2	LOC645166	FAM101B	SH3RF1	PTPRM
TLN2	DERL2	MMEL1	GAFA2	CNTFR	RFPL3S	NDUFA1	ELL2
AADACP1	PLCB1	LOC100288409	WWC2	LOC440993	DHX57	COX6C	FBN1
PDIK1L	STRA13	KANSL1-AS1	CAMSAP2	C19orf70	HLA-C	OPA1	GPR137B
DHFRL1	SH3BGRL3	RIMKLA	DCTD	ZCCHC10	MSRB3	PLIN2	BNIP3
SLC35B3	JAK3	RPARP-AS1	TMC8	ZMYND12	GPR161	RAB6B	DNAJB9
DYNC1I2	HNRNPD	MAGI1	PLEKHF1	TTLL12	CREB3L1	LGR6	DEGS1
SIKE1	TM9SF1	ATG14	CTPS1	EIF4E3	NHS	DNAJA2	EFEMP2
NR2F6	CCDC107	SEPSECS	NUMBL	PTPRH	FADS2	TRIM2	LPL
DCAF11	SLC9A7	FAM160A2	ST7	FASTKD1	NR4A1	C14orf93	CCR1
IPP	PELO	KLKB1	DEF6	C9orf82	PLK1S1	SLC35D2	ICAM1
COQ5	CACYBP	PFKFB2	EMILIN2	CXADR	GRB2	ALKBH7	HLA-DQB1
ME2	SNRPB	NLN	TRIB1	LOC100288198	RAB11FIP3	PEBP1	SERPINI1
KDM6A	SEMG1	STARD10	RASSF9	GSTT1	SLC39A13	ZNF213	RASSF5
CEP70	NSUN5	LIPH	NRP2	C11orf71	CGNL1	FH	HSPA5
C4orf29	LOC100507507	LOC100287572	TFG	TMEM133	SYTL3	C15orf40	MAD2L2
SMIM20	GPR180	HMGN3-AS1	LAMB1	TRIL	SLC28A3	DLAT	TAP1
ALDH6A1	HS3ST3B1	USP37	REG1CP	CELF5	KIAA1407	PLEKHB2	AGR2
PPP1R16A	ATAD3B	MYO5C	MEDAG	C1QTNF9	BAZ1A	SLC25A6	S100A2
PPP4R2	SERP1	POU2F3	SEMA7A	ADC	ECM2	VDAC1	DNAJC3
FAM168B	KEAP1	LOC105379426	CCDC178	CAT	CACHD1	NDUFB9	CALHM2
GPD2	SH2D3C	PDCD4	TET2	C6orf124	PARVA	CBLC	NAMPT
MEST	NUP62	IFT172	SYNCRIP	UNC5B	RALGDS	RPL31	CNRIP1
MYO1D	DDX23	ATP8A1	LOC100288673	RPIA	WDR85	COQ9	SERPINE1
ATG9A	KCNAB2	PEX26	PIK3C2A	BAIAP2L2	CCDC66	LRRC57	SEC14L1
LPAR5	OSBPL5	BLVRB	RAB13	EPS8L3	ADPRH	SDHD	SPCS3
DIO3OS	NME5	LINC00479	IRGM	NTN4	XYLT2	NSUN3	BLM
ABCA5	SLC25A45	ZNF137P	PKD2L2	COX5B	ITSN2	CDK19	ITGB2
TEP1	UFSP2	PARS2	SLC45A1	FAM151A	ALG2	UBR7	SASH3
METTL25	ZNF562	MGAT4A	LOC728392	MTL5	RIOK1	SCAMP2	SLC27A3
ZFAND2B	MRPL33	TMEM61	LOC285178	POU2F3	XRN1	ACACB	TFF2
BRF2	FAM83H	MRPS33	GPRC5A	EPHX1	TMX3	KLHDC9	CCDC69
IFIT2	C14orf119	PGRMC2	BHLHE41	LOC100288911	LAMA4	AKAP9	TNC
CHPT1	LMNA	NBR2	MAGI2-AS3	NUDT15	HAUS3	GNAQ	KCNE3
ZNF655	STK10	NDUFA8	TYROBP	HSPB1	PRTG	TMEM18	SLC43A3
DHX40	NSG1	MST1	FAM117A	EMG1	PARP11	MUTYH	NXN
CHMP4C	TNFAIP1	KCTD3	DPY19L3	ISCA1	LIN52	ZMYND12	PRRX1
RPL10L	STAT5A	KAT14	MAP7D1	ATP5S	JMJD1C	SIAH1	RCN1
C15orf52	PIH1D1	SEC14L5	TBC1D2B	NTS	PAPPA	THAP4	ARPC1B
ZFYVE26	NFIC	GOLGA2P5	MDFIC	ASTE1	PRDM6	NUDT12	RASSF2
ZNF559	PSMB6	KLHDC9	TTYH2	ADCK1	TMOD2	METTL10	GBP1
CAT	RELA	UNC13B	TMEM200C	MTCH2	PLXNC1	RND3	KLK10
ABHD17B	C12orf45	NTS	ATXN7	HTATIP2	POLK	SHROOM1	PRKAR2B
JHDM1D-AS1	BAK1	MLLT3	DNAJC18	LOC100129907	NFATC2	CD24	GUCY1A3
PIK3C2B	PAPPA	DPF3	SUPT6H	KRT14	ZNF215	CHST13	SERPINB4
LOC100996756	LSM6	RASSF7	PLCB1	AGMAT	SUPT6H	IMMT	HYAL2
VPS4B	MVD	GLI4	LOC100289617	GPT	RHBDD1	TSEN2	TCEAL3
GLTP	DDHD1	LOC101927339	KANSL1L	CORO2A	DIMT1L	SHROOM3	FOXF1
DHRS1	DENND1C	MUC20	SND1-IT1	CD36	SHB	PCBD2	TDO2
ZCCHC10	CDC123	NMNAT3	NOC3L	C15orf32	FTO	CACNA2D2	ENG
SNX4	ASXL1	FAM95B1	DNAJA1	ZNF415	PKP4	FXYD1	HIF1A
ADCY9	ZUFSP	ZNF124	CRTC2	CDK18	PVT1	PEX13	C2
TMEM127	GIMAP1	USH1C	PF4V1	CDC42BPA	ZNF14	FUCA1	PGM3
RELL1	SSX2IP	CHKA	ZNF641	KLF5	EIF2B3	C14orf28	PODXL
IFNGR2	SLC15A4	ABCA8	ZNF697	TPRG1L	CHRM3	SHD	PRR16
FBXO33	ANXA4	LOC646588	FILIP1	C8orf40	ZBTB2	MFN2	SLC6A20
DNAJC11	SLC25A22	ZNF793-AS1	WNT10B	KIAA0528	OTUB2	DIO3	CKAP4
CLRN3	SPDEF	HYKK	TNKS2	SLC10A1	2022-09-09	ARL2	OLFML2B
ANP32A	FTSJ2	KLF4	NRSN2	ABCD3	RBMS3	HMGN5	CHST11
BMP5	AHCY	RILP	LOC100129500	LILRP2	LOC100129510	MKKS	HSD11B1
KCTD4	MFNG	ZNF462	SLC9B2	HINFP	PER1	SNX7	BGN
PRKCI	EFNA2	SMIM14	SLC12A6	UBL3	ABI2	RNPEP	DERL3
C15orf48	WDR75	C15orf48	FGD2	KIAA1107	MOV10	PARS2	SLCO4A1
TMTC4	ALG3	TRAK2	ARSB	PPARGC1B	ARNT2	MTX2	BIRC3
PIWIL2	TRNP1	ZNF367	ARPP19	COQ9	ALG5	R3HDM2	PRAF2
SLC52A3	DNAJC2	CHDH	LOC153577	MRPS33	TTYH2	EXOC6B	VWF
RCHY1	EPHX4	SORL1	ALOX15	FAM134A	PFDN2	VPS13A	TWIST1
RAP1GAP2	GMPS	RNASEL	DEFB124	FABP4	NUB1	DCUN1D4	SGMS1
SLC44A3	CCDC22	HINT2	CCND2	IMMP1L	CALM3	LRRC28	ECSCR
ZNF644	KLC2	CRACR2B	CANX	NGEF	LOC254057	MVP	S100A7
PTPRA	PEF1	CCDC85C	VCP	MGC70870	TTN	TMEM42	GLIPR1
KBTBD3	BSPRY	RWDD3	CD247	NIT1	NAT10	PSEN1	CYTIP
CCNB1IP1	EIF3J	TLCD2	CHRM3	ATP5D	LMLN	TEF	GNAI2
GRTP1	CTNNBL1	LINC01558	ELL	HES2	C19orf28	CALCOCO2	KRT6B
ARHGAP35	UFD1L	FAM200B	SEC61B	LOC148709	ZBTB47	TRIM36	MORC4
LNX1	PSMA7	CNPPD1	MOB3A	LRRC66	DRAP1	MESP1	VSNL1
TMEM168	HS6ST2	TSEN2	TFE3	MYPN	STARD8	EEA1	CHSY1
USP21	TROAP	PTPRK	AJUBA	LOC100129069	TAPBP	STAMBP	PREB
UQCR10	C7orf49	BAHD1	ZBTB32	MPZL3	NCRNA00182	LGALS4	TCF4
HNF4A	COL8A1	DIABLO	RGL4	ANKMY2	MGC57346	LANCL3	PDIA4
ARSD	CGREF1	ARL4A	ZNF136	TMEM45B	DBF4	SLC25A13	KLHL5
SOAT1	ARHGAP29	ZCCHC10	CYSLTR1	ERBB3	TLL2	SPTLC3	TNFSF13
CCDC146	ATP6V1E2	TRIM68	LSM10	DPF3	SSB	HTATIP2	STAT4
CPNE2	IL21R	TESMIN	ZNF438	ZNF443	HOOK3	MAL2	RBPMS
ID2	TRAM1	DHRS3	IQSEC1	TIGD6	NARF	LOC100288911	ZNF275
PRSS3	CDC25A	MGC16275	LOC100291393	TRIM24	UTS2	C6orf203	IGFBP7
LOC101929243	BRMS1L	SIGLEC1	APOBEC3C	RAB11FIP1	NFE4	ADRB1	SLAMF7
LA16c-380H5.5	ABCB6	KCNJ2-AS1	PSME2	NSUN3	CDK17	NDRG3	MAP3K5
LPP	CD276	CKMT1A	LZTS3	ATPIF1	PRMT10	ARL6IP1	VCAN
RSBN1	GALE	LOC101928988	NAV2-AS2	GPR35	GLA	RNF14	MGP
STEAP2	MOGS	TRIM24	RALGDS	GCNT1	PSIP1	TMEM116	ANXA3
ESF1	ANKRD36B	VPS37B	SYNPO2	CACNA1D	SOX7	TSEN34	LYSMD2
TMEM185A	GAS7	FABP1	PLOD3	TSPAN12	DDX19A	NDUFA5	COL18A1
DDHD2	TBC1D2B	ABRACL	PNP	CCDC13	C2orf42	PRLR	TMC6
ANKRD46	LDHA	SLC6A19	OGT	SYT13	GIT2	FAR2	COL6A2
CFTR	PTPN14	LOC93622	SHB	PHLPP1	SNRNP40	PARP4	VCAM1
SPINT2	LUC7L2	IMPA1	CXCR3	VTI1B	MRVI1	NIPAL3	DCPS
LOC101927974	SLC38A2	ZNF311	RUNX1	DSP	UBAP2L	BTG3	TM4SF1
FRAT1	SNN	ARHGAP39	MOCOS	TMEM170A	RGN	MDH1	PDGFRB
METTL7A	KIF20B	MARVELD2	TRMT6	PTPN21	KIAA0947	MAP3K13	STEAP4
FABP1	PHC1	ZMYND12	ARSI	FH	C16orf46	SCML1	TSPAN11
DHRS3	HNRNPF	GBAS	TNNI2	CHKA	LOC284542	USP8	AQP3
PGRMC2	COPS7A	ACAT2	ALYREF	TMEM144	NCR3	RAB40C	PIK3AP1
MPC2	GNA12	CCDC112	PHF21A	C13orf1	GNA14	PPP1CC	SLC15A3
FHIT	PPME1	MYO9A	RIMKLB	HCCS	GRK5	PTTG1IP	FUT8
SDC4	MAGOHB	HIST1H2AG	CHST12	ZSWIM3	TTC7A	FOXP2	C1S
KLHL8	UBA6	SUPV3L1	UTRN	PLEKHG4	CARD16	NAGPA	TIMP3
TMEM50A	AATF	ATPIF1	HSPA12B	HMGCR	KDELC2	NUDT16L1	NUCB2
MIER1	IL27RA	CMBL	TNFRSF4	C1orf106	FLJ43663	ATP5J	FSTL1
PGGT1B	POP5	RAB4A	NLRP3	GSTM1	XPO1	TBRG4	HLA-DMB
PRIMPOL	AGRN	PLA2G10	LOC100506022	LOC100289420	PLCB1	SUDS3	COL5A1
TMEM87B	ADPGK	PGRMC1	R3HDM4	TP53I3	DHX33	TMEM131	ANXA1
TRAK1	RAPGEF4	FAM177A1	BACH1	UTF1	STXBP5	LRRC56	NME1
KDF1	CCDC134	PTPN3	SSR1	CHCHD4	FBXL5	ERLIN2	MEOX1
SCN9A	CCNO	DIO3OS	DUSP1	GLI4	C3orf59	C2CD2L	P3H1
HAGLR	DCUN1D5	FAM98C	ASPH	C7orf11	MITF	PDSS2	GBP5
PLEKHH1	EIF3G	RASD2	EIF5A	PECI	SAMD8	DDAH1	STS
SMPDL3B	GEMIN5	PLCD3	LOC100507006	MARCKS	FAM190B	PRKCZ	P2RY13
NUTM2A-AS1	PSMA4	CCNG1	REC8	PAIP2B	SEMA7A	USP9X	BAG3
BLOC1S1	SPCS1	SSH3	HLA-DOA	SEPHS2	DNTTIP1	ERCC6	LOXL1
KIAA1522	SLC50A1	C2orf82	KLHL14	MKKS	ATAD2	MSRB2	IGLJ3
VDR	HK3	HR	ARHGAP31	MPP5	SKA2	UQCRC2	FILIP1L
NCBP2-AS2	HMBS	STEAP3	GLYR1	LOC646762	MTERFD1	HOXA3	DAPP1
TMEM80	NUDCD1	PCSK1N	TPT1-AS1	THOP1	KCNQ1OT1	PPARD	TRIM47
FAM96A	TXNDC9	PHF7	FZD4	PROM2	CENPO	FRS2	ART3
ARHGAP5	SLC33A1	ERMAP	EHBP1L1	CLCA2	DNAL1	BLVRB	ADAMTS1
ZNF684	SLC25A28	TRMT12	TAF5LP1	HMOX1	IGFBP6	DHRS12	ITGA2
RP11-1094M14.11	CEP164	ACAA2	SBNO2	DDR1	SEC22C	KIAA0141	IFI16
XIAP	FAM43A	BEND3	ZNF695	GMFB	GLB1	MRPS18B	PNP
ZNF124	NUDC	FAM201A	LPCAT2	ATP5G1	RECQL	PHF3	MRGPRF
DUSP28	TNPO1	BAIAP2L2	AGO2	LOC285835	DMKN	ARHGAP42	PDPN
BCAT2	TMX4	GPR39	SLC16A7	UBE2A	DONSON	PPM1L	RHOQ
CLDN4	KCNJ8	UBR7	KIF2A	PPAP2A	COL9A2	DHRSX	CFB
ACAT1	GUSBP11	COX14	POC1B	NUDT16L1	C17orf49	PRDM10	RAC2
PBX1	GPR176	PBX1	FAM114A2	CD207	STK32B	FEZ2	LBH
SPHK2	ARHGDIA	LOC100419741	MARS	RNF152	XKR6	SLC25A3	KCND3
SPAG9	BNC2	C5orf63	TMOD2	RPL31	USP15	PRR5L	KCNN4
GHITM	LSG1	GOT2	JAKMIP1	LOC150381	STAT5B	NDUFB7	FCRL5
EPC1	GNB5	HEATR5A	POLK	RBM20	ZFP90	PM20D2	LUM
ZNF253	RANGRF	PAPSS2	TMEM104	PLIN2	EIF2AK4	ZNF554	CHI3L2
ACAP2	ACLY	RBBP8NL	FMOD	TACO1	LOC100288413	TMEM44	PRDX4
HRASLS2	PPP2R2A	ZNF629	PMP22	GFER	SBNO2	TCTN3	CLEC4A
MRPS30	GPI	SHQ1	L3HYPDH	NDUFS3	SSSCA1	L2HGDH	APLNR
TBL1XR1	TMEM165	SMAP1	CLIC3	ALKBH7	ZNF643	CTDP1	CD27
HIST1H4H	DIMT1	UQCC3	TTN	COX7B	SFT2D2	MYO5B	NFKBIZ
SESN1	METTL23	LOC101928076	SLC1A4	CXorf23	CD4	BRI3	LPGAT1
TRIM9	ARHGAP26	ATP5D	EFCC1	FSIP1	KRT7	LOC646762	PSMB9
CTD-2325A15.5	CPSF3	ADAMDEC1	DNAAF1	FAM132A	TSPYL4	NOSIP	FCER1G
LGMN	RPF2	FAM35A	SLC30A6	HIST1H4J	MDM1	ATP5B	COL1A1
TNIK	COQ10A	KCTD9	PAPPA	EFCAB4A	POLD3	SLC25A24	HLA-DRA
MRPS33	IQCG	RNLS	NUP62	CYS1	PSMD12	RALBP1	GUCY1B3
PPTC7	JAM3	ZNF18	C1orf54	TMLHE	AP1M1	TMLHE	GARS
RBL2	DOCK4	ARL16	STARD8	TNIK	STK36	SMAD4	SOD3
2022-09-10	MESDC2	APOH	MAP9	FANK1	VASH2	RNASE1	CSTA
FMR1	MORF4L2	SRD5A1	DDN	RAB40C	ARPC5L	HOXA2	PLA2G7
RIOK3	MED15	MRPL10	CPSF2	ITFG3	HNRNPA1	UNG	APOL1
ZBTB44	ADAM17	PDK2	XKR6	NAT15	AP2M1	ARL6IP6	FPR1
TBC1D12	SH3TC1	ABCC6	ANKLE2	AGPAT2	ZC3HAV1	NUDT15	HYOU1
GUF1	XPO5	WIPF2	LOC645513	ABP1	FCHO1	MRPL48	IL10RA
DECR1	MPHOSPH10	GFER	PCDHGA6	ESRRG	KCNMB3	RPS28	PPIL1
LCOR	GSTP1	PHKA2	CRABP2	SH3RF1	PSMD14	GPRC5C	CALU
ROGDI	KDELC2	IRF6	LOC644794	PLS1	EFHC1	ANKRD13A	FAM129A
GPX4	2022-09-09	MFSD9	IL1RAP	LOC285191	PPP1R12A	NDUFB5	LPIN1
IMPACT	TAF5L	MINOS1	GAPLINC	EPHA10	KIAA0652	KLC4	LILRB2
MAVS	SDAD1	LOC101927809	DDHD1	SPATA2	PBX3	ST14	CPA3
HAUS3	DDX10	TRAF3IP2	MICB	RTN4IP1	ASPH	HPS1	TLR2
SEMA6A	MAGEF1	DIO3	BTN1A1	OGDHL	CCAR1	OVOL2	PIM3
FOXN3	PIEZO1	RAB26	STX11	MRPL11	ITGB1BP1	DAB2IP	LGALS1
BCAS1	PSME3	LOC100128737	CCDC163	THAP4	PNN	BRAP	STARD4
SLC35D1	PFDN1	CISD1	LONRF1	BPNT1	ZNF117	INPP5J	GMFG
ABCB7	NAA10	STX12	LOC148696	MUDENG	FFAR2	ZNF462	EVI2B
EMILIN3	DNAJC6	TSPAN12	COA1	FAM177A1	IL18	MTIF2	SPP1
GMFB	MET	DDR1	CLIP3	ENHO	NUMB	TTC39B	CECR1
B3GNT2	APH1B	SAG	LOC101927027	MRPL2	ZBTB25	SLC22A23	GIMAP4
RP11-297L17.2	DDX50	LOC100288954	PWAR5	GDPD1	CD70	RALGPS1	P2RY8
DAZAP2	OSM	FRZB	MATN1-AS1	TOMM40L	DNAJC1	CSNK1G3	RBMS1
BMP8B	TRIM7	SLIRP	NFATC1	CYBASC3	ETV3	MTSS1	AIM2
KCTD3	SNX20	MPLKIP	CCL26	FAM13A	ZNF200	DNAJC28	HCK
KIAA2013	ZRSR2	CHCHD4	DLGAP4-AS1	TRAK2	DDX23	DDO	OSMR
CNIH4	GNB4	LCLAT1	LETM2	C1orf151	LASS2	CENPV	ARMCX2
CNPPD1	ENO1	PGAP2	LDB1	VILL	RPN1	WDR20	MADCAM1
GOPC	RP5-1136G13.2	SLC35B3	GAS7	KLC4	DNAJC24	AGGF1	NFE2L3
ZFYVE1	CCNF	KIAA1456	FLT3	GLOD4	MOB3A	HOXB3	IFITM1
LRRC1	PELP1	AHCY	CNOT9	MAD2L1BP	SLC25A22	ABHD4	LY96
LACC1	PALMD	MAGI2	LOC100286921	SNX32	RNF115	GLUD2	RILPL2
GPRIN3	WDR34	B4GALT4	LAMA4	FXYD1	GMPPB	BAD	IGDCC4
PIP5K1B	GGT5	IGBP1	ARPC1B	HRSP12	DIAPH1	PUM2	TNFSF13B
MNX1	ABCG5	INTS6L	USP13	ALAD	SYVN1	COX8A	CSRP2
PIK3CB	PWP1	PPP1CC	KCNN4	LOC100101266	CPSF3	IDH3A	STXBP1
JOSD1	APBB1IP	SENP8	KCNK6	SIRT6	ZNF589	TPMT	ASS1
SENP6	LRRC8E	DKFZP586I1420	PTPRG	COX4I1	SLC15A4	TMEM184C	MXRA5
ZFYVE9	NUBP1	C2orf47	ACAD11	ADH1A	FLJ42709	EBAG9	TPST2
XYLT1	SELO	C14orf2	FEZ1	LOC158960	SEC31A	PIGS	AEBP1
EDN2	URB2	BTBD1	FGFR1OP2	TBC1D12	DDX24	NT5DC1	GPX7
LMNTD2	IKZF3	ANKH	MOV10	SLC37A4	MAP2K3	CCNT2	IGLV1-44
RPP25L	MRPL51	LOC100289666	GLIS2	PACRG	OAS3	EGFR	CLDN1
ATE1	HLA-DRB6	FLNB	FAM49B	GULP1	MINA	NTAN1	CEP55
TDRD7	CCT2	PDE3A	DENND4A	MED9	C12orf4	SEPW1	ARNTL2
LOC283177	SCAMP3	LOC101927934	OLFML3	CABYR	PSPC1	C1orf74	ZYX
PWWP2A	TXNL4B	MAML2	STAC	C1orf201	GALK1	TEX264	SLPI
PELI2	ZW10	FAM21D	MSC	C15orf48	TUSC3	HEPH	CLDN2
CDC42EP4	NINJ1	MCF2L-AS1	CMKLR1	CLDN3	VNN3	PLEKHA5	CHN1
CPPED1	CLPTM1L	SEMA3E	LOC401433	FHIT	NDST2	STAG1	F3
NEDD9	USP5	ZFYVE19	FUT4	LOC100310756	MCL1	TMEM115	IFIT3
LOC100287896	MRPS21	FAM83B	GPX2	ECHS1	SLC4A8	SIRT3	TRIM22
AGFG2	OSBPL8	RTKN	WHAMMP2	MSRB2	LAT2	ACAD10	PTGDS
CNOT8	SEMA3G	AGL	BLM	LAD1	ZNF691	TRAF4	GNA15
KTN1	FAM65C	BLOC1S1	SYTL3	CAPN5	TTL	ZMAT2	HEG1
SAP18	ALDH1A3	TMEM183B	SHISA3	ARHGEF5	NCSTN	MATK	ENTPD1
ENPP4	PSMD12	CCDC25	MKL1	TNK1	CCNC	TMEM177	CBR3
FMN1	UBXN8	HAGH	DOCK2	RAB4A	WISP1	RAD50	PHLDA1
MAP1LC3A	PLXNA1	DUSP23	DAP	TMEM38A	ROBO2	GTF3C2	PCDH17
ZNF718	ATR	RSAD1	CHPF2	MAVS	RANBP2	BSDC1	ME1
AKAP1	EIF2B4	ASH1L-AS1	ZNF37BP	DMRT2	KCTD20	TOLLIP	SLC5A1
MOB1A	PRMT1	CACNA2D4	PANX1	HOXA1	ZNF304	ING1	ASPHD2
MBNL3	SLFN12	KIF13B	HSPB8	MMACHC	C2orf67	DPF3	CYP4X1
HUS1	RP11-747H7.3	ASAH2C	LINC-PINT	ABCA5	PCBP1	DOCK1	PEA15
DUSP18	LCMT2	SLC25A1	PPP4R1	SEMA6D	SUCNR1	MAPK3	C5AR1
SIMC1	PNKP	CEL	UCN2	C12orf56	LOC283867	ALPI	LRP8
CTTNBP2	STX2	SLC41A2	C17orf77	C11orf86	CTBS	BECN1	SHCBP1
GLRA2	PLP2	CDC42BPA	DYX1C1	C4orf34	LOC641518	APEX2	DNAJB11
LOC283357	ACACA	LRRFIP2	TCF7L1	LETM1	PCBP4	NDUFS2	ENTPD7
NPY	HEIH	ABCC5	ITGAM	DEGS2	R3HDM1	UQCRFS1	EMP3
MED30	POLR1B	HTATIP2	DBH-AS1	LGALS9	SEC61A2	LGI4	BST2
NMNAT1	CREM	ABHD12	LDHAL6B	RAP1GAP	SIL1	CRLS1	OSBPL3
PRKAB2	PARK7	ATP5G1	PHF12	ILVBL	COL16A1	THOC2	FCGR2B
ATP5G3	PEMT	STK38L	NFKBIA	ALDH5A1	LRRC37A3	PRDM4	FICD
ASF1A	COQ6	LSM4	LOC729839	C4orf52	SGTB	OSBPL7	LAMC1
WDR48	BRD9	SEPW1	KCNMB1	GBA2	ARL13B	LRRFIP2	CD274
SREBF2	LAD1	OGDHL	TRIM38	EFHC2	ST6GAL1	TET3	ANGPTL2
GRAMD4	SPRY1	PCLO	SPRY4	DHRS3	IDE	ACO2	SAMD9L
ORMDL3	H2AFY2	HHAT	PHLDA3	RNF186	TLN1	STRBP	VSIG1
CCDC125	PLBD2	MPP5	C5orf56	MRPL12	TRIM21	ARV1	TPK1
TOX3	ITGB1BP1	NARS	REM2	TPPP	JAK1	DUSP23	RAMP3
ENDOG	SNCAIP	GLOD4	WDR66	NR2F6	LARP4	SYF2	CYYR1
ZNF571	SWAP70	TMEM65	MMP2	ADAP1	C1orf97	LRRN3	PMEPA1
TTC37	BATF3	S100A14	NDUFV2-AS1	MAML2	SRA1	KDM5B	TRIP13
CEP85	DRAP1	FUCA1	KCTD20	HIGD2A	NRP1	PPP2R5A	CD79A
EP300	SYNGR2	ATP5B	MSRB3	TDRD7	NOP2	TNS3	CASP1
STK39	SLC1A5	LOC731602	NPC1	ARHGEF9	ZW10	PLCH1	APOL3
SLCO4C1	ARL13B	FAM213B	RUNX2	SLC1A7	RHEBL1	GRM8	SPARC
OAF	TYK2	BCS1L	API5	SNX13	IFIH1	EIF3L	RRM2
GLUD1	PDLIM4	CES1	SLC24A3	ACAT1	ANKRD55	ZZEF1	CAV1
LIMK2	PPM1K	MRPS16	CARD8	TOM1L1	PLDN	LRRC8D	THY1
HIPK3	STMN3	VPS13A	OAZ2	C21orf119	KLHL29	SPSB3	SPARCL1
ARL4A	SRA1	MAPK13	TPSAB1	FOXA1	AFAP1L1	SIRT5	SH3BP5
DTWD2	MRPL9	MRPS9	B2M	GRB7	TMED3	PAK4	TSTA3
PRR13	PDRG1	NDUFA9	PATL2	STK39	LOC100128868	BCL2L2	ITGA5
ATG5	HM13	CLCA4	IFIH1	CDS1	CENPC1	MFSD11	UNC5CL
SCP2	NUP98	VPS28	GPR19	ERBB2	MORF4L1	HHAT	TMEM173
FKTN	CDCA2	ATP6V0E2	TMCO3	LRRC57	C1RL	FAM19A2	CTSH
ABCA8	RAB38	PLPP6	COL9A2	SNX7	MDFI	ITFG1	HCLS1
TMEM19	SLC6A6	LMAN2L	RFX5	WIPF2	CCDC99	OTUD7B	TMEM45A
RBM12B	LOC102723479	RMND5A	LOC100130429	MRRF	FRY	TMEM161B	PSAT1
SPIRE2	ARHGEF19	TSFM	ODF3B	C5orf48	ZNF548	AMACR	INSC
FGD5-AS1	PPP1R12B	PDZD11	PRRX2	LOC100128737	POU6F1	PLEKHG3	TTYH3
TMPO	TRAF5	MRPL2	ARL5B	CYP3A4	ZMYM4	WDR72	ANXA5
AFG3L2	ECT2	HMX2	MAFB	GNPTAB	NLRP3	LOC340090	TRIM29
GATA6	DNMT1	ZDHHC11	MILR1	ACSL5	RPS6KC1	EEF1A1	COL3A1
LOC286161	ARL1	ZNF436	INPP4A	PFKL	RANGRF	FITM2	PCOLCE
MAPKAPK5-AS1	MFSD12	TMEM60	STK10	SLC46A1	EPHA4	SYNPO	CDH5
HAGH	FAM114A2	IDH3G	COL2A1	FABP5	CCPG1	NDUFB10	SYTL1
PDLIM1	NKIRAS1	FGFR2	CSNK1E	PRR5L	AGRN	PLA2G6	FBXO6
CLDN7	NFKB2	MTIF2	CEACAM21	C1orf66	HLA-DRB6	ZNF350	PECAM1
IGSF3	NAT14	LOC653602	GALNT8	KIAA1161	C19orf22	TTR	G0S2
DOK4	B4GALT2	TMEM203	CASP8	HIST1H2AG	AGA	NR2C2	AZGP1
LIPH	NPLOC4	ATP9A	GJA5	ELF4	MIS12	ZC3H6	GEM
GABARAPL1	LRCH1	RRNAD1	ADAMTS6	C19orf54	ABCE1	C1orf21	UBE2L6
DPY19L4	MED27	MYO10	ETS2	SUCLA2	ORAI1	SFT2D3	RGS5
MRPS25	SPRYD3	FAM196A	CD163	ENPP7	LOC339803	PAWR	SELM
KDM4A	A2M	OAF	IRAK2	HIST1H1C	JAM3	UBAC2	C1R
ZSWIM6	RNF24	SYP	MFNG	SLC17A8	DDX20	GLYCTK	HLA-DMA
DSG2	MED22	DDO	GJB5	TESK2	RNGTT	OGG1	FXYD5
NHSL1	TNS4	RTN3	VAMP1	DGKQ	CXCR3	ABLIM2	TNFRSF12A
RSBN1L	ESYT1	DHRS7B	BBX	C6orf123	MAPK10	CUL5	PLA1A
CREBL2	HEATR3	NR1I2	LARP6	LRPPRC	KCNAB2	ADCK2	SLA
MBNL2	CYB5R3	ZSWIM6	CD53	FMN1	LYPD5	BRPF3	SLC7A11
MYO9A	TSPAN2	INSR	KBTBD2	SERINC5	IL1RAP	SUMF1	SULF1
PIWIL4	LARP1	PLIN2	XBP1	CCL16	PDIA3	ALG14	PRKCDBP
TMEM261	ATP6V0B	HADHA	SLC1A3	LZIC	BPGM	SDHB	ICAM2
ZNF439	TEX30	BBS2	TRA	FAM81A	GPRC5B	ATXN7L1	CCDC3
MRPL35	MCEMP1	SLC25A47	LOXL2	MRPS28	FLI1	LOC100287590	IGHM
HOXD1	MLF2	GUCD1	MNS1	AIM1	PPP3CA	RNF7	LYN
RCOR3	PITPNA	LOC283588	MOXD1	NDUFB2	ATG16L2	METAP1	ARFGAP3
RP1-101G11.2	RPS19BP1	UCK2	FAM111B	EXOC3	CCDC48	CMAS	ECM1
PYROXD1	SUPT6H	PRSS8	DENND3	LCE1E	SND1	KIAA1191	TFPI2
ZNRF1	PKHD1L1	LGMN	PDCD1LG2	ZCCHC14	ATF5	CHMP2B	IFITM3
PLCE1	LEF1	CYP2C18	TGFB2	ARHGAP39	UNC119	NDUFS3	C3
SEC24B	UTP3	HEPH	NUP50	C7orf53	ZC3H7A	ZNF789	CARD6
SUCLA2	NEBL	ZBTB7C	CBFB	KIAA1211	TMEM231	GTDC1	IFI6
MMP24-AS1	DNAJC24	PRORSD1P	EFNA2	ZBTB3	NPC1	RPS29	BCL2A1
RP11-499E18.1	COPZ2	LOC101928837	SNURF	PTGR2	RPL23	MRPS36	CCL24
MUT	CCNI	SLC35A5	ZFX	FTH1	INTS2	LSM11	PNOC
VAMP8	OAS3	NTN4	NCS1	LOC729083	CMIP	MAGI2	MYEOV
TSC22D1	USO1	MKNK2	FBXW7	PIWIL2	TPM2	ZNF592	SERPING1
GPT	EBI3	SLC35D1	CREB1	TRIM45	FAM13B	TTC38	TFF1
SPECC1	RPS6KC1	DGKD	LINC00261	ZNF784	USPL1	TGM5	ZG16B
IYD	GEMIN4	LOC285097	SPIDR	FAM171A1	SRRD	PTEN	VNN2
GALM	CASP10	GOLPH3L	SMKR1	GIPC1	PAF1	KIAA2022	SERPINB3
ZER1	TBK1	B4GAT1	KLRG1	ZBTB7B	CNP	PYGB	KDELR3
TMEM14C	B9D1	PET117	CFL2	C7orf59	METTL3	DNAJC13	MANF
ASAP2	RWDD2A	ABCB11	MASP1	PON3	DCLRE1C	MAGI1	PF4
KIAA0355	ATG101	GSTZ1	TTC7B	TMEM225	DDX46	IREB2	SRD5A3
C6orf120	S100A13	DNAL4	LRRC37A2	RND3	CTRL	KCNE2	MLKL
PID1	CEP78	AIMP2	RBFOX2	MOBKL2B	HS3ST3B1	IDH1	PXDN
CYB561A3	TOMM40	SMAGP	PIK3R6	PCYT2	IKBKAP	LASP1	TRIB2
FRYL	LONP1	AGPAT5	OLR1	ZNF629	CARD11	MRPL16	PROK2
NEO1	DYSF	FKBP1B	SERPIND1	KNG1	C3orf21	ZFPL1	CD93
CDC42EP3	TRMT10C	ME2	CD109	CNST	FCRL4	PREPL	ISG20
UNC5B	TRIAP1	CBR4	TESC	SSH3	ADAMTSL4	RNF10	IL33
CUL4B	C10orf128	COA3	UFM1	DECR1	NAA25	SDR42E1	AQP9
PGPEP1	ATP2A3	NECAB3	ERI1	SHOX	C10orf2	COX7C	IFITM2
EXD2	CFP	FLJ30901	ZMYND15	RXRA	C1orf85	NDUFV1	FOXQ1
ATL2	IL23A	COX7B	CASS4	PDHX	C11orf75	MED7	LAX1
EFNA5	PSMA5	LOC101927851	CDC42EP1	TSPAN15	BNIP3L	RNLS	IL1RN
HMGCL	MRPL49	FHIT	CD1D	GAB1	BRMS1L	AGBL5	FKBP11
LGR4	COL14A1	HYLS1	EGFL7	PLOD2	SHH	PROM2	SRM
FCF1	NTMT1	MFSD13A	LOC100288169	ENPEP	ACRC	ILVBL	PLEK
ACBD4	EXOSC8	URB1-AS1	LOC101928461	CRLS1	CBX3	ZNRF2	PIM2
ADH5	TPD52L2	MDH1	PTPN22	PHKA2	NOP58	MED14	WNT5A
AGPAT3	LMCD1	SDHAF1	ISL2	PDK3	TNFAIP8L1	NSUN7	COL1A2
AGPAT2	PIP4K2A	LDOC1L	S100A6	FAM3A	HIP1	GTPBP2	DRAM1
APTR	SLC30A7	OCIAD2	FAM171B	BMPER	GALNTL4	ATP6V0D1	S100A11
FAM60A	NOB1	LCN15	RAPGEF3	TOX3	HSD3B7	NEURL2	MNDA
FAM83G	DCTN6	DDX19B	SAMD5	HEPH	ITGA8	SIK2	COL5A2
ZFX	ECD	UXT	ANKRD35	RTKN	BRD9	MED20	PFKFB3
MUL1	GPATCH4	THG1L	CNTNAP1	LRDD	GAS7	PHF7	HYAL1
PDE3B	EEF1E1	KRT20	IFFO2	MUTYH	KLRK1	HIC2	TNFAIP6
FRMD1	ANXA2P1	LOC100506314	KAZN	LIPH	RNF149	HNF1B	SLC7A5
HINT2	ARRDC3	LAMTOR3	ANKRD33B	TSKU	PRRT3	LRP6	CXCR2
PRDX5	MCM10	MICU2	DIRC2	PGGT1B	PRKX	CAMK2G	SDR16C5
MLLT4-AS1	SLC43A1	MAVS	ALOX15B	PTER	IKZF3	WHSC1L1	ROBO1
LAMTOR3	ZNF697	OR2A9P	EMCN	LGR6	CELSR1	DNAJC15	ASRGL1
ZSWIM3	CUEDC2	HIGD1AP12	RASSF8	PPAPDC2	HBEGF	GSS	CFI
DMAP1	SPCS2	TRIP10	CEP135	BAIAP3	KTELC1	ANXA11	CRELD2
MPZL2	APOL2	CPNE2	CENPE	WDR72	PHF10	SNX24	SELP
STX12	MSI2	HOXA4	ATXN2L	EPB49	RNF19B	TUBGCP2	RAB31
HOOK2	PLCG2	HOXB9	RHOBTB2	HECTD3	PJA1	PMPCB	NCF2
SPPL3	SRFBP1	PINK1	FHL3	C6orf203	ANKRD33B	SH2B1	SPAG4
LOC100506125	CHD8	NDUFB9	ACTA2-AS1	LOC645249	LOC100129550	ZNF784	CSGALNACT1
DKFZP586I1420	PLEKHM2	SNX6	WFDC21P	KIR2DL4	PRPF4	H2AFV	CXCL5
LNX2	TMEM39A	MAL2	EPHX4	GSTM2	AMPD2	POLR2H	PLVAP
DEDD2	MCM7	CBR1	LMAN1	FAM5B	NUPL1	CREB3L3	TUBB6
FAR1	DDOST	BTG3	AICDA	HMGN5	USP14	VAPA	S100A12
PHACTR2	DDB2	TAF5	MCFD2	POLR2H	CCDC78	MT3	APCDD1
CMBL	PPP2R5B	HMBS	ZNF281	OXR1	LMO4	SHANK2	LAMP3
DEPTOR	NME7	NR1H3	QSOX2	CPEB3	FAM109B	USP19	PCSK1
YPEL3	PFAS	ID3	AQP1	C2orf72	ZMAT3	STAU2	CSF2RB
NCOA4	XBP1	CAT	MYO1B	ZNF385C	PRKDC	TAF4	CXCL11
PDHA1	RAE1	KIAA0391	RPL13P5	NHSL1	ATRX	BOLA1	SDF2L1
COX5B	THOC1	PEX11B	TMEM106A	POU5F1B	ALS2	DCTN4	LIPG
RP11-425D10.10	SMG8	LTK	JADE1	SIPA1L2	CMTM3	SNX21	AGT
SERINC1	AKAP12	EPC2	OTUD4	CISD1	UFSP2	PARD3B	TGFBI
HIGD2A	BCR	SH3RF2	ANKRD44-IT1	IDH3B	RABAC1	PCCA	SELL
SMIM19	WDR36	TAT	MCM8	ACADVL	ZNF836	ZNF775	CXCL10
FAM120B	WWTR1	PIGU	FLJ45513	DCUN1D4	ATR	TM2D1	CTSK
ABR	MTFP1	MRPL27	CTSB	KLHL34	ITIH4	RPS6	SPINK5
RERE	RNF25	ANXA11	SNAP23	RUSC1	NCOA1	RPL34	BACE2
FAM73B	HRAS	PLEKHG4	PALLD	SLC35F2	SUSD3	ZC4H2	FAM57A
LSR	PKIA	CABLES2	KLHL29	ATP13A4	MYO1G	FGF9	GPX8
MDH2	PEAR1	SHTN1	FOXC1	CACNB3	RAN	ZNF19	IL7R
ELF3	TPBG	FAM134B	CD68	ZFYVE19	CBL	WDTC1	SPNS2
TIGD1	LRRK2	ADPRHL1	MIR21	VWDE	PLA2G4C	ELAVL2	MMP9
SKAP2	EIF2S2	STX3	ZFP69B	IQSEC2	SYPL2	POFUT1	MCAM
CABLES1	GRB10	FAM3A	ANGPTL6	ZNF703	COL6A1	USP7	NPTX2
MPI	KIAA0922	PTPN20	EOGT	PPP1R3B	DDHD1	THSD4	CDC25B
GLYR1	ATF4	COX16	NRBP1	LOC100287572	YPEL3	TBC1D22A	KYNU
NUMA1	NXPE3	VWA5A	FTX	LIAS	UHRF1	CCDC112	COL15A1
DNAJC19	B3GALT6	DHCR24	BNIP3	PTP4A1	FOXC1	RAB3A	VNN1
CYB5D2	STX5	CDC42EP5	ZRSR2	MIER1	RASGRP3	ITSN1	WARS
C18orf25	MCM6	LINC00597	C6orf106	ABO	AMPD3	KLRC3	HTRA1
GLOD5	PSMC5	LOC105373942	GALNT5	SH2B1	KCNT2	CIB2	CDH3
METRNL	SPOCK2	DCTPP1	RHOA	MRPL15	DPF2	STK38	CD38
NDUFS1	TRIM28	MMACHC	CCP110	FBP1	CANX	BAHD1	GJA1
ZNF41	CTDNEP1	MRPL16	FBLN7	NOXA1	KAZ	NBR2	IL13RA2
IKZF5	ABHD17A	COX10	BTLA	RASD2	CDC42EP2	AMBRA1	MMP7
PLAGL1	ATAD3A	SCP2	CNN2	SYP	SGCD	YY1	PLA2G2A
PEX11G	ADCY4	ZNF793	CLDN18	BCAT2	HCRP1	PPP1R9A	COL4A1
ZNF708	EXOSC7	PMPCB	HID1	HHAT	CMKLR1	ZNF576	SLC16A14
RTN3	ZDHHC16	HECTD3	ITGB4	LOC732448	SPCS2	NCOA6	NOS2
CHIC2	BNIP2	OXSR1	VPS13C	BLOC1S1	FBXO5	LOC553103	CXCL13
LOC100505915	SETD6	KIAA1324L	IP6K3	EDIL3	FAM120C	KIAA1671	CCL18
PNKD	HSPG2	PWWP2A	ZBTB16	CCHCR1	ADAM28	MAP7D2	S100P
ECSIT	CLEC7A	TMEM8A	ATG16L2	NAPEPLD	EIF4A3	PRRG2	ANKRD22
PCTP	TMEM161A	NIT1	TMSB15A	LOC727869	FLJ35776	SNX6	SERPINB5
LOC728730	HAT1	C11orf86	SIRPG	SCOC	GPR174	BCL2	IL1B
NIT1	INO80E	ZNF813	LOC100286937	PRDX5	ANKRD35	UBE3B	COL6A3
FTH1P5	TECPR1	PLCL2	LOC401312	NEURL2	PTPN22	FLJ42627	GREM1
GREM2	EARS2	NOXA1	PLXND1	FAM117B	PABPC4	IFT52	S100A8
TMUB2	ADAR	METTL7A	FGF7	SLC25A1	ANTXR1	ZMIZ1	PLAU
SMIM8	RNF19B	EPS8	TREML2	PDE9A	CDCA4	COMMD6	CD55
GAB2	EMC6	TEX101	ARHGAP24	DUSP16	UST	URGCP	TMEM158
ZC3H14	AURKA	CDHR2	MFAP5	VTA1	2022-03-02	SLC39A2	CXCL6
AGAP1	BARD1	SMIM10L2B	LOC100505622	C9orf122	ZFP36L1	PRKAR2A	REG3A
MAPRE3	SLC52A2	SF3B4	LINC00094	ZNF462	MTMR9	SIPA1L3	CXCL9
PLEKHM3	DOCK2	DEGS2	LOC439933	MBNL3	SF3B1	MAP2K5	C2CD4A
RNF170	IL3RA	GJB2	SEC14L2	UBAC1	CLEC7A	PPFIA3	CXCL3
CDH17	HPCAL1	LOC401261	OTUB2	FLJ38379	PRKD1	ZNF606	CHI3L1
ATP5S	CXCR6	PDCD6IP	LAMA5	MVP	EIF2C2	MRPL41	LPCAT1
COX7B	CENPN	SYT13	TSC22D3	PCSK1N	TCF3	FBXL17	IDO1
MICAL3	TYMS	LRRC47	C9orf3	ARL6IP6	TINF2	CCHCR1	CCL11
FBXL3	FERMT3	PEX11G	TPP1	LOC100288418	WDR5B	E2F2	FCGR3B
VTA1	ATAD2	DLEU1	PDE4DIP	BDKRB1	IQCG	TMEM30B	MMP12
ZFP36L2	CSNK1G2	FAM192A	HLA-G	CTTNBP2	HIST2H2AA3	ING5	S100A9
THNSL1	STXBP6	ZNF285	LRCH1	KIAA1671	ALS2CR10	ATP5SL	C4BPA
BDH1	SLC5A6	ATP5C1	PIGW	ZNF311	PDLIM3	ZFYVE19	C4BPB
ESRP1	SRGAP2C	UBE2A	NFIC	PDZD11	HELB	APBA1	TNIP3
GPHN	CMIP	SLC1A1	LOC105378732	NCRNA00081	CD40LG	MORN5	CTHRC1
RAD52	SOX9	TUFM	CRISPLD1	ARRB1	CD79B	KIR2DL5A	TCN1
TJP1	EHBP1L1	LGALS9	GLG1	C20orf54	LOXL2	BRWD1	SERPINA3
SDF2	COL5A3	STARD7	AFAP1-AS1	C1orf163	HSPA8	KNG1	OLFM4
TMOD3	SFMBT2	FAM21A	SIRPB2	CRYBB2	ZNF80	SLC27A5	CXCL1
HIST1H2AJ	RDH11	LONRF3	SEMA4C	ALDH3A2	ProSAPiP1	LRTOMT	TIMP1
NCK2	GPX1	RWDD4	JAK1	AK2	EID1	WDR37	DMBT1
JUP	VKORC1	TTTY15	MEOX2	MYO10	PLD3	ATP5G2	REG4
SNAP23	VARS	MFSD5	MMP25	NTAN1	WDR75	CD9	MMP10
CD2AP	CRLF3	STX18-AS1	GNS	CCDC109A	MSL3	NDUFS7	PI3
MED4	PRKCH	SLC25A38	CCNI	LGMN	PAPD7	KLHL34	LCN2
PRPF6	NSUN2	PLEKHA7	CCL24	ALDH1B1	CD97	DNAH3	SPINK4
ARF3	MIOS	TMEM69	TMEM55A	NDUFA8	MS4A2	C9orf85	DUOXA2
DNAL4	MCM3	FTH1	CBX5	C1orf177	ILK	ZNF681	DEFA6
EFTUD1	KCTD20	MOB3B	SNN	HEY1	MLH1	ZNF219	DEFA5
EXOC4	STIM2	RELL1	ZAP70	SCP2	CDC26	RAB3IP	DUOX2
USP2	CBX4	C11orf54	SYNDIG1	FAM59B	LOC151146	NCKIPSD	MMP3
PGAP2	SEC23B	LINC01207	CA5B	MRPL48	NRM	MPZL3	MMP1
GPR125	EPM2AIP1	SLC20A2	LRRC34	PAK1	KLHL14	DNAH7	SLC6A14
RP11-173M1.8	AMPD2	SCML1	DUSP2	SEC23A	ZNF805	SLC25A30	REG1B
GLCE	RHBDF2	SPIB	LOC100129447	EPS8	SRPX2	SLC1A7	REG1A
SLC35A5	SPATS2	PROSER2	DNMT1	TMEM87B	LRRC50	COX7A2
IGBP1	PPBP	CRYM	TGFBR2	LOC100144604	C4orf47	COX6A1
MUC8	DSE	GLO1	MDM2	NBR2	WDR45	C19orf25
RP1-170O19.14	EFHC1	TPRKB	F2R	VDAC1	CRABP2	PSPN
ESRRA	UBLCP1	MIEN1	PXDC1	COQ7	ITGAM	NDUFA10
TTC32	POLD2	SMIM22	CRMP1	SYCP3	HNRNPH2	RAP1A
FAM217B	SEMA4A	ALDH5A1	ARHGEF15	SLCO4C1	DNM3	ZNF358
TSPAN3	BAZ2B	RBM24	FLJ30064	LOC100133019	SH3TC2	LOC100288123
NCBP1	PTS	MRPL13	CAPN14	PRTFDC1	HNRPDL	DACT2
WLS	CCM2	GABPB2	ZNF595	LOC645561	RNASEH1	TOM1L2
LOC100506922	C11orf73	SORBS3	HBEGF	DLEU1	ARHGAP19	TADA1
CLSTN1	ALKBH2	SCARA5	LINC00963	AVIL	HTRA3	STAG3L4
CDKL1	REG1P	MAMDC4	TIAF1	DDT	WDR47	SPPL2B
TCEA3	PINX1	ISCA1	RB1	USP54	PLEKHG2	CAMTA1
ZNF277	POSTN	FAM96A	CLDN12	ATP5F1	ENTPD3	CTAGE5
MAML2	FLT1	SYBU	LRP2BP	NUDT16	LY6G5C	UBB
TRABD2A	TMEM41A	C14orf28	HPSE	C1orf125	STRAP	DSTN
CHMP2A	MEDAG	H2AFJ	TMEM258	SHROOM1	MAN1C1	ASPRV1
METRN	SOCS1	NAXE	STIP1	GRAMD4	AEN	MGST3
RNF103	HGF	PIGN	SLC8A1-AS1	MESP1	FAM38A	ESD
AIM1L	ATP2B4	PGBD3	C1orf162	ASPG	NUP107	THRA
ABCC4	PTPN7	AAMDC	ABLIM3	KRT20	ZC3H8	TOP3B
FABP2	ITGA8	KIF12	SHE	COX6C	TRIM27	ELMOD2
APOOL	C5orf34	AXDND1	NBN	CXorf24	NOL8	MBLAC2
SLC25A12	CABLES2	CORO2A	RELN	GABRA2	TBC1D2B	SNTB1
SCAF8	KIF21B	RAB11FIP1	RIC3	H1F0	RASGEF1A	DOC2A
SLC8B1	RPL39L	MIR210HG	ZNF385A	LPCAT3	FNDC4	MLYCD
TNNI3K	ROBO4	FOXP4-AS1	TMED7-TICAM2	ZNF137	BTAF1	WIPF3
VPS28	UBE2F	TMEM186	AASS	SOCS6	SLC7A1	RPL9
MFSD5	MPHOSPH6	GPR35	SLC15A2	PDCD6IP	PSME1	PIK3C3
THOP1	BZW1	DCUN1D4	FUT11	DNAH7	SLC38A2	NDUFS4
RAD21	SYNCRIP	NECTIN3	PTPN14	C20orf151	PRAM1	TMEM8B
2022-03-03	ANKRD39	ADAP1	TGIF2	COX11	TRPV2	DNAJC4
PCLO	CCND1	PDE4C	ADAMTS12	ARFIP1	C14orf149	ZNF688
HSDL1	CPEB4	TEN1	DDIAS	ARL15	NIN	ADPRHL1
TUSC1	ZNF511	GRSF1	LINC00341	LOC100128262	PRCC	SYNJ2
GPATCH3	SKA2	SLC25A5	GIF	HAGH	ZFP106	C20orf181
CLPX	RBFOX2	CTTNBP2	LOC105375172	RAB3IP	HEY2	SFTPB
ZNF585B	CRNDE	BCAT2	SSSCA1-AS1	PRDXDD1P	SYNCRIP	LIPC
IST1	PHTF1	NARFL	TSPAN2	PWWP2A	SLC30A7	HNF1A
PPP2R5D	YTHDF1	NUDT16P1	ASPN	MYO5B	FLJ41484	VSTM2A
GBA2	HPS5	MCCC1	ANXA8L1	RAB26	UGGT1	SSTR2
NMNAT3	DLC1	ABCC3	SAMD3	SNX15	FPGS	PAX8
MAML3	TIFA	NBEAL1	NKIRAS1	ERBB2IP	TNS1	PEX16
RP11-672L10.6	TTC7B	MIPEP	PRF1	C6orf162	CXorf50B	ATP5E
LMTK2	FLI1	MAD2L1BP	ENTPD7	TMEM99	GSTT2	ZFP64
PDGFD	IRF3	CPTP	GPC6	LOC388882	UTP3	ATP5O
SLC25A5	PARP14	KIFC2	GTF3A	GSTZ1	SLC16A7	FSIP1
CTDSPL	ASPH	LOC100292959	RAB30	DGAT1	NFKB1	PHLDB3
PHKA2	WDR46	TMEM187	LOC105375773	DLAT	RILPL1	EEPD1
RSPH3	CD2BP2	SWSAP1	MANEA	GDE1	SLC12A2	BTBD9
PACSIN2	FAM98A	KRT24	PRKCQ	TMEM8A	C20orf177	CCDC17
DOLPP1	HNRNPA2B1	MAP2K6	AP2B1	PLCL2	ECT2	KIR2DL4
LANCL1	SMOX	PRR13	LOC100288109	JUP	DDX6	SFXN5
MRPS14	PAF1	OPA1	TIMP2	NUDT7	ZNF697	CFL1
FAM120AOS	MIF4GD	MBNL3	ASAP1-IT2	SEPW1	KIAA0495	TYSND1
LOC100506299	DNASE1L1	OARD1	CARD16	PARD3	EGFL7	ASPG
IQGAP2	GLT8D1	LRBA	SFMBT2	CDC42BPG	CCL24	DYRK1B
STAM2	DPM2	BTBD6	PRELP	DENND1B	C11orf24	BCL2L14
CDKN2AIPNL	CDC37	PIK3C2B	C21orf91	C14orf2	MAP4	VPS33A
KLHDC3	MITF	PMF1	KCNQ1OT1	MRPS25	ATP11A	C6
ZBTB3	LOC100507535	FLVCR2	LRRC37A3	MTIF2	TGFB2	IL17RE
SLC35F2	NDE1	LOC101926967	ERFE	SHANK2	STX1A	ACSF3
TBC1D9	FAM50A	IDH1	DGCR11	C18orf49	NDNL2	ABCA2
MYSM1	STRIP2	MGST1	EREG	C12orf47	LOC283174	SIGLEC1
CTSS	FUCA2	FAM20B	GRIN3A	CHST6	TMED8	ADAMTSL1
PPARGC1B	FHOD1	DDT	GNB4	SPINT2	MRPL17	PRSS36
DLD	HSPA4L	MSRB2	USP11	BLVRB	ZBTB32	KIAA1683
WBP5	NRROS	PIWIL4	TAF1A	BEX2	SEC16A	LOC257396
TRIM24	SMARCA1	MBOAT2	SMIM10	EPN1	SYNE1	ZNF527
SLC5A3	SMC4	BAMBI	ACVR1	AHCY	LRRC69	LOC284023
TTC30A	KLK12	LINC00959	SNX20	GPR115	DDOST	LOC100422737
AHNAK	GLRX2	LOC646762	EIF4A1	C20orf112	SP100	TRIM45
ELMO3	DPH2	C19orf33	ADGRG2	IGSF3	LOC144571
H2AFJ	TSEN15	DNAJC22	PRAM1	CHMP1B	STX5
SLC25A36	CRTC3	RARA-AS1	NMI	ELAVL2	GLT8D1
PLS1	CXorf38	FMC1	CBWD6	C12orf52	NRXN3
GFM2	CTC-425F1.4	P4HTM	ARHGAP25	ARHGAP32	TESC
ITM2C	KCTD21	AP5M1	SGCE	C10orf125	ZMYND19
ZNF137P	AKT1	CABYR	DNALI1	ZNF608	PTPN12
VILL	G6PC3	FH	STT3A	ZDHHC12	TIPIN
RB1	CCR6	ABHD5	ABHD13	PYCARD	KLHDC8B
KAT6B	ARRDC2	TRIM45	LOC105369507	PACSIN2	SRP72
MRPL13	CDK5RAP3	TFDP2	SRPRA	IFT57	LPPR4
BLCAP	TIMM22	ALG6	NMB	GSTM3	GNPNAT1
BCHE	ZSWIM8	ZNF217	COL6A2	C9orf46	RDX
GDPD1	SNRNP35	MAPKAPK5-AS1	SUCNR1	FRYL	EID2B
LETMD1	RP6-99M1.2	GPX4	ZNF597	CDH17	RNF145
ELAC1	STT3A	BMP3	PLEKHM2	FBXL15	LOC100128590
IRF2BP2	LMF2	COX4I1	STX16	C15orf38	LMNB2
EPB41L1	IFI35	CCHCR1	LOC100134365	DOC2A	SMOC2
GORAB	PSMA1	MCU	TCEAL3	CAMK2D	BYSL
PFKL	DOCK11	KIAA0232	GOLT1B	PPM1A	HMHA1
TSPAN31	MICAL1	EMP1	TMEM88	PWWP2B	METTL11A
ATPIF1	PTRH2	NDRG2	WNT2B	C2orf24	LOC729839
ARHGAP17	CDKN2C	TSKU	PIKFYVE	NARFL	ITGB7
PTPRD	TNFAIP8L1	BCAS1	GALNT14	LRRC14	DGAT2
PHLPP1	SNRNP70	FN3KRP	LRCH3	HRASLS2	DNASE2
ZNF260	TRABD	GPN1	ITGAV	C14orf68	WDR36
TBC1D4	RAN	ATP5G3	NINJ1	KCNG1	LYL1
PHKB	DDX55	SH3BP1	NUP210	SORL1	LRRC8B
COA5	RP11-568N6.1	MRPS36	FCER2	PNPLA4	VPS13C
SIDT2	E2F3	AIFM2	DEF8	ARHGAP18	GGA2
IVD	PTDSS1	AGMAT	TCF7	PAFAH2	BCL9L
SOCS2	MEIS3P1	CLDN7	RNF175	SLC35A3	TCF7
TOM1L1	TMEM204	C11orf71	STON1	E2F2	TSR1
PBXIP1	LINC00621	OCRL	TRAM1	RNF7	GLI3
HERPUD2	ILF2	MRRF	KLC1	C4orf14	C17orf71
PAXIP1-AS1	ZNF189	D2HGDH	LOC100130360	CTNND1	F2R
GLOD4	FOXA2	CYFIP1	ZNF8	ACO2	IL17A
ATP1B3	NT5C3B	TBCC	ACHE	FBXO34	RBM38
HDAC11	CLTB	FMR1	ARHGAP28	PIGU	NOP56
DGKQ	TTC9	GATB	TWIST2	PQLC1	COPS3
TMX1	GNB2	PHB	SV2A	LOC284014	CIC
MALL	C9orf16	SNHG11	ARID1A	HNF1A	SAMD5
BCL2L13	TTPAL	TIGD6	AMPH	RNF5	MED22
TSPAN1	C19orf53	PSMC3IP	UGGT1	F12	ITPR2
LIN7B	ZHX2	BAG1	RCSD1	LOC400756	NDUFA4L2
LOC100505715	SYK	NUDT9	SLC23A2	ARHGEF10L	PRRC1
UEVLD	EAF2	HOXA6	KCTD14	TMEM129	NAA16
PPARA	GTPBP4	LTA4H	TMEM165	LOC151877	MID2
LARGE	GALNT8	B4GALT5	PDLIM7	CIB2	LOC100129196
UQCRC1	GALNT10	RHPN2	TNS4	OXSM	ZNF189
NECAB3	FGF2	C2orf68	MORF4L2	AP1AR	C8orf73
PAFAH1B1	VIM	PPM1A	WASF1	RNLS	CASC1
PROC	SET	UPRT	HECW2	FAM83F	PDE4DIP
GPALPP1	FMO1	CTDSP2	PORCN	METAP1	SLC26A4
SMPD3	PMP22	ORC2	FFAR4	AKAP7	WASF3
BTD	ASNS	HPCA	EPHA3	TMEM80	PHF20
C8orf82	FMNL1	ATAD1	CHSY1	BCAS1	MASP1
HOXB7	MALT1	RAB32	STK17B	C21orf81	DEFB124
DNAAF2	APOBEC3G	ADH1A	STC2	LOC400128	HS3ST1
CDS1	GTSE1	AAMP	NDE1	LOC100287015	GALNT10
VAMP3	TRMU	PFKL	PSMA8	PLA2G4F	COX4I2
RPRD2	RNASEH1	GMFB	ZNF37A	CHDH	NES
NEK7	HMGA1	IL22RA1	TSPAN33	MAML3	TAF1D
SH3RF1	EMILIN2	PLSCR4	PRPS1	ACY1	TNIP1
NDUFA1	ANO6	TAC3	TDRP	TMEM14C	NMB
LOC100506990	RP3-428L16.2	KAT7	ADCY7	FAM200B	NPL
RAB5C	LAIR2	BZW2	CIART	PLEKHA7	PITPNA
ALDH3A1	HDGFRP3	MRPS6	PLSCR3	LYRM7	BTBD19
KAT7	BTAF1	CSTF2	LGI2	C10orf122	MFSD2A
COX6C	CCT7	C2orf69	TMEM47	ZZEF1	TMEM88
SNAPC3	NOLC1	KLC4	OAS3	IMPA1	CXXC5
NCK1	ARMCX6	PHOSPHO2	AMPD3	REEP2	FRMD3
HIST1H4J	LCP2	CREB3L4	PPIL1	NT5C2	SLC11A1
OPA1	MLEC	CYP2C9	MVB12A	PROC	HLA-B
PLIN2	LSM1	ARHGEF5	SDC3	FUK	IPW
PRKCD	PHF1	PARP4	LOC100128108	THRA	LTV1
TMEM230	KLHL29	AK2	APOLD1	TMEM30B	FKBP7
SGCB	ORAI2	RITA1	PKN1	PP14571	C11orf80
RAB6B	QKI	LOC100289361	SRGAP2	HOXD3	ATM
MYH9	RUNX3	RXRA	COL23A1	CBR1	BRD2
LGR6	PBX3	LOC102723722	FES	STAG3L4	TNFSF12
TBC1D20	RBP7	EIF2D	PLA2G3	LRP12	DCBLD1
ASH2L	TOMM34	CEBPG	IGF2BP3	LPAR5	LOC100131262
RUNDC1	ANGPT2	TRAK1	SRD5A3-AS1	HYLS1	SLC35B1
RP11-108P20.1	LYPD5	FBXL3	TNRC6C-AS1	DKK4	CEP78
RCAN1	RASGRP3	AKAP1	TGFB3	PRKACG	CD59
LINC00623	AXL	RSBN1	RTP4	COL17A1	ARHGAP29
DNAJA2	PARP2	CRNKL1	AP1S3	BTG3	AASS
TRIM2	CCNH	GBE1	EAF2	ALDH2	SMOX
CAPN3	RNF166	RGMB	HS3ST3B1	SFN	SEC63
C16orf72	TIMM9	TESK2	NRP1	RDH13	FSTL3
FAM214A	CYB561	ERAL1	PDLIM3	GBAS	POLR3D
C14orf93	B3GNT9	NIPA2	HIST1H2BC	ZFY	C19orf53
SUV420H1	KIF23	CBLC	MS4A14	TMCO1	SLC16A3
FBXO38	PLEKHS1	CDCA7	RAB12	RPS21	PLEKHM2
SLC35D2	SIRPA	ING4	EVL	MLLT3	NT5C3L
AHRR	ARFGAP1	TMCO1	HLA-DMB	LOC100289209	WDR73
TMBIM6	C1orf216	SECTM1	NFAM1	ACTL7B	SIRPB2
ALKBH7	FCHSD2	PPP1R26	SMTNL2	GRLF1	DYNC1LI1
MED23	CSNK1E	ESRRG	PGM3	VSIG10L	KRT15
THG1L	ANP32E	HNF1A	TRAFD1	ATP2B1	KLHL2
PDE4D	CSE1L	TAF7	CDK14	NUDT12	S1PR2
NNT	TRMT6	PDE8A	HM13	NFIL3	ZRSR1
ZNF223	PANX1	TOX3	WISP3	NPAS2	P2RY10
PRPF38A	BAG2	R3HDM2	KIF3A	FLJ36665	MYH11
ZNF585A	METTL3	TACO1	LOC440300	C11orf2	ANKLE2
FLJ20021	C9orf3	ACADVL	KIAA0040	SPRY3	DNAJC7
TM2D3	SNRPA1	SLC37A4	EPHX3	OK/SW-CL.36	GBP3
PEBP1	MYOF	ATG4B	GLRX	LOC643037	KIAA0586
ZNF213	EIF3B	ARHGAP5-AS1	FCRL2	PSKH1	FAM18B2
RIPK3	PTOV1	PPFIA3	HSP90AB1	HIST1H3E	PCDH18
FH	MTERF3	RNF5	FMO1	C1orf93	CCDC55
C15orf40	MRPS17	RDH14	CKLF	TAX1BP3	DBNDD1
DLAT	TMEM147	ILVBL	EPS8L1	UQCRQ	DCUN1D3
TATDN1	LIF	ASB12	ZNF532	LSR	NXT1
PLEKHB2	GCN1L1	PDLIM1	ANGPTL1	TRUB2	ARMC9
GS1-111G14.1	EOGT	ADH5	SLCO3A1	NDUFA9	RPN2
SLC25A6	ADCY3	HIST1H2BG	ERLEC1	C16orf81	TMEM30A
AKAP5	RP3-406P24.1	C19orf70	HNRNPL	KLHDC2	PLN
VDAC1	SELK	ANAPC15	LRRC8E	BAHD1	NUP62
NDUFB9	ALG8	TMEM101	MTHFD1L	LOC157860	ADAMTS6
CBLC	EMC8	SDHB	SEMA4B	NDUFS7	CYP7B1
RPL31	EXO1	AVIL	SAR1A	IL17RE	UFM1
COQ9	BICC1	ANKRD9	ALPK3	DHRS7B	MDFIC
LRRC57	SMTN	GNA11	GOLGA8B	CDH1	PIGW
POLD4	TRMT2A	RAB9B	ANTXR1	TSFM	FLJ39051
SDHD	GPR124	ENTPD3-AS1	PARVB	ABHD14B	LOC541471
NSUN3	RASAL3	FOXH1	ARHGAP30	LOC100303728	LOC100286909
C5orf22	FKBP7	DHRS12	NRXN3	KLHL8	DOLK
CDK19	DFFB	FABP5	CCR5	METRN	RAP2C
RNF185	GAL	GCOM1	SDC2	LOC100132735	GTPBP4
UBR7	MXRA7	SERTAD4	LINC00260	MESP2	MSLN
SCAMP2	AEN	UBAP2	PRKACA	XYLB	MICAL1
LINC00675	SPIRE1	LSM5	ZNF267	COX7A2	ATP8B3
ACACB	IFI44L	LOC101927151	SLC26A4	NUBPL	ZNF8
C7orf60	C14orf169	PPP1R16A	CCDC102B	LRRC28	TNS4
DNAJC17	MRFAP1	SLC25A12	GDPD5	PKP2	ARCN1
CEBPZOS	PALLD	MINK1	USP18	UQCRFS1	STON1
KLHDC9	RABAC1	LOC105373383	RGPD5	MYH15	CCNI
PLEKHA1	MRPL3	CHRAC1	C11orf84	LOC285943	MYOCD
LOC100652770	CLEC4E	PIGS	LOC440862	SFXN5	MDC1
REEP3	EXOSC9	ATP2B1	CTNNB1	SIRT5	CAPN12
POLR3GL	MRTO4	SH2D4A	IER3	NDUFB10	TNFRSF4
AKAP9	IRAK3	NDUFAF4	TMEM255B	LOC645676	NOLC1
GNAQ	GBP4	ADAMTS17	NECTIN2	C20orf118	DAB2
TMEM18	DBF4	GSTM3	GIMAP1	IFT172	ZBTB1
GOLGA7	LRRC8B	KMT5B	SKAP1	MIA2	CNN1
MUTYH	NHP2	TYSND1	RNF39	CDHR3	PSTPIP2
ZMYND12	EIF5B	TMEM170A	CADM3-AS1	DDX60	DARS
SIAH1	CLEC2B	NDUFB3	LOC100129268	MGST2	CLEC3B
THAP4	MTHFD1	GPATCH1	LOC100128751	MRPL41	DSE
NUDT12	RFC4	METAP1	SLC28A2	ATP5SL	NINL
STXBP3	SNRPF	DNAJA2	VWA1	SMCR7	CXorf38
METTL10	DDX19A	UBTD2	ARRB2	ATP5I	CD47
RND3	ZNF281	OPTN	PLEKHA4	CPA6	MXRA7
SHROOM1	DXO	QARS	UTP20	TRAK1	SNX8
EFCAB14	ETF1	LRRN2	DTX1	SNHG11	MAN1A2
CD24	MYH10	SPC24	MAP1B	APBA1	RAB23
CYP4V2	GFPT2	PPM1B	ABI3	ATP5H	EFS
KCNG2	CETN2	CLCA2	ELOVL5	FLVCR2	HIGD1B
CHST13	KCNN3	PARD3	CCDC88A	LUZP2	TXK
CTDSP1	HLX	ACOT11	SRPX2	ILDR1	NDEL1
LINC00865	SHISA5	ZMAT2	DDIT4	NR6A1	CYB5R3
STX16	SHB	TAX1BP3	TCEAL7	RIPK4	CRLF3
MISP	BFAR	LOC100129069	MEIS1	TLCD1	CCDC88B
IMMT	NES	PPIP5K2	MESDC1	COLEC11	TCTN1
ECE1	C12orf43	CHST13	VNN3	TRIM2	FAM110B
CLK1	NAGK	NFIL3	TNS2	SDHAF1	IFFO2
SKP1	SEC61G	IBA57	MAGEH1	ATP5G3	SPRED1
SLC25A40	CDC7	TMEM87B	PAM	CMAS	SAMD3
MAP3K2	HID1	BMPER	GJD3	DACT2	SLA2
TSEN2	RAI2	SESN1	ROBO4	DTWD2	IGF2R
SHROOM3	CCDC43	FBXW4	SNORD89	MRPL13	CEACAM4
SLC30A4	LIMCH1	ZNF784	CT83	CSTB	SEC62
PCBD2	GINS3	MMAB	HLA-DRB1	KIAA1683	TOP1
TMEM123	TFEC	LOC285147	AOX1	SLC39A11	SETD1B
PROSC	EMR2	STRA13	SETX	LOC729013	ADRB2
CACNA2D2	FAM195B	NCOA4	G6PD	ATAD1	MAP7D1
TLK1	TESC	SUCLG1	ERRFI1	SH3YL1	DKFZp686L14188
FXYD1	FLJ32255	PGAP1	EHD1	KIAA0664	ZNF880
IFNLR1	NQO2	MGAT4B	MLLT11	ADAM22	CLDN18
PEX13	DPYSL3	TIGD1	ORAI2	H2AFJ	LOC439949
FUCA1	KDELR1	PROM2	SLC22A15	LIMA1	ICAM4
C14orf28	TRIM69	LNPK	POLR2A	SLC22A3	BLMH
SHD	AURKB	ZNF775	DBNDD1	MSI1	NINJ2
MFN2	PGAM1	ZNF608	ADAMTS9-AS1	HHIP	ELOVL5
CYP20A1	MINA	TREH	RBP7	COX6B2	SLC18A1
DIO3	MCFD2	UBP1	B4GALT1	SF3B4	HNRNPR
ARL2	IL1A	ALDH6A1	TEAD1	MYL1	MARK3
EPB41L4A-AS1	CARD16	NDUFS4	ELFN1	PARS2	TMEM91
HMGN5	PPM1G	C1orf53	POU2F2	STON2	EPM2AIP1
ST13	GSDMD	UTF1	BMPR2	NDUFS2	FBLN2
MKKS	RRP9	SLC2A10	TMEM132C	CEBPG	CDK2AP1
SNX7	DNAJB6	GLRX2	SEC11C	PGPEP1	FAM164A
OMA1	ENOPH1	PHYKPL	SORCS2	PAIP1	ZNF883
RNPEP	SNRPD1	SFXN4	HS6ST2	METRNL	DYX1C1
ZNF711	ERO1LB	SLC35A1	AMOTL2	CATSPER3	LOC100216479
PARS2	CREB3L4	JOSD1	TSTA3	SMPD3	VASN
MTX2	WDR5	DMRT2	RAB36	C17orf61	RIMS3
ZHX1	ST5	APLN	ZFP36L1	LRP6	BLNK
RSF1	NOTCH3	AGBL2	LOC374443	C21orf33	ZNF167
R3HDM2	RECQL	LRP6	BID	DLD	LOC100288675
CSNK2A1	APOLD1	SPOUT1	PTPN13	HOXB8	PYCR2
EXOC6B	CNN2	FAM151A	MYDGF	NEO1	DGCR11
UBE4B	AP1S3	HAUS4	C4orf32	KIF13B	MAPRE1
PAPD5	CDC26	PRR34-AS1	UBASH3A	TET3	CNPY3
VPS13A	PFKP	TAF1A-AS1	SLC7A1	FAM149A	C6orf204
DCUN1D4	IQSEC1	SH3RF1	DOCK4	DCTPP1	RALGPS2
LRRC28	TC2N	COQ7	HDC	CECR5	GM2A
MVP	H2AFZ	LOC729083	CDC42EP2	IDH3G	S100A13
TMEM42	GYG2	ADGRL1	CD33	WBSCR27	CLDN11
PSEN1	ANXA2	LOC100288612	FAM155A	SERTAD4	GRAMD2
TOPORS	TMEM208	KIAA2022	GRAP	MED14	GTF2E2
TEF	MEA1	CXorf23	KCTD11	C20orf7	PELO
CIR1	MYO1B	FBXO25	GK	HPDL	NANP
CALCOCO2	KPNB1	ISOC1	RNF166	PIWIL4	LDOC1
TTPA	ST6GALNAC4	RPL10L	RORA	CNTNAP2	ATP6V1F
ZMAT3	PLXND1	TIMM21	GDF15	GSK3B	TUBA4A
TRIM36	EMD	PIDD1	CCNL1	C8orf47	HSPA12B
CXorf24	SSR2	DLAT	LILRA6	BAD	TIAM2
LMBRD2	OGFOD1	BDKRB1	RHOQ	TMEM184A	TMEM109
MESP1	LMO2	BAIAP3	MSANTD3	MTX2	VAMP4
TMEM14B	CTA-250D10.23	PDGFA	TXNDC5	CCDC85C	RBPMS2
EEA1	SKIL	CCDC51	TBC1D1	YJEFN3	LDB1
GABARAPL2	SLC7A6	VAPB	NSMCE3	FAM107B	RTN1
STAMBP	CDK4	TEP1	JAK3	LOC100287051	MPZ
ZDHHC20	ADAM9	MOSPD1	SAMD9	CA3	C4orf3
C22orf39	MRPS2	BCO2	TNFSF12-TNFSF13	FEM1C	LOC100132388
LGALS4	PPP1R16B	ARHGEF40	MFAP2	2022-03-03	LOC145474
ZNF155	C17orf62	SYS1-DBNDD2	HNRNPH1	FAM71E1	MMP25
LANCL3	LOC728392	FAM83F	OSR2	TSEN34	OGT
SUMO1	ARHGEF6	COX6C	MLC1	CRYBB3	STK3
SLC25A13	TIE1	ZNF23	KIF18A	PDGFA	PML
SPTLC3	SSR3	CHMP4B	LOC100288617	LGALS4	TK2
HTATIP2	HIVEP2	ZNF862	TUBG2	MANSC1	ZNF280C
MAL2	EIF5A2	GHITM	CXorf36	PAK4	GNB4
FAM76B	MICALL1	SLC46A3	ADAM8	SIGLEC1	HSD17B7
SPRTN	TOR4A	ZNF711	IL16	LOC100133075	MYCT1
LOC100288911	GORASP2	LOC401052	ADAMTS14	EDA	ABL2
C6orf203	TSR1	RPL31	IL12RB1	ACACB	SUPT16H
MTRF1	PRPF4	ZNF212	STK4	MINPP1	C7orf23
RRN3P1	CLEC14A	ALDH2	PHF1	WISP2	FPR2
ADRB1	ARHGAP30	ALKBH7	DENND5B	POU5F1P3	TRAF3
NDRG3	PLXNC1	KIAA0556	MPDZ	NDUFS1	TAPBPL
CD99P1	KDM2B	TTC1	IFI6	SPC24	STX11
PLCXD2	CCT6A	RUSC1	COL4A4	MRM1	FBLN1
KDM3B	TRAPPC12	NSUN3	SLC39A6	PTPN3	CAPG
F11R	HLA-DOB	USP43	RALGPS2	C9orf100	GNAZ
ARL6IP1	SLC35B4	ITSN1	RRM2	PGAP1	CDO1
RNF14	IL4I1	FNBP1L	CD8A	BTBD2	LSM10
TMEM116	KIF2C	TTTY2B	MIF-AS1	SNX24	NUP93
TSEN34	LMAN1	ARHGEF10L	LYST	ANXA11	JUB
NDUFA5	TSHZ3	ZNF436-AS1	ZNF222	ZNF492	IDH2
ZNF665	BACE1	GON7	RAB29	CYP3A7	MID1IP1
PRLR	CAMSAP2	MYO5B	TMEM190	DGKD	B2M
INADL	PLCXD1	MUL1	PKM	GNRH1	FRMD6
FAR2	ADAMTS2	MYO1D	FLNC	EGLN1	DDX17
RBM22	OLFML2A	SFXN1	CXCR5	CRADD	LPPR2
NAA40	ANG	LOC100506691	PLLP	C2orf47	LOX
BCLAF1	DHX33	BPHL	LOC101928429	CITED2	KIAA0754
PARP4	NDUFAF2	CTAGE5	JAM2	WNK2	SEC61B
CDC40	CDK5RAP1	KCTD4	GPR82	MOBP	AOC3
PIP5K1A	CEACAM6	MRPL45	SDF2L1	PKLR	PTGS1
ZC2HC1C	FARSA	TMEM18	FAM216A	PPIP5K1	ELMO2
SMEK1	TFPI	CYB5B	FUT2	NDUFB9	ZNF641
FAM172A	CMTM2	LOC100129907	NIPAL4	ABCB9	LOC154761
NIPAL3	PILRA	ZNF700	GDF7	PXMP4	REM2
VPS37A	EGFL7	DEPDC5	TSPAN4	FAM186A	SLC7A6
BTG3	FBXO5	CHMP5	ADPRH	LETMD1	TBC1D8
MDH1	CHAC1	ERI3	PLPP5	ZFYVE28	CCL7
HIBADH	MAP2K1	NQO1	MAP3K7CL	LOC100290663	SP140L
CRIPT	NEDD4	LEMD3	LOC728163	LGR4	MUC13
MAP3K13	FJX1	VDR	HIP1	PAGE5	PLD6
SCML1	STAT3	VPS4A	EIF2AK2	C10orf71	CRMP1
USP8	COTL1	C1orf131	ENO1	DAPL1	FLT3LG
RAB40C	SRP72	RCOR3	PLCG2	ACCN3	GNS
MIEN1	GLIS3	PTRHD1	KIAA0922	LOC283481	IP6K3
PPP1CC	ANXA2P2	ADHFE1	SLC11A1	PROSC	FAM126A
CRYZL1	SEC22B	FAM109A	HIPK3	KCNIP4	ENO1
PTTG1IP	MMP2	LINC01351	INPP5D	C1orf50	DERL1
KCTD18	RPL26L1	ADNP	TIE1	ZNF204P	LOC645513
CRCP	TMEM55A	LINC00673	DIO2	IL17D	ZNF182
TBC1D17	SPRED1	IL17RE	PCNX1	MRPS16	TUBG1
GLS	SRPX2	ACYP1	RARRES2	GPC3	C7orf44
FOXP2	SLC28A3	EPDR1	E2F5	CDIPT	LNP1
NAGPA	KAT2A	PAIP2B	TMEM206	THSD4	ATF3
NUDT16L1	SMYD5	ATP5F1	ZNF331	CTAGE5	FMNL2
ATP5J	NUP85	RPUSD2	WFS1	CFTR	FEZ1
TBRG4	PGP	UNC5B	FURIN	NSMCE1	TTC39C
SMARCA2	RBBP8	CATSPER2	ABCG5	LOC100131642	ATP6V1E2
ZNF138	SSRP1	NDUFA5	EHD2	LHFPL3	EIF2AK3
SUDS3	IL18RAP	SDF2	PRKCB	SULT2B1	RLIM
GFOD1	LATS2	ZNF385C	CREB3L2	KIAA1715	GGCX
TMEM131	ORAI1	DKFZP586B0319	TMEM184B	ZNF321	RTEL1
LRRC56	UBE2S	ERBIN	PODXL	TREH	TJAP1
ERLIN2	NIFK	CRYBA2	CACNA2D1	NDUFA1	FGL2
C2CD2L	CD320	LGALS4	ATP13A3	SYNJ2BP	COL28A1
MORC2-AS1	ASUN	AKR1C2	LRRC70	DDAH1	LEPREL1
RPS6KA5	ELOVL5	GIPC1	NOCT	ID3	C5orf39
ZDHHC21	CCL22	ANKFN1	BICC1	AIFM2	AQP5
ABCB10	FAM69A	BTBD10	RPL23AP32	DNM2	SYK
PDSS2	DUSP7	NEU1	ACP5	RNF112	C13orf18
NRAS	RRP7A	GCAT	CEACAM4	C6	ALDH1L2
MPPE1	KIAA0101	HNMT	STYX	CACNA2D2	CG012
DDAH1	CNPY2	NRIP1	SPATS2	TPRKB	BBS4
CDKN1B	SASH1	SQRDL	IMPDH1	NUDT14	KBTBD6
PRKCZ	PAM16	RPS21	LINC00582	MAL2	GPRC5A
ZNF195	DKK3	TSPAN15	TEK	ZBTB42	NME5
RP3-406A7.7	STIP1	SPSB3	GALC	TUFM	EIF4G1
SETD2	ATP2C1	FAM189A2	LATS2	ITSN1	TCEAL4
USP9X	ACTN1	LOC284242	TGFB1	LOC400027	SERPINB4
ERCC6	MESDC1	BTD	TUBA1A	PPA2	FOLH1B
MAP4K3	CD200	ENHO	MLKL	ATP1B3	SHF
MSRB2	EIF3I	SIRT5	TXNDC15	POU5F1P4	ZNF781
UQCRC2	GSTA4	LRRC14	SMA5	C17orf48	APLP1
MYL12B	FANCI	ARHGAP32	LYVE1	PCTP	CBFB
HOXA3	TRIM59	AS3MT	IFI30	LASS6	LIMCH1
PPARD	TMEM258	ROGDI	IL17A	SDHB	RASA2
THAP1	KBTBD8	PFDN4	TLR4	C19orf39	DCLK1
CYP3A7-CYP3AP1	CD53	KIAA1191	LOC284219	ADAT3	PHKA1
[truncated: 5,509 more rows]

## Sheet: S3
Table S3. Expression of 10 cuproptosis-related genes
ID	GSM2332098_con	GSM2332099_con	GSM2332100_con	GSM2332101_con	GSM2332102_con	GSM2332103_con	GSM2332104_con	GSM2332105_con	GSM2332106_con	GSM2332107_con	GSM2332108_con	GSM2332109_con	GSM2332110_con	GSM2332111_con	GSM2332112_con	GSM2332113_con	GSM2332114_con	GSM2332115_con	GSM2332116_con	GSM2332117_con	GSM2332118_con	GSM2332079_treat	GSM2332080_treat	GSM2332081_treat	GSM2332082_treat	GSM2332083_treat	GSM2332084_treat	GSM2332085_treat	GSM2332086_treat	GSM2332087_treat	GSM2332088_treat	GSM2332089_treat	GSM2332090_treat	GSM2332091_treat	GSM2332092_treat	GSM2332093_treat	GSM2332094_treat	GSM2332095_treat	GSM2332096_treat	GSM2332097_treat	GSM2332119_treat	GSM2332120_treat	GSM2332121_treat	GSM2332122_treat	GSM2332123_treat	GSM2332124_treat	GSM2332125_treat	GSM2332126_treat	GSM2332127_treat
LIPT1	6.576	7.19413	6.55199	7.05856	6.61506	6.59756	6.09493	6.20121	6.20143	6.75557	7.20603	6.72721	5.90628	7.23971	6.90495	6.48517	7.12386	6.53015	7.08647	6.99635	7.45603	5.78176	6.55127	4.55938	6.38609	7.10328	5.69514	5.82983	6.17471	5.12448	5.80889	5.67471	6.08756	6.3671	6.58049	6.34258	5.9843	5.80804	5.49396	5.77518	6.58378	6.64194	6.6257	6.46588	6.57487	7.49033	7.08876	6.78023	7.08213
DLAT	8.18961	8.12951	8.34508	8.16661	8.26008	7.91594	7.93867	7.77095	6.93022	8.17799	8.11911	7.34055	8.54699	7.81167	8.2688	8.3801	8.69057	7.40308	8.6034	8.45135	8.60811	7.55858	7.79333	8.29035	7.88372	7.77891	6.58983	7.98336	7.01748	7.43502	7.50144	8.19107	8.22879	8.2812	8.36152	8.06607	8.16885	8.51086	7.50039	7.68892	8.07006	7.6928	7.75429	7.09983	6.78521	7.99515	8.12139	7.90632	8.45988
CDKN2A	4.72164	5.4851	4.76393	4.3767	4.47801	4.62913	4.69945	4.78299	4.9763	4.78437	4.84682	4.67812	5.08819	5.07746	4.63269	4.82165	4.47757	4.96816	4.72148	4.50204	4.74999	5.18846	4.93941	5.47095	5.72799	5.316	5.27216	4.62148	5.57736	5.67247	5.12267	5.33642	4.83926	6.49964	5.11696	4.65659	5.04637	5.03764	5.06323	5.34933	5.1435	5.84601	4.94147	5.47296	5.45385	5.64416	5.21138	5.56542	5.24411
PDHA1	10.5482	10.4155	10.4032	10.1779	10.5034	10.6434	10.5434	10.6525	10.5642	10.6101	9.84716	10.2741	10.2586	10.2528	10.1545	9.8502	10.2318	10.5052	10.2566	10.4402	10.3331	9.09117	9.38372	9.79519	8.59293	9.2098	8.41713	9.75779	9.40557	8.70434	8.99176	9.91578	9.378	9.1957	9.71886	9.4956	9.36085	10.0468	9.15038	9.43461	9.6155	9.49937	9.7586	9.87559	9.63776	9.62125	10.0688	9.64817	10.0531
PDHB	9.32718	10.3715	9.33386	9.38481	9.36249	9.26706	9.14411	9.30875	8.99963	9.32383	9.79324	9.07671	9.59144	9.57648	9.6329	9.57808	9.58115	9.01598	9.80048	9.56978	10.1251	8.83357	8.61296	8.99521	8.5697	8.86389	8.18544	9.63789	8.96648	9.08019	9.34647	9.58143	9.4374	9.04678	9.11538	9.5395	8.9627	9.77051	9.39775	9.06985	9.21052	9.07907	9.17032	8.96373	8.99089	9.06305	9.54717	9.03279	9.73556
MTF1	7.68867	6.93221	7.96347	7.74144	7.82179	7.70585	7.96794	7.73417	7.84518	7.71015	7.04991	7.62264	7.41485	6.95607	7.47802	7.35292	7.81895	7.79132	7.43225	7.7851	7.23116	7.68427	7.36151	7.86432	6.79336	7.06731	7.2401	7.46953	7.02719	6.80784	6.93021	7.07869	7.1918	7.23375	7.56894	6.94017	7.03836	7.21587	6.57096	6.84172	7.82174	8.16101	8.0964	7.86552	7.39971	7.92833	7.8886	7.72567	7.77312
LIAS	6.34642	7.40957	7.06227	7.47468	6.95649	6.96207	6.14076	6.04317	5.57617	6.69285	6.37274	5.66022	4.79308	5.67671	5.67055	6.51539	7.55543	6.23318	7.13287	7.37861	7.51722	5.98923	6.82591	7.02787	6.84246	7.03639	6.75066	8.22099	7.9325	6.12989	7.32605	8.30373	7.5715	7.75663	7.00226	8.3972	6.99912	7.99043	7.34742	6.87094	6.11893	5.80364	5.85239	5.01849	5.37272	6.44116	6.3007	6.3828	7.0126
DLD	9.48414	9.79584	9.5001	9.60104	9.66197	9.19589	9.08887	8.74376	8.06762	9.62461	9.62307	8.90771	9.14829	8.9673	9.66377	9.93349	9.88835	8.91358	10.0342	9.71561	9.81708	7.33761	7.77237	7.4796	7.47058	7.38056	6.67944	7.71497	7.61797	7.06803	6.66097	8.17012	8.09898	7.79404	7.84901	7.92558	8.14829	7.98733	6.70277	7.39967	9.22936	8.96549	9.52079	8.50766	7.99058	9.4788	9.90125	9.18856	9.74628
GLS	6.86095	6.22999	6.34826	6.58716	6.53841	6.18064	6.44543	6.33904	5.70739	6.66988	6.52309	6.66219	5.85702	6.29604	6.44653	6.50125	6.25991	6.26096	6.5127	6.88714	6.10345	6.707	7.36638	6.78832	7.14284	7.25699	6.94663	6.71795	6.64034	7.01541	7.03024	6.21157	6.62429	6.68437	6.61429	6.56761	7.56044	7.19126	7.01129	6.40157	6.90703	6.67127	6.38674	6.46079	6.45325	6.79878	6.16695	6.81075	6.39524
FDX1	8.48941	9.08271	8.18039	8.49081	7.96401	8.49008	8.00477	7.61714	7.00345	8.31686	8.88131	7.9364	8.95496	8.13427	8.34732	8.88943	8.79703	8.11836	9.01767	8.82839	8.75856	8.38138	7.81272	9.02267	7.77891	8.11461	7.71957	8.51317	8.30827	8.14118	8.36154	8.93852	8.44094	8.25186	8.56957	8.70287	8.27711	9.21404	8.13534	7.83167	7.58821	7.57022	7.41505	6.95676	6.86981	7.88241	8.41126	7.98266	8.49614
[truncated: 78 more columns]

## Sheet: S4
Table S4.Clustering of samples
Sample	CuCluster
GSM2332079	A
GSM2332080	A
GSM2332081	A
GSM2332082	A
GSM2332083	A
GSM2332084	A
GSM2332085	A
GSM2332086	A
GSM2332087	A
GSM2332088	A
GSM2332089	A
GSM2332090	A
GSM2332091	A
GSM2332092	A
GSM2332093	A
GSM2332094	A
GSM2332095	A
GSM2332096	A
GSM2332097	A
GSM2332119	B
GSM2332120	C
GSM2332121	B
GSM2332122	C
GSM2332123	A
GSM2332124	B
GSM2332125	B
GSM2332126	B
GSM2332127	B
GSM2332128	C
GSM2332129	B
GSM2332130	C
GSM2332131	B
GSM2332132	B
GSM2332133	C
GSM2332134	B
GSM2332135	C
GSM2332136	B
GSM2332137	B
GSM2332138	C
GSM2332139	B
GSM2332140	B
GSM2332141	C
GSM2332142	C
GSM2332143	C
GSM2332144	C
GSM2332145	C
GSM2332146	B
GSM2332147	B
GSM2332148	C
GSM2332149	B
GSM2332150	B
GSM2332151	C
GSM2332152	C
GSM2332153	B
GSM2332154	C
GSM2332155	C
GSM2332156	C
GSM2332157	C
GSM2332158	C
GSM2332159	C
GSM2332160	C
GSM2332161	C
GSM2332162	B
GSM2332163	C
GSM2332164	C
GSM2332165	C
GSM2332166	B
GSM2332167	C
GSM2332168	C
GSM2332169	B
GSM2332170	C
GSM2332171	C
GSM2332172	B
GSM2332173	B
GSM2332174	C
GSM2332175	B
GSM2332176	B
GSM2332177	B
GSM2332178	C
GSM2332179	C
GSM2332180	C
GSM2332181	C
GSM2332182	C
GSM2332183	C
GSM2332184	C
GSM2332185	B
GSM2332186	C
GSM2332187	C
GSM2332188	C
GSM2332189	B
GSM2332190	C
GSM2332191	C
GSM2332192	B
GSM2332193	B
GSM2332194	C
GSM2332195	C
GSM2332196	C
GSM2332197	B
GSM2332198	C
GSM2332199	B
GSM2332200	B
GSM2332201	C
GSM2332202	C
GSM2332203	C
GSM2332204	A
GSM2332205	C

## Sheet: S5
Table S5.Clustering and immune correlation
CuCluster	Activated.B.cell	Activated.CD4.T.cell	Activated.CD8.T.cell	Activated.dendritic.cell	CD56bright.natural.killer.cell	CD56dim.natural.killer.cell	Eosinophil	Gamma.delta.T.cell	Immature..B.cell	Immature.dendritic.cell	MDSC	Macrophage	Mast.cell	Monocyte	Natural.killer.T.cell	Natural.killer.cell	Neutrophil	Plasmacytoid.dendritic.cell	Regulatory.T.cell	T.follicular.helper.cell	Type.1.T.helper.cell	Type.17.T.helper.cell	Type.2.T.helper.cell
CuClusterA	0.378241	0.398018	0.578059	0.698495	0.550314	0.69233	0.1594	0.61833	0.442718	0.618351	0.745869	0.250073	0.356996	0.755314	0.32675	0.499825	0.335581	0.787239	0.416163	0.387277	0.438224	0.397761	0.311765
CuClusterA	0.45735	0.474899	0.564524	0.756976	0.556715	0.631875	0.366214	0.641935	0.552145	0.673941	0.870641	0.362534	0.538634	0.771239	0.33515	0.580617	0.558707	0.83379	0.449277	0.39121	0.460659	0.346216	0.353242
CuClusterA	0.147859	0.17204	0.476325	0.626917	0.502517	0.680178	0.138146	0.52881	0.194241	0.517676	0.466689	0.1498	0.249577	0.751072	0.290705	0.447327	0.32032	0.689911	0.240792	0.330385	0.355111	0.404157	0.252435
CuClusterA	0.481434	0.474463	0.63156	0.742617	0.598906	0.68344	0.224301	0.708024	0.485418	0.663101	0.834462	0.327042	0.484358	0.778376	0.37662	0.541838	0.486064	0.777193	0.480559	0.441512	0.492282	0.258103	0.377246
CuClusterA	0.577866	0.507147	0.597188	0.747903	0.59061	0.632483	0.366434	0.637555	0.60615	0.654478	0.884727	0.32924	0.49596	0.813088	0.396436	0.530542	0.465123	0.77945	0.577584	0.441275	0.491288	0.261455	0.423618
CuClusterA	0.415473	0.362179	0.565384	0.773	0.564557	0.625675	0.333082	0.679546	0.549911	0.694061	0.821008	0.381477	0.505468	0.852171	0.378155	0.617987	0.676224	0.875594	0.558837	0.460436	0.489456	0.359056	0.343429
CuClusterA	0.365716	0.464343	0.603085	0.678374	0.577118	0.682128	0.267361	0.68464	0.388451	0.616525	0.747554	0.312074	0.394414	0.752961	0.341801	0.595042	0.273262	0.75291	0.429876	0.411138	0.43839	0.243834	0.413805
CuClusterA	0.574519	0.474592	0.685304	0.724266	0.572508	0.678896	0.273833	0.657951	0.562504	0.628915	0.852331	0.307775	0.449723	0.779649	0.423947	0.551526	0.369748	0.763749	0.498463	0.448797	0.443523	0.2344	0.331165
CuClusterA	0.525536	0.481811	0.716153	0.73235	0.602028	0.678683	0.301094	0.701894	0.568335	0.666617	0.895641	0.377482	0.565422	0.789891	0.506249	0.610841	0.479222	0.766272	0.559354	0.489872	0.534133	0.216682	0.434059
CuClusterA	0.578731	0.503445	0.684901	0.730784	0.589226	0.644491	0.329172	0.700772	0.629733	0.693353	0.865697	0.340834	0.535758	0.786145	0.454178	0.574259	0.478014	0.767277	0.535729	0.452835	0.48308	0.258407	0.447373
CuClusterA	0.346577	0.27424	0.540695	0.604361	0.583806	0.608372	0.213659	0.660473	0.381797	0.584967	0.661411	0.28036	0.468453	0.736561	0.310643	0.508549	0.203609	0.742582	0.332386	0.419506	0.393851	0.198855	0.293272
CuClusterA	0.380815	0.330647	0.628764	0.613658	0.575987	0.645626	0.209682	0.615744	0.357496	0.587848	0.60801	0.259249	0.38744	0.762233	0.324058	0.563015	0.205719	0.752876	0.367505	0.408877	0.422934	0.267889	0.330121
CuClusterA	0.426646	0.406473	0.570599	0.732404	0.580398	0.65944	0.21241	0.682849	0.436405	0.629743	0.74431	0.29052	0.474583	0.802935	0.351912	0.561744	0.488771	0.765682	0.470984	0.431619	0.442079	0.257965	0.409775
CuClusterA	0.211777	0.362327	0.45962	0.630732	0.513774	0.648123	0.280303	0.613566	0.287201	0.59709	0.609174	0.236998	0.318262	0.772534	0.318916	0.512449	0.37491	0.761156	0.366594	0.348119	0.403563	0.364474	0.273114
CuClusterA	0.458263	0.323207	0.63246	0.60263	0.564092	0.645387	0.149227	0.664855	0.499477	0.575115	0.652086	0.255232	0.36292	0.752188	0.306971	0.474015	0.187032	0.746326	0.356453	0.409604	0.412527	0.250288	0.243718
CuClusterA	0.598427	0.525553	0.638437	0.736866	0.56199	0.711359	0.25353	0.639773	0.624841	0.613924	0.785341	0.298731	0.370796	0.784677	0.289293	0.551862	0.432736	0.76737	0.421887	0.432749	0.464997	0.286566	0.377145
CuClusterA	0.40931	0.362387	0.603201	0.612087	0.55526	0.654379	0.213399	0.664392	0.340302	0.548698	0.564585	0.267659	0.356276	0.707433	0.282984	0.417156	0.190348	0.743484	0.328606	0.379375	0.417185	0.253844	0.339105
CuClusterA	0.641616	0.562921	0.812393	0.708721	0.580435	0.633326	0.350036	0.674671	0.703795	0.666499	0.896246	0.346175	0.515219	0.775295	0.429964	0.601488	0.305972	0.782847	0.513214	0.462103	0.514956	0.218986	0.412881
CuClusterA	0.634407	0.500951	0.6722	0.757975	0.56018	0.660756	0.328947	0.623124	0.682809	0.637597	0.888341	0.281357	0.440476	0.741799	0.330732	0.518282	0.549378	0.743929	0.479086	0.439787	0.441341	0.261576	0.285384
CuClusterB	0.810499	0.674307	0.810257	0.675085	0.644389	0.561509	0.4849	0.763842	0.709615	0.61386	0.876061	0.354215	0.514858	0.806056	0.415822	0.583006	0.265086	0.751103	0.506809	0.505634	0.507552	0.279134	0.474612
CuClusterC	0.57888	0.565805	0.701515	0.719247	0.670191	0.560134	0.384929	0.791741	0.410661	0.651768	0.853253	0.379074	0.535996	0.804095	0.45171	0.578275	0.657179	0.809538	0.520453	0.486685	0.53351	0.358039	0.521444
CuClusterB	0.509127	0.555735	0.722864	0.655563	0.645213	0.566589	0.29634	0.754675	0.304252	0.617609	0.78886	0.313236	0.411913	0.759621	0.383816	0.552063	0.268249	0.729774	0.434831	0.421386	0.472956	0.315955	0.464436
CuClusterC	0.674453	0.544289	0.785688	0.668643	0.668609	0.575329	0.424109	0.739338	0.430381	0.627002	0.864792	0.30861	0.506875	0.816639	0.41369	0.574731	0.373095	0.730882	0.4796	0.462699	0.509265	0.315747	0.449721
CuClusterA	0.783399	0.576495	0.786319	0.652136	0.6728	0.541082	0.340908	0.659748	0.566641	0.614158	0.866654	0.338278	0.439714	0.806614	0.370737	0.563357	0.320155	0.741686	0.45651	0.428786	0.498968	0.319475	0.437773
CuClusterB	0.573859	0.575782	0.748942	0.610481	0.682239	0.557136	0.371933	0.750206	0.380522	0.58513	0.792663	0.299924	0.50554	0.76052	0.453965	0.562367	0.293459	0.73354	0.382072	0.448681	0.486466	0.297031	0.491148
CuClusterB	0.479477	0.412181	0.668827	0.590696	0.662415	0.559309	0.282478	0.737882	0.276927	0.566574	0.637547	0.293419	0.419975	0.772089	0.341631	0.492921	0.186001	0.697748	0.31571	0.402571	0.418768	0.313382	0.39624
CuClusterB	0.648423	0.577118	0.692163	0.636089	0.678068	0.562842	0.404803	0.764181	0.494357	0.587441	0.793233	0.301462	0.464278	0.777681	0.403719	0.508811	0.370805	0.749761	0.41709	0.465372	0.486674	0.301174	0.493108
CuClusterB	0.378825	0.51525	0.634945	0.621483	0.673649	0.585081	0.384846	0.760672	0.263862	0.61093	0.727715	0.320985	0.444153	0.78476	0.380153	0.496286	0.393787	0.712244	0.379219	0.419132	0.431	0.355657	0.476774
CuClusterC	0.845182	0.733281	0.821518	0.732984	0.672626	0.534887	0.555199	0.779885	0.792712	0.654768	0.949322	0.429514	0.675017	0.826143	0.490562	0.593096	0.702061	0.808989	0.581207	0.542278	0.583861	0.299806	0.557505
CuClusterB	0.484817	0.430565	0.696044	0.586901	0.666819	0.566479	0.287372	0.738237	0.322844	0.568648	0.685224	0.26442	0.396857	0.767786	0.372545	0.516251	0.248929	0.710481	0.364	0.435137	0.441754	0.314248	0.39684
CuClusterC	0.70404	0.614063	0.779182	0.667661	0.672482	0.542805	0.334977	0.748852	0.531185	0.616888	0.864295	0.310554	0.466357	0.80287	0.438295	0.54574	0.396661	0.757896	0.481251	0.484059	0.508564	0.287646	0.532936
CuClusterB	0.436361	0.535388	0.710804	0.651075	0.687281	0.56393	0.353565	0.779687	0.331921	0.62021	0.795222	0.30773	0.504846	0.783705	0.398838	0.544608	0.422115	0.754909	0.400158	0.443052	0.484535	0.322088	0.515077
CuClusterB	0.396959	0.376877	0.628647	0.56236	0.62419	0.571208	0.183216	0.699251	0.225692	0.545702	0.606529	0.212241	0.358186	0.751518	0.336338	0.459928	0.161044	0.695578	0.287839	0.394375	0.400485	0.256937	0.37233
CuClusterC	0.695735	0.599595	0.726404	0.681191	0.684334	0.535207	0.461221	0.783346	0.526635	0.624642	0.865477	0.31192	0.581086	0.803913	0.467975	0.583718	0.397525	0.753083	0.508748	0.502969	0.524616	0.28722	0.536001
CuClusterB	0.438575	0.600005	0.697601	0.688337	0.648942	0.576254	0.381777	0.786399	0.303646	0.649291	0.81935	0.357572	0.487022	0.763616	0.438955	0.553592	0.44968	0.786744	0.456923	0.431613	0.491199	0.328758	0.507825
CuClusterC	0.714074	0.693436	0.849358	0.717361	0.676898	0.542395	0.467947	0.771484	0.582922	0.664359	0.929034	0.361112	0.597689	0.824914	0.461918	0.594205	0.498735	0.80259	0.521944	0.507404	0.560739	0.28417	0.515235
CuClusterB	0.432296	0.511274	0.648121	0.578626	0.642028	0.540447	0.437932	0.717413	0.295652	0.569599	0.680757	0.250877	0.437558	0.741129	0.407761	0.51125	0.249953	0.704876	0.31289	0.426312	0.438221	0.290412	0.471346
CuClusterB	0.66093	0.612931	0.776804	0.67706	0.655802	0.574732	0.395997	0.78635	0.510706	0.609866	0.851618	0.375822	0.525791	0.790056	0.446476	0.572678	0.444028	0.781193	0.472253	0.484641	0.521092	0.283441	0.542352
CuClusterC	0.722456	0.583413	0.781684	0.662773	0.651925	0.570821	0.340917	0.727651	0.509979	0.584005	0.823964	0.319957	0.463165	0.800559	0.384279	0.566149	0.343325	0.729912	0.467117	0.500555	0.494924	0.272101	0.459603
CuClusterB	0.589808	0.645577	0.806999	0.701398	0.642415	0.563067	0.404439	0.785203	0.390381	0.608728	0.854259	0.344876	0.456609	0.794101	0.416196	0.586696	0.423137	0.758344	0.456804	0.462858	0.511645	0.307685	0.490739
CuClusterB	0.70848	0.679654	0.814182	0.67236	0.663526	0.557475	0.454018	0.759019	0.549069	0.622708	0.86008	0.323102	0.586542	0.790585	0.381597	0.593249	0.338086	0.756905	0.475453	0.48563	0.504599	0.32047	0.503661
CuClusterC	0.710733	0.640472	0.84497	0.634583	0.664814	0.57213	0.401399	0.730615	0.586772	0.582973	0.816991	0.302258	0.49292	0.785289	0.440763	0.576236	0.257881	0.731583	0.4555	0.506173	0.526648	0.299213	0.501258
CuClusterC	0.728719	0.653746	0.815205	0.703511	0.677079	0.555022	0.440949	0.785409	0.508283	0.673814	0.917315	0.393807	0.597073	0.812386	0.450555	0.583745	0.494595	0.796486	0.517313	0.492097	0.553791	0.284269	0.54231
CuClusterC	0.6015	0.497432	0.744576	0.679902	0.672994	0.571361	0.329974	0.705509	0.32594	0.581795	0.84091	0.324357	0.462021	0.783984	0.387734	0.612862	0.278003	0.778737	0.476497	0.458864	0.50718	0.333971	0.405887
CuClusterC	0.797043	0.699486	0.815608	0.783225	0.654647	0.536938	0.549149	0.778675	0.782958	0.678321	1	0.505082	0.70526	0.84207	0.547007	0.678675	0.768566	0.814923	0.698821	0.605768	0.643428	0.387617	0.520393
CuClusterC	0.614903	0.593962	0.749248	0.706893	0.655528	0.575141	0.3759	0.781718	0.438226	0.639135	0.856293	0.355747	0.560583	0.78395	0.458101	0.590865	0.608646	0.801707	0.522636	0.490081	0.552964	0.314151	0.497129
CuClusterB	0.430198	0.359276	0.661947	0.574608	0.643805	0.566994	0.219954	0.721749	0.232764	0.558643	0.614373	0.249099	0.424616	0.742968	0.338441	0.502821	0.133886	0.704336	0.303067	0.412097	0.392019	0.276579	0.381925
CuClusterB	0.580631	0.567054	0.78117	0.744416	0.677562	0.568245	0.386669	0.802319	0.433023	0.670242	0.877032	0.420924	0.574294	0.828933	0.45172	0.579376	0.574758	0.785912	0.529816	0.495025	0.537738	0.364434	0.549045
CuClusterC	0.640429	0.582004	0.753332	0.71527	0.676431	0.557763	0.356151	0.746792	0.432544	0.664012	0.836998	0.354335	0.519928	0.800674	0.43381	0.587579	0.582516	0.793901	0.509652	0.465686	0.529687	0.33252	0.496051
CuClusterB	0.332693	0.278435	0.510559	0.550609	0.634802	0.565514	0.203409	0.714157	0.140984	0.551975	0.547546	0.221061	0.386596	0.719008	0.341355	0.454389	0.178069	0.689903	0.292909	0.414849	0.371567	0.290652	0.350515
CuClusterB	0.49406	0.515067	0.719319	0.632148	0.643919	0.573916	0.353431	0.737487	0.280351	0.5772	0.731828	0.306597	0.401845	0.760952	0.395278	0.537437	0.271737	0.738959	0.370275	0.442985	0.463795	0.311294	0.496735
CuClusterC	0.433926	0.405871	0.59706	0.561947	0.637804	0.562359	0.25681	0.640506	0.245579	0.532983	0.599764	0.190632	0.354887	0.756764	0.362902	0.509787	0.185122	0.693131	0.328161	0.406026	0.425908	0.313084	0.371892
CuClusterC	0.765146	0.629181	0.740362	0.7336	0.628016	0.569376	0.491208	0.786834	0.645667	0.656354	0.938673	0.379108	0.623542	0.79669	0.490861	0.612037	0.6309	0.814535	0.606593	0.529418	0.594458	0.30636	0.511926
CuClusterB	0.540017	0.550501	0.726472	0.683208	0.65094	0.574516	0.317567	0.77768	0.394157	0.63428	0.802372	0.317583	0.477228	0.780495	0.39918	0.56002	0.395603	0.758451	0.445695	0.47157	0.491601	0.305391	0.52539
CuClusterC	0.671935	0.594249	0.781503	0.677162	0.665545	0.558721	0.351209	0.759164	0.481218	0.660051	0.858196	0.360445	0.51898	0.807494	0.433201	0.586903	0.430199	0.789401	0.486664	0.468639	0.510899	0.332181	0.504894
CuClusterC	0.636555	0.511106	0.722038	0.663899	0.664846	0.561998	0.336898	0.740976	0.427993	0.618727	0.846523	0.332388	0.50969	0.790428	0.40783	0.575526	0.429511	0.753683	0.467423	0.458496	0.498266	0.305248	0.464482
CuClusterC	0.71742	0.575903	0.768628	0.66243	0.682269	0.568931	0.432308	0.718289	0.531286	0.604786	0.850481	0.337061	0.54985	0.809712	0.39961	0.582469	0.289558	0.764812	0.473699	0.483114	0.504677	0.285432	0.448735
CuClusterC	0.72131	0.624951	0.812871	0.711904	0.663914	0.613657	0.398624	0.78955	0.558883	0.63541	0.881206	0.346617	0.530468	0.817965	0.462734	0.589209	0.617668	0.75052	0.528776	0.517654	0.548991	0.307499	0.527098
CuClusterC	0.768605	0.58939	0.76685	0.745823	0.683526	0.535097	0.464633	0.785218	0.658966	0.659583	0.930962	0.410046	0.676126	0.828381	0.499024	0.612505	0.735356	0.804133	0.630818	0.546294	0.571537	0.287069	0.485488
CuClusterC	0.742729	0.685371	0.877144	0.701872	0.684863	0.558455	0.382224	0.771172	0.615766	0.675872	0.919808	0.379406	0.545627	0.813053	0.434821	0.609498	0.436364	0.779507	0.536749	0.516684	0.548672	0.326957	0.495102
CuClusterC	0.619457	0.521485	0.737464	0.659885	0.661645	0.588067	0.347496	0.725428	0.329522	0.605848	0.829759	0.394773	0.554163	0.810879	0.41977	0.577641	0.374538	0.766162	0.460424	0.451409	0.493544	0.342121	0.419229
CuClusterC	0.759859	0.669962	0.863032	0.718515	0.659828	0.531684	0.418936	0.778521	0.64402	0.643824	0.930599	0.358606	0.532886	0.806516	0.497584	0.609483	0.584473	0.79818	0.562515	0.527594	0.564243	0.291032	0.491577
CuClusterB	0.694791	0.680529	0.822059	0.760428	0.68219	0.57499	0.486565	0.794893	0.606835	0.675036	0.933628	0.437221	0.632422	0.830667	0.461721	0.623327	0.654755	0.807627	0.574996	0.561075	0.584933	0.364656	0.539967
CuClusterC	0.782191	0.575515	0.811057	0.657703	0.670921	0.589982	0.422505	0.728648	0.636715	0.62784	0.878234	0.302094	0.521968	0.798968	0.473712	0.581001	0.239658	0.758586	0.491352	0.496729	0.526444	0.263238	0.443678
CuClusterC	0.727545	0.639157	0.861927	0.718926	0.673082	0.576123	0.498698	0.777667	0.628209	0.652419	0.927422	0.396303	0.62371	0.813801	0.501107	0.619072	0.643057	0.79793	0.595823	0.526291	0.589491	0.299622	0.478457
CuClusterC	0.833713	0.667933	0.866523	0.707412	0.70941	0.594439	0.459729	0.72066	0.689247	0.641951	0.930631	0.365963	0.62369	0.825065	0.441781	0.6035	0.524796	0.765071	0.565725	0.521494	0.57791	0.317989	0.463216
CuClusterB	0.590691	0.59523	0.752049	0.662123	0.673931	0.593466	0.424917	0.771584	0.394926	0.640233	0.809287	0.352781	0.449331	0.814185	0.374529	0.5544	0.384773	0.746917	0.442647	0.431203	0.467817	0.334501	0.47355
CuClusterC	0.8035	0.638386	0.782557	0.667248	0.706515	0.578488	0.382624	0.758251	0.676255	0.58197	0.878812	0.312706	0.477024	0.797668	0.430571	0.552792	0.380699	0.71708	0.496574	0.50719	0.528664	0.291089	0.472322
CuClusterC	0.510136	0.561864	0.707334	0.647657	0.690181	0.576624	0.342702	0.734856	0.317351	0.62596	0.804476	0.296282	0.459445	0.799837	0.441704	0.558593	0.443104	0.761235	0.444331	0.455184	0.518952	0.353563	0.508867
CuClusterB	0.440841	0.562557	0.699075	0.685636	0.650829	0.573388	0.367143	0.772238	0.278926	0.63888	0.791306	0.357079	0.486868	0.78509	0.408233	0.56512	0.446353	0.757191	0.473333	0.455542	0.48483	0.343618	0.480819
CuClusterC	0.647311	0.534744	0.703511	0.659266	0.692992	0.572491	0.361772	0.68873	0.384903	0.634834	0.821584	0.300564	0.51459	0.795957	0.381627	0.554866	0.440497	0.76609	0.457451	0.434197	0.478147	0.344096	0.443921
CuClusterC	0.618015	0.518868	0.715065	0.714056	0.682037	0.590851	0.407184	0.753571	0.345964	0.653465	0.901303	0.419993	0.654241	0.829669	0.464997	0.605973	0.680571	0.829087	0.562905	0.527971	0.558124	0.311117	0.48823
CuClusterB	0.409083	0.561811	0.639666	0.587873	0.656836	0.594969	0.414622	0.702012	0.263719	0.586613	0.690744	0.250941	0.362925	0.755293	0.395519	0.495201	0.146269	0.702661	0.350206	0.410778	0.436431	0.333259	0.445068
CuClusterB	0.430239	0.405787	0.596504	0.586854	0.657228	0.58547	0.248858	0.701562	0.190102	0.549606	0.617219	0.238262	0.366901	0.776583	0.346074	0.473804	0.195593	0.679446	0.298613	0.40911	0.410579	0.308781	0.392794
CuClusterC	0.764507	0.633345	0.792151	0.683379	0.675502	0.548011	0.426431	0.796915	0.593227	0.631978	0.918355	0.369481	0.575115	0.800109	0.482899	0.591642	0.4433	0.777927	0.549876	0.484951	0.54473	0.263178	0.46963
CuClusterB	0.517591	0.587527	0.675569	0.641783	0.686897	0.572647	0.301829	0.727237	0.341228	0.596951	0.769666	0.287157	0.431185	0.753775	0.420021	0.51056	0.268632	0.728281	0.397922	0.432028	0.461315	0.335541	0.498055
CuClusterB	0.583074	0.565607	0.781335	0.619638	0.677522	0.597031	0.31327	0.730657	0.374031	0.595121	0.777869	0.276258	0.400684	0.770383	0.383296	0.51706	0.287859	0.71675	0.387148	0.433377	0.471095	0.304203	0.413644
CuClusterB	0.541791	0.563724	0.740523	0.628336	0.675799	0.576714	0.363581	0.741226	0.329869	0.618109	0.741538	0.319158	0.503111	0.788559	0.362132	0.508856	0.278001	0.698819	0.397297	0.417558	0.453748	0.344228	0.429746
CuClusterC	0.631946	0.562104	0.785159	0.665644	0.690532	0.574622	0.367152	0.778672	0.453209	0.611116	0.863443	0.307999	0.546769	0.776378	0.491593	0.601935	0.427633	0.768125	0.509244	0.505341	0.539463	0.287312	0.50248
CuClusterC	0.75678	0.641601	0.815908	0.726937	0.65684	0.540457	0.399237	0.766599	0.550755	0.639441	0.898023	0.355361	0.511977	0.778897	0.415345	0.589629	0.597568	0.787661	0.528538	0.474771	0.561764	0.302471	0.493169
CuClusterC	0.478443	0.474184	0.693097	0.628461	0.651557	0.565097	0.285274	0.7262	0.363314	0.592208	0.680483	0.30095	0.337315	0.750856	0.36489	0.50035	0.331074	0.728541	0.367919	0.429396	0.448918	0.308986	0.488726
CuClusterC	0.828075	0.657131	0.857732	0.655148	0.670419	0.562809	0.406597	0.700719	0.640045	0.600557	0.845251	0.342162	0.479297	0.784612	0.37252	0.552852	0.239068	0.731507	0.443039	0.464659	0.505359	0.29116	0.450925
CuClusterC	0.757604	0.678545	0.795641	0.69341	0.647929	0.545794	0.429653	0.718755	0.640668	0.640201	0.900619	0.342201	0.520353	0.767423	0.427989	0.580804	0.507971	0.758781	0.528911	0.487067	0.557728	0.310594	0.513515
CuClusterC	0.660333	0.625618	0.793997	0.643935	0.637227	0.546893	0.39729	0.767333	0.523375	0.606366	0.861857	0.336906	0.521251	0.778107	0.483697	0.577692	0.29564	0.741003	0.50837	0.470591	0.525969	0.266257	0.459237
CuClusterC	0.615752	0.594795	0.712925	0.641134	0.670563	0.544764	0.358441	0.711292	0.487553	0.611595	0.762487	0.309864	0.460712	0.740652	0.352963	0.501515	0.302575	0.727666	0.390808	0.425857	0.472849	0.303609	0.479833
CuClusterB	0.601676	0.635823	0.797123	0.694663	0.670574	0.552536	0.427948	0.765092	0.517537	0.642873	0.825095	0.322172	0.485651	0.772335	0.418458	0.569931	0.515807	0.754058	0.484135	0.470462	0.538791	0.322308	0.535949
CuClusterC	0.544307	0.563165	0.729774	0.658602	0.658242	0.577471	0.358593	0.774505	0.397021	0.600037	0.80978	0.328421	0.430566	0.764436	0.412143	0.5457	0.468638	0.762395	0.456169	0.445403	0.511428	0.302531	0.472934
CuClusterC	0.726633	0.616739	0.78376	0.651971	0.664434	0.554204	0.371184	0.751986	0.583463	0.610114	0.841486	0.290435	0.46228	0.779678	0.410958	0.559835	0.445293	0.743156	0.446143	0.4515	0.52275	0.290795	0.476086
CuClusterC	0.505957	0.469999	0.643855	0.627281	0.630386	0.559414	0.295555	0.734086	0.294238	0.615954	0.73849	0.318698	0.359886	0.770318	0.345242	0.523577	0.362539	0.787868	0.404788	0.383774	0.439182	0.323837	0.387186
CuClusterB	0.564291	0.704942	0.78636	0.725673	0.669429	0.542218	0.475088	0.811531	0.411526	0.66564	0.85944	0.386437	0.529008	0.754644	0.433829	0.567384	0.590164	0.763831	0.511064	0.470173	0.542453	0.306695	0.580238
CuClusterC	0.551825	0.545225	0.737661	0.63466	0.635197	0.563015	0.36727	0.732375	0.367452	0.591149	0.714455	0.288956	0.348792	0.74529	0.369934	0.526464	0.336695	0.720769	0.371264	0.407685	0.455582	0.29295	0.468062
CuClusterC	0.713832	0.613755	0.791161	0.625671	0.659256	0.568435	0.361772	0.70291	0.511298	0.616162	0.791149	0.31699	0.409932	0.785409	0.380794	0.548068	0.258436	0.744654	0.433137	0.455912	0.497668	0.26053	0.461982
CuClusterB	0.479762	0.501524	0.719211	0.634336	0.680638	0.585768	0.311318	0.752281	0.284105	0.597465	0.772088	0.37391	0.52754	0.778206	0.384809	0.546367	0.289273	0.74957	0.42787	0.441646	0.477952	0.333531	0.455679
CuClusterB	0.693714	0.677297	0.815121	0.685324	0.689543	0.56071	0.414211	0.76826	0.480294	0.653334	0.877816	0.34076	0.539993	0.794985	0.40364	0.588895	0.338689	0.757749	0.485937	0.452541	0.510829	0.309605	0.516489
CuClusterC	0.51189	0.508635	0.682181	0.762625	0.668931	0.5541	0.442607	0.790094	0.413536	0.683692	0.880779	0.431113	0.703485	0.804291	0.493764	0.606113	0.782274	0.83203	0.563801	0.540998	0.558364	0.305538	0.524005
CuClusterC	0.722916	0.655965	0.852521	0.709997	0.655681	0.580716	0.344603	0.748869	0.531137	0.634828	0.913955	0.388785	0.472905	0.80887	0.427489	0.616068	0.587906	0.788296	0.510057	0.487975	0.54561	0.342152	0.483799
CuClusterC	0.725064	0.548057	0.805671	0.724624	0.664365	0.569609	0.511323	0.809648	0.459384	0.661743	0.894055	0.497867	0.618971	0.832103	0.422205	0.599789	0.647531	0.775346	0.568848	0.495692	0.531942	0.342742	0.462406
CuClusterB	0.480537	0.506984	0.674432	0.611518	0.64929	0.57005	0.362291	0.734405	0.273367	0.592673	0.721504	0.273812	0.42978	0.761428	0.371395	0.531116	0.272777	0.73532	0.375025	0.426501	0.439029	0.320261	0.425219
CuClusterC	0.853082	0.694847	0.854248	0.71144	0.683804	0.581112	0.401512	0.755444	0.679624	0.620464	0.915124	0.319686	0.525353	0.793071	0.446843	0.592949	0.432772	0.777267	0.537962	0.52214	0.558124	0.270255	0.51145
CuClusterB	0.734266	0.700564	0.852344	0.690925	0.692036	0.590179	0.426928	0.817426	0.514132	0.663858	0.893479	0.420426	0.569183	0.827265	0.392912	0.571366	0.475472	0.784613	0.509739	0.486989	0.512748	0.326574	0.504783
CuClusterB	0.66029	0.636119	0.759753	0.66784	0.671541	0.557224	0.371917	0.76291	0.507197	0.637945	0.812669	0.320095	0.537425	0.780812	0.401838	0.548503	0.382194	0.762682	0.455105	0.463394	0.498456	0.309386	0.49741
CuClusterC	0.816508	0.621951	0.758424	0.726982	0.673706	0.547397	0.495445	0.760826	0.649695	0.666046	0.933624	0.387702	0.607828	0.809255	0.48164	0.590878	0.600033	0.790481	0.63435	0.553526	0.599377	0.325701	0.506973
CuClusterC	0.666581	0.619835	0.783591	0.708055	0.663485	0.553459	0.456196	0.811444	0.544457	0.622338	0.890081	0.405366	0.661982	0.804071	0.509572	0.618455	0.498778	0.811675	0.54079	0.517122	0.554998	0.281714	0.492165
CuClusterC	0.629741	0.550787	0.713621	0.663128	0.657881	0.577541	0.32801	0.750989	0.427209	0.596871	0.775625	0.307616	0.412964	0.801321	0.389678	0.540731	0.329173	0.739556	0.451982	0.485972	0.475687	0.28736	0.505643
CuClusterA	0.780386	0.553006	0.808769	0.644621	0.672143	0.572536	0.348874	0.66066	0.53162	0.583167	0.864983	0.353757	0.414015	0.827668	0.399906	0.581784	0.304452	0.735455	0.46806	0.467102	0.51294	0.322916	0.39928
CuClusterC	0.560579	0.575245	0.714455	0.709273	0.671592	0.563238	0.334172	0.791898	0.429619	0.591686	0.822349	0.321987	0.50296	0.779994	0.479933	0.579625	0.448231	0.774151	0.503711	0.483377	0.536404	0.303676	0.537693

## Sheet: S6
Table S6.CuClusterA-CuCusterB differentially expressed genes
id	logFC	AveExpr	t	P.Value	adj.P.Val	B
VBP1	2.05155	10.1793	26.1872	2.93182e-48	3.4718e-44	99.4905
PIGF	2.09516	9.75118	26.1378	3.49065e-48	3.4718e-44	99.318
MRPS35	2.4977	9.81001	25.6518	1.96875e-47	1.30542e-43	97.6074
LOC100287521	-3.32831	4.77219	-24.4894	1.35955e-45	5.63682e-42	93.4156
TAF13	-5.32446	5.30516	-24.4783	1.41686e-45	5.63682e-42	93.3747
MMGT1	2.15926	10.2098	24.377	2.06295e-45	5.86446e-42	93.0026
ZNF460	-5.0683	4.52101	-24.3769	2.0637e-45	5.86446e-42	93.0023
LOC100131613	-3.24644	3.94607	-23.9648	9.63204e-45	2.30184e-41	91.4759
HIPK3	-4.20107	5.29397	-23.944	1.04145e-44	2.30184e-41	91.3985
HIST1H1E	-5.70612	6.93102	-23.7796	1.93596e-44	3.85101e-41	90.7841
UTP14C	1.97341	9.14246	23.7411	2.2396e-44	4.05001e-41	90.6397
C18orf45	-1.62242	9.16895	-23.7121	2.49988e-44	4.14397e-41	90.5307
LOC339047	-3.65339	8.30929	-23.5228	5.1297e-44	7.84923e-41	89.8181
EPB41	-1.79462	6.95615	-23.4782	6.08059e-44	8.63965e-41	89.6495
POLR2A	-1.90715	5.84805	-23.3383	1.03794e-43	1.37645e-40	89.1193
ASNSD1	2.4442	8.70731	23.2996	1.20378e-43	1.4966e-40	88.9724
ORC2L	2.3513	7.89969	23.205	1.73091e-43	2.02537e-40	88.6122
LATS1	-2.57104	4.03744	-23.1867	1.857e-43	2.05219e-40	88.5425
SEC23IP	1.69381	7.99867	23.1336	2.2778e-43	2.38474e-40	88.3399
HIST1H3B	-6.59952	5.55153	-23.0536	3.10049e-43	3.08375e-40	88.0341
C19orf6	-2.20802	6.71327	-22.9733	4.22922e-43	4.00608e-40	87.7261
LOC441124	-2.97419	6.71357	-22.948	4.66447e-43	4.21753e-40	87.629
TAPBP	-2.31996	8.07503	-22.9363	4.88175e-43	4.22208e-40	87.5838
LOC100130135	-3.68397	5.02353	-22.8815	6.03588e-43	5.00273e-40	87.3733
HIST1H4E	-6.173	5.62506	-22.7865	8.73141e-43	6.94741e-40	87.007
DERL2	2.10345	9.13667	22.7264	1.10346e-42	8.44231e-40	86.7747
HIST1H3I	-5.11405	5.91941	-22.2587	6.91544e-42	5.09488e-39	84.9534
C19orf55	-2.65195	4.85962	-22.0713	1.45293e-41	1.0322e-38	84.2164
HDHD2	2.2418	9.41788	21.9531	2.32548e-41	1.59512e-38	83.7495
DDX17	-2.60262	8.98897	-21.7464	5.3153e-41	3.5244e-38	82.9286
HIST1H3F	-3.92586	4.32263	-21.7069	6.22679e-41	3.99559e-38	82.7715
CASP2	-1.88159	6.2063	-21.6304	8.47014e-41	5.26525e-38	82.4659
MDM2	-1.9686	6.75034	-21.6035	9.43986e-41	5.58612e-38	82.3582
C1orf9	1.89965	8.92962	21.6006	9.54797e-41	5.58612e-38	82.3469
ALG6	2.13951	7.64015	21.5772	1.0495e-40	5.96476e-38	82.253
LOC100288722	-2.45645	4.28215	-21.4894	1.49583e-40	8.26529e-38	81.901
NUS1P3	-3.29526	5.0523	-21.4628	1.66526e-40	8.95282e-38	81.7944
DLD	1.85288	8.77609	21.4513	1.74458e-40	9.04994e-38	81.7482
DPH5	1.78373	8.11938	21.4471	1.77432e-40	9.04994e-38	81.7314
SHQ1	2.14154	9.18891	21.4113	2.05158e-40	9.97485e-38	81.5872
AFF4	-2.14829	6.18415	-21.4107	2.05595e-40	9.97485e-38	81.5851
TAF7	1.92578	8.62811	21.3947	2.19397e-40	1.0391e-37	81.5206
PPP1R8	1.36521	9.28668	21.3816	2.31351e-40	1.07024e-37	81.4679
PLEC	-3.10639	7.8446	-21.3425	2.71176e-40	1.22596e-37	81.3101
GLYR1	-1.89439	6.97228	-21.2736	3.5871e-40	1.58566e-37	81.0322
PARL	1.7409	8.57582	21.2298	4.28734e-40	1.854e-37	80.855
ARHGAP1	-1.88892	6.8655	-21.2084	4.67827e-40	1.98e-37	80.7683
ZNF816A	-1.53062	8.52488	-21.1524	5.87714e-40	2.42933e-37	80.5417
LCLAT1	2.20011	8.71135	21.148	5.98417e-40	2.42933e-37	80.5237
SKIL	-3.2313	5.83793	-21.1068	7.08087e-40	2.81705e-37	80.3565
BLOC1S2	2.44281	9.46036	21.0461	9.07502e-40	3.45535e-37	80.11
NCOA2	-2.25417	5.87005	-21.0447	9.12894e-40	3.45535e-37	80.1041
C20orf4	2.10108	7.99962	21.0426	9.20638e-40	3.45535e-37	80.0957
NIF3L1	1.55588	9.29373	21	1.09626e-39	4.03829e-37	79.9222
CYP1A2	-1.53631	5.38853	-20.9389	1.40838e-39	5.09373e-37	79.6733
NSUN2	2.011	9.35204	20.8535	2.00112e-39	7.10825e-37	79.3242
LOC100287552	1.82639	8.82167	20.8286	2.21677e-39	7.73614e-37	79.2225
PNPLA2	-3.61964	5.47547	-20.818	2.31589e-39	7.94269e-37	79.179
FANCE	2.31919	8.01728	20.7754	2.76124e-39	9.3096e-37	79.0042
KLHL11	-2.51149	4.54509	-20.7371	3.23346e-39	1.072e-36	78.8473
CTR9	1.84129	8.36904	20.7115	3.59419e-39	1.17206e-36	78.7422
DYRK1A	-1.33316	6.19254	-20.6213	5.22225e-39	1.66435e-36	78.3708
PTDSS1	2.44555	10.091	20.619	5.27118e-39	1.66435e-36	78.3616
PSD4	-1.97902	6.67594	-20.5845	6.08197e-39	1.89035e-36	78.2193
HIST1H2AJ	-3.67792	8.82617	-20.573	6.3792e-39	1.95223e-36	78.1719
LOC283624	-1.78502	3.49074	-20.5421	7.25427e-39	2.18639e-36	78.0441
TP53INP1	-2.76122	6.64016	-20.5294	7.64708e-39	2.27038e-36	77.9917
C2orf69	1.42906	9.16808	20.5238	7.82624e-39	2.28941e-36	77.9687
LOC729806	-3.74851	5.94819	-20.5175	8.0358e-39	2.31664e-36	77.9424
RNF168	-2.57073	6.08602	-20.4968	8.75671e-39	2.48841e-36	77.857
UBAC2	2.23075	8.79568	20.4734	9.65257e-39	2.70435e-36	77.7602
ZDHHC7	1.62622	10.087	20.4411	1.10441e-38	3.05125e-36	77.6263
PSMA1	1.35289	10.9191	20.4158	1.22728e-38	3.34425e-36	77.5214
BTBD1	1.33343	11.027	20.3594	1.55236e-38	4.1729e-36	77.2878
SPATA5L1	1.17411	6.43599	20.2951	2.03173e-38	5.38869e-36	77.0203
PFDN1	1.32715	9.10478	20.2895	2.08009e-38	5.44435e-36	76.9969
UBE2V2	1.48651	9.71017	20.2709	2.24827e-38	5.80812e-36	76.9196
AIMP1	1.4676	8.28312	20.2343	2.62087e-38	6.62829e-36	76.7671
ZDHHC4	1.39118	6.84397	20.2332	2.63239e-38	6.62829e-36	76.7628
PUS7	2.94244	8.32988	20.2299	2.66962e-38	6.6332e-36	76.7488
LOC100129034	-1.56868	7.49351	-20.2271	2.70103e-38	6.6332e-36	76.7372
AMMECR1L	2.06515	8.46195	20.1744	3.36915e-38	8.13618e-36	76.5174
LOC100288412	-3.37847	4.82309	-20.1726	3.39485e-38	8.13618e-36	76.5099
C10orf84	1.34361	7.44359	20.1603	3.5746e-38	8.39013e-36	76.4586
XRCC2	-1.63022	7.74769	-20.1596	3.58517e-38	8.39013e-36	76.4556
HIST1H4B	-2.71045	6.08786	-20.1263	4.12496e-38	9.54113e-36	76.3162
GAFA3	-2.98908	3.82027	-20.0782	5.04971e-38	1.15459e-35	76.115
ANKRD46	2.77666	7.8035	20.0729	5.16421e-38	1.16735e-35	76.0927
RARS	1.67804	9.10485	20.0684	5.26341e-38	1.1764e-35	76.0738
ASH2L	1.35688	9.61509	20.0311	6.1594e-38	1.36136e-35	75.9175
PLRG1	1.41322	7.76861	20.0211	6.42321e-38	1.40407e-35	75.8758
BAG5	1.87076	7.86696	19.9455	8.84059e-38	1.91149e-35	75.5581
DLST	2.88361	9.1917	19.9384	9.10859e-38	1.94826e-35	75.5284
UBE4A	1.55599	10.8503	19.8911	1.11258e-37	2.3544e-35	75.3295
ALG9	2.43333	7.76058	19.8784	1.17437e-37	2.45901e-35	75.2757
TMEM212	-1.912	6.59966	-19.8669	1.23274e-37	2.55434e-35	75.2275
CD46	-2.21629	7.50563	-19.856	1.29092e-37	2.64733e-35	75.1816
GNL3L	-1.9064	5.10213	-19.837	1.39952e-37	2.83602e-35	75.1013
NOL11	2.09316	8.42651	19.835	1.41145e-37	2.83602e-35	75.0928
LOC285696	-1.49623	5.08053	-19.8269	1.46093e-37	2.90608e-35	75.0586
UAP1	1.80751	10.8673	19.7328	2.17858e-37	4.29072e-35	74.6611
SRRM2	-2.59492	8.39819	-19.7156	2.3441e-37	4.57145e-35	74.5883
LOC100289610	-3.48579	4.03829	-19.7099	2.40103e-37	4.63701e-35	74.5644
PCNXL3	-2.74297	6.649	-19.6902	2.61168e-37	4.99534e-35	74.4808
LOC642313	-2.15567	3.83511	-19.66	2.9706e-37	5.62773e-35	74.3527
C14orf166	1.10934	10.9732	19.6506	3.09203e-37	5.80252e-35	74.3128
LOC349114	-2.2207	4.52372	-19.6409	3.22263e-37	5.99108e-35	74.2717
SCARNA17	-1.99157	7.00112	-19.6289	3.39217e-37	6.24787e-35	74.2207
TMEM101	2.12897	9.61113	19.6263	3.42914e-37	6.25802e-35	74.2099
CTNNB1	-2.18272	8.00881	-19.5722	4.32101e-37	7.81396e-35	73.9799
FOLR1	-3.23259	5.80677	-19.5699	4.36281e-37	7.81848e-35	73.9703
LOC100286895	-3.38407	5.3871	-19.5353	5.05949e-37	8.98601e-35	73.823
OTUD4	-1.38603	6.51785	-19.5325	5.11995e-37	9.01292e-35	73.8112
FAM106A	-2.0347	4.69141	-19.5284	5.21147e-37	9.09355e-35	73.7935
LOC729013	2.29956	8.95219	19.5137	5.55002e-37	9.60009e-35	73.7309
ATP6V0A1	-1.48182	7.28743	-19.4407	7.58926e-37	1.30143e-34	73.4196
HIST1H3G	-3.34715	6.58437	-19.4238	8.15839e-37	1.38707e-34	73.3477
RAB6A	-1.48864	7.46991	-19.4202	8.28411e-37	1.3965e-34	73.3325
COPS7A	1.24656	9.21441	19.4139	8.51096e-37	1.42269e-34	73.3056
RSC1A1	2.13834	8.90058	19.4064	8.79213e-37	1.45744e-34	73.2732
GTF2I	-3.9154	5.7959	-19.3753	1.00482e-36	1.65189e-34	73.1404
KIAA2026	-1.33973	6.15719	-19.3434	1.15271e-36	1.87948e-34	73.0038
SLC25A14	1.37947	7.84019	19.3378	1.18051e-36	1.90917e-34	72.9801
OXSM	1.75583	7.77131	19.315	1.30258e-36	2.08959e-34	72.8822
PRR11	-1.41489	9.41354	-19.2739	1.5546e-36	2.47392e-34	72.7062
KIAA0391	1.57879	7.57685	19.2703	1.57917e-36	2.49308e-34	72.6906
ZNF587	-1.61261	5.82696	-19.2602	1.64936e-36	2.58339e-34	72.6473
CCDC152	-2.10098	6.25692	-19.2583	1.66268e-36	2.58391e-34	72.6393
LETMD1	1.90783	8.82262	19.2414	1.78852e-36	2.74438e-34	72.5667
SLC25A26	1.81972	8.98985	19.2408	1.79353e-36	2.74438e-34	72.564
ZMYM4	1.88293	8.0522	19.1773	2.35879e-36	3.58176e-34	72.2914
HSPA14	1.18817	7.17836	19.1614	2.52711e-36	3.79917e-34	72.2228
DNAJA3	2.146	9.1901	19.1602	2.54017e-36	3.79917e-34	72.2176
ZNF665	-2.10045	6.04132	-19.1539	2.61089e-36	3.8758e-34	72.1903
STYX	-1.75268	5.54166	-19.144	2.72454e-36	4.01456e-34	72.1479
HNRNPK	1.15224	11.723	19.1366	2.8134e-36	4.11501e-34	72.116
EHMT1	-1.0765	6.3481	-19.1185	3.04248e-36	4.4176e-34	72.0381
CDCA8	2.15691	7.01327	19.1123	3.12487e-36	4.48287e-34	72.0115
HIST1H4L	-3.24862	5.29965	-19.1114	3.13737e-36	4.48287e-34	72.0075
KIAA0947	2.14205	9.04278	19.1101	3.15505e-36	4.48287e-34	72.0019
HIST1H2AI	-3.55636	7.02989	-19.1014	3.27591e-36	4.62159e-34	71.9645
HS2ST1	1.55626	6.56883	19.0877	3.47628e-36	4.85394e-34	71.9055
OCR1	-3.09702	4.3287	-19.0869	3.48941e-36	4.85394e-34	71.9017
MID1IP1	2.27121	8.40953	19.073	3.70659e-36	5.12025e-34	71.8416
TRIM68	2.40973	8.79946	19.0541	4.02256e-36	5.5184e-34	71.7602
LDOC1L	1.86309	9.30063	19.0476	4.13808e-36	5.638e-34	71.732
MAP3K2	-1.4669	5.44181	-19.0231	4.60148e-36	6.22671e-34	71.6264
HIST1H1B	-2.70938	6.58255	-19.0065	4.9457e-36	6.64728e-34	71.5546
DCAKD	-1.4847	5.6029	-18.9945	5.21067e-36	6.95641e-34	71.5027
NSL1	1.19895	7.05734	18.9917	5.27418e-36	6.99427e-34	71.4906
LMAN2L	2.03136	9.69789	18.9765	5.63434e-36	7.41105e-34	71.4249
PDSS2	1.50628	7.80171	18.9753	5.66298e-36	7.41105e-34	71.4199
INF2	-1.70222	6.0648	-18.9702	5.79007e-36	7.52785e-34	71.3978
PHF12	-1.54229	6.66791	-18.955	6.18601e-36	7.99039e-34	71.3319
ZNF184	1.66837	7.03317	18.9264	7.00726e-36	8.9928e-34	71.2079
SMARCD2	2.51168	9.74109	18.9069	7.62798e-36	9.72666e-34	71.1234
UBAP1	1.31046	9.71452	18.8889	8.25167e-36	1.04549e-33	71.0452
PEX11B	1.52989	9.07103	18.8647	9.16771e-36	1.1542e-33	70.9404
SNORA71B	-2.58297	5.50783	-18.8578	9.44952e-36	1.1822e-33	70.9103
CDCA4	2.05066	8.28444	18.8498	9.78723e-36	1.2168e-33	70.8754
MLXIP	-2.09764	7.36551	-18.8396	1.0231e-35	1.26407e-33	70.8312
FAM104A	1.37228	9.05635	18.8303	1.06539e-35	1.30819e-33	70.7909
NUP188	-1.15004	6.34202	-18.8272	1.07989e-35	1.31787e-33	70.7775
HIATL2	-2.14274	5.08854	-18.8003	1.21463e-35	1.47326e-33	70.6604
LOC646329	-1.91282	4.86181	-18.7866	1.28951e-35	1.5546e-33	70.6009
CACHD1	1.7515	6.50349	18.7812	1.32044e-35	1.58229e-33	70.5773
AAK1	-1.28546	5.51389	-18.757	1.46777e-35	1.74831e-33	70.472
CHRNE	-1.61606	5.72161	-18.7483	1.52455e-35	1.80514e-33	70.4343
GLO1	1.49318	9.60752	18.7446	1.54948e-35	1.82381e-33	70.4181
HNRNPA1	1.80414	10.2546	18.743	1.56089e-35	1.82643e-33	70.4108
GINS3	2.035	7.40005	18.7304	1.64941e-35	1.91872e-33	70.3559
MUC5B	-3.0404	7.45102	-18.7247	1.69055e-35	1.95309e-33	70.3314
C6orf192	2.22598	7.87275	18.7237	1.69859e-35	1.95309e-33	70.3267
NCAPG2	2.0636	7.32126	18.6974	1.906e-35	2.17898e-33	70.212
CCNT1	-2.16713	6.08406	-18.6747	2.10549e-35	2.39328e-33	70.1129
DLGAP4	-1.17433	7.53536	-18.6687	2.16085e-35	2.44225e-33	70.0871
DDB1	1.41554	7.95968	18.6484	2.36246e-35	2.65503e-33	69.9983
USP3	1.26751	9.08938	18.6098	2.7991e-35	3.12807e-33	69.8295
HCG2P7	-1.11212	5.15142	-18.5946	2.99255e-35	3.32558e-33	69.763
EPAS1	-1.73318	6.48602	-18.5746	3.26818e-35	3.6117e-33	69.6753
LOC93622	2.53878	9.04249	18.5548	3.56557e-35	3.91858e-33	69.5886
C17orf71	1.83621	6.84356	18.5465	3.69764e-35	4.0414e-33	69.5524
RIOK2	1.94114	7.52105	18.5444	3.73296e-35	4.05771e-33	69.5429
CAND1	1.19084	8.11553	18.5283	4.00593e-35	4.33076e-33	69.4727
TRIT1	2.25256	9.68837	18.5244	4.07506e-35	4.38168e-33	69.4556
TWF1	-1.95852	6.28539	-18.512	4.30481e-35	4.60383e-33	69.401
MED17	1.56931	6.65347	18.5081	4.37848e-35	4.65758e-33	69.3841
CCDC41	1.69172	6.22899	18.4815	4.92531e-35	5.21139e-33	69.267
TTC19	1.41999	9.68564	18.4522	5.60338e-35	5.89748e-33	69.1386
MTCH2	1.65672	9.64645	18.449	5.68309e-35	5.94989e-33	69.1245
LOC100286980	-2.44592	5.77341	-18.4476	5.71772e-35	5.95481e-33	69.1185
DCLRE1A	1.44143	6.72123	18.4442	5.80445e-35	6.01183e-33	69.1035
EIF2AK2	-2.16321	6.92519	-18.4431	5.83291e-35	6.01183e-33	69.0986
DDAH1	-2.06686	7.39831	-18.4407	5.89612e-35	6.04565e-33	69.0879
PSMF1	1.03211	7.62898	18.4338	6.07771e-35	6.19989e-33	69.0577
UXS1	1.50931	8.60248	18.4316	6.1376e-35	6.22904e-33	69.0479
CHEK2	2.44127	7.49998	18.4202	6.45419e-35	6.51709e-33	68.9979
C2orf44	2.21439	7.54671	18.4063	6.86415e-35	6.89604e-33	68.9366
LOC100128640	-1.72581	5.00086	-18.4024	6.98421e-35	6.9814e-33	68.9193
HNRNPH1	-2.08622	8.8783	-18.3984	7.10732e-35	7.06894e-33	68.9019
DNAJB6	1.67246	10.2425	18.3884	7.42773e-35	7.35086e-33	68.858
MLL3	-1.74476	6.93159	-18.386	7.50764e-35	7.39316e-33	68.8474
LOC100289333	-1.28638	10.5736	-18.3591	8.45703e-35	8.24677e-33	68.7288
CBX5	-1.56947	6.96966	-18.3591	8.45738e-35	8.24677e-33	68.7288
LOC100293871	-2.22407	3.72631	-18.3481	8.87986e-35	8.61649e-33	68.6802
INTS2	2.02511	8.45662	18.3222	9.95793e-35	9.61569e-33	68.5662
C20orf11	1.2215	8.82388	18.3161	1.02292e-34	9.82991e-33	68.5394
CEP76	1.6973	5.86427	18.3142	1.0318e-34	9.86153e-33	68.5308
FLJ37798	1.67277	7.04261	18.3133	1.03613e-34	9.86153e-33	68.5266
BRF2	1.13786	6.73187	18.3079	1.06097e-34	1.005e-32	68.503
BTBD10	1.54994	9.6251	18.2986	1.10547e-34	1.04218e-32	68.4621
DYNC1H1	-1.23736	6.08719	-18.2944	1.12639e-34	1.0569e-32	68.4435
ZNF549	-1.64579	4.91011	-18.2874	1.16173e-34	1.08103e-32	68.4127
HNRNPU	-1.52143	7.98127	-18.2872	1.16298e-34	1.08103e-32	68.4117
PSMA2	1.17201	9.99815	18.2789	1.2065e-34	1.11627e-32	68.3751
DFFB	2.28164	7.73272	18.2767	1.21851e-34	1.12216e-32	68.3652
ZMPSTE24	1.19438	10.4614	18.2745	1.23044e-34	1.12793e-32	68.3555
ELAC1	1.33901	6.36669	18.2701	1.25467e-34	1.14485e-32	68.3361
LOC100130905	-2.51648	5.07136	-18.2614	1.30409e-34	1.18452e-32	68.2976
LOC91548	-1.12237	8.89645	-18.2523	1.35773e-34	1.22763e-32	68.2575
CIAPIN1	1.25168	7.56817	18.2481	1.38306e-34	1.24488e-32	68.2391
C7orf60	1.88248	8.29157	18.2405	1.43075e-34	1.282e-32	68.2054
SUMF1	1.78682	9.71333	18.2365	1.45648e-34	1.2992e-32	68.1876
MRFAP1L1	1.78212	10.4898	18.2316	1.48855e-34	1.32188e-32	68.1659
RWDD3	1.63463	8.62566	18.223	1.54669e-34	1.36741e-32	68.1278
LOC100289378	-2.08981	6.95704	-18.2074	1.65784e-34	1.4592e-32	68.0587
HIST1H2BF	-4.31081	7.35074	-18.201	1.70525e-34	1.49431e-32	68.0306
LOC100292488	-3.18129	6.35462	-18.1963	1.74166e-34	1.51952e-32	68.0096
FAM192A	1.29527	8.86172	18.1867	1.81732e-34	1.57861e-32	67.9672
LOC100288758	-1.87882	5.19424	-18.1836	1.84249e-34	1.59351e-32	67.9536
HIST1H2BN	-1.87313	3.43757	-18.1766	1.90046e-34	1.63654e-32	67.9227
SCO1	1.60357	8.58163	18.1742	1.92109e-34	1.64717e-32	67.912
C20orf186	-1.22172	4.00405	-18.1619	2.02971e-34	1.73284e-32	67.8572
ANKRD49	1.75683	8.14185	18.1388	2.24912e-34	1.91194e-32	67.755
ARID1A	-1.80704	6.81329	-18.0976	2.703e-34	2.2783e-32	67.572
LOC340184	-2.99888	4.12747	-18.0708	3.04531e-34	2.55224e-32	67.4532
TXNDC16	2.20818	7.24277	18.0702	3.05366e-34	2.55224e-32	67.4505
TMX2	1.2955	9.65795	18.0676	3.08964e-34	2.56503e-32	67.4389
CLASP1	-1.34898	7.18732	-18.0672	3.09474e-34	2.56503e-32	67.4372
RERE	-1.279	6.5725	-18.0554	3.26249e-34	2.69284e-32	67.3847
INTS1	-1.36564	6.77776	-18.0539	3.28403e-34	2.69942e-32	67.3781
SLC31A1	1.32865	7.24701	18.0425	3.4557e-34	2.82884e-32	67.3274
TARDBP	1.28688	9.41194	18.0262	3.7177e-34	3.03084e-32	67.2546
LOC728142	-1.69927	4.76123	-18.007	4.04996e-34	3.28823e-32	67.1694
POLR2D	1.77278	7.75985	17.9937	4.29753e-34	3.47506e-32	67.1103
LOC647070	-1.01787	5.35528	-17.967	4.84393e-34	3.90103e-32	66.9911
NUDT5	1.49317	9.60843	17.9614	4.96621e-34	3.98338e-32	66.9663
HIST1H2BM	-3.13294	5.14488	-17.9575	5.05461e-34	4.038e-32	66.9487
SMG7	-1.46643	7.19359	-17.9453	5.33762e-34	4.24704e-32	66.8945
FASTKD2	1.68568	6.72253	17.942	5.41751e-34	4.29343e-32	66.8797
PPP3CB	1.50808	8.87845	17.9407	5.44946e-34	4.30161e-32	66.8738
PMS2L3	-1.35776	7.69298	-17.9358	5.56957e-34	4.37904e-32	66.8521
TRMT61B	1.92871	7.01837	17.9281	5.76478e-34	4.51468e-32	66.8178
BOD1	1.80641	8.98949	17.9207	5.95961e-34	4.64896e-32	66.7847
POM121	-1.86638	5.71675	-17.9084	6.29849e-34	4.89412e-32	66.7296
ZNF143	1.72396	7.33123	17.9038	6.42845e-34	4.97567e-32	66.7093
MRPL45	1.55947	8.02844	17.8923	6.76851e-34	5.21857e-32	66.658
UHRF2	2.49358	9.23319	17.865	7.65041e-34	5.87575e-32	66.536
RPA2	1.81372	7.60745	17.8639	7.69009e-34	5.88351e-32	66.5309
TCP11L2	-1.37792	4.77776	-17.8518	8.11774e-34	6.1869e-32	66.477
FNDC3A	-2.14877	6.42691	-17.8151	9.57471e-34	7.26947e-32	66.3126
ALS2	1.2516	5.62906	17.8093	9.82455e-34	7.4308e-32	66.2869
POTEKP	-1.43966	8.96774	-17.7795	1.12343e-33	8.45543e-32	66.1534
ADO	1.79679	8.24575	17.7789	1.12643e-33	8.45543e-32	66.1507
CSRP2BP	1.23766	7.12541	17.7712	1.16641e-33	8.72261e-32	66.116
RUNX1	-1.32128	5.70208	-17.768	1.18318e-33	8.81493e-32	66.1018
LEMD3	1.59643	9.64493	17.7654	1.19726e-33	8.88655e-32	66.09
IFNK	-1.40432	4.13503	-17.7627	1.21212e-33	8.96336e-32	66.0777
LOC158257	2.80758	9.20906	17.7404	1.33977e-33	9.8706e-32	65.978
SPN	-1.10252	7.6211	-17.7218	1.45715e-33	1.06958e-31	65.8944
ATP13A3	-1.80095	9.06026	-17.7168	1.49022e-33	1.08983e-31	65.872
CRNKL1	1.32279	7.90004	17.7061	1.56402e-33	1.13961e-31	65.8239
RIOK1	2.01184	7.90988	17.6918	1.66831e-33	1.21117e-31	65.7596
ELAC2	-1.54994	6.71333	-17.6881	1.69583e-33	1.22667e-31	65.7433
PRO1596	-1.47006	3.49807	-17.6654	1.87948e-33	1.35459e-31	65.6409
ARHGAP19	2.45053	7.42418	17.6617	1.9108e-33	1.37219e-31	65.6244
PATL1	-1.83676	5.98959	-17.6532	1.98587e-33	1.41768e-31	65.5861
KIAA2018	-1.25506	5.9078	-17.6529	1.9884e-33	1.41768e-31	65.5848
APOBEC3D	-1.46985	5.11858	-17.6437	2.07251e-33	1.47237e-31	65.5435
SEPHS2	1.23265	11.2523	17.6324	2.1815e-33	1.54428e-31	65.4925
MDH1	1.18962	8.76121	17.6163	2.34609e-33	1.65491e-31	65.4201
SP1	-2.43349	6.83291	-17.5596	3.03137e-33	2.13075e-31	65.1648
PIP4K2C	1.71726	10.57	17.5486	3.18664e-33	2.23199e-31	65.1151
C9orf82	1.5934	7.69554	17.5396	3.31857e-33	2.31624e-31	65.0747
MIRLET7D	1.88556	7.44665	17.498	4.00775e-33	2.78749e-31	64.8867
RIT1	1.47193	7.45975	17.4943	4.07633e-33	2.82531e-31	64.8698
WDR3	2.24977	8.96439	17.4837	4.27715e-33	2.95421e-31	64.8219
RBM16	1.35609	9.50188	17.482	4.30865e-33	2.96566e-31	64.8146
PARP16	1.79698	7.79978	17.4751	4.44565e-33	3.04941e-31	64.7835
RXRB	-1.24009	5.37541	-17.4719	4.51113e-33	3.08369e-31	64.7689
TIGD1L	-1.20572	5.75048	-17.4672	4.60932e-33	3.14002e-31	64.7474
PSMC6	1.08222	10.5423	17.4646	4.66425e-33	3.16659e-31	64.7356
PRSS16	2.31419	8.27471	17.459	4.78326e-33	3.23635e-31	64.7105
FAM91A2	-1.01122	5.43689	-17.4577	4.81173e-33	3.24003e-31	64.7046
AHNAK	-2.18077	7.84492	-17.4573	4.82128e-33	3.24003e-31	64.7027
CCNB1IP1	1.87279	9.05353	17.4516	4.94659e-33	3.31305e-31	64.6771
SENP5	-1.20471	7.21215	-17.4406	5.19986e-33	3.47099e-31	64.6274
LOC100132369	-1.12017	4.76785	-17.4157	5.82453e-33	3.87497e-31	64.5144
DSN1	1.60425	7.02074	17.4081	6.02942e-33	3.99791e-31	64.4799
CHRAC1	1.38098	6.88019	17.4069	6.0611e-33	4.00556e-31	64.4747
MTCP1NB	2.19788	9.53919	17.3915	6.50263e-33	4.28312e-31	64.4047
ZSCAN2	1.33992	6.72983	17.3665	7.28306e-33	4.76561e-31	64.2918
GBE1	2.22686	8.2271	17.3265	8.74209e-33	5.70157e-31	64.1099
RFFL	-1.41129	6.91315	-17.3242	8.83342e-33	5.7423e-31	64.0996
TP53BP2	1.19643	7.52094	17.3183	9.07256e-33	5.87855e-31	64.0729
SCARNA15	2.33932	8.52982	17.3062	9.58772e-33	6.19217e-31	64.0179
SH3BGRL3	-1.27593	11.8863	-17.302	9.77204e-33	6.29079e-31	63.999
LOC400541	-2.24554	4.22651	-17.2822	1.06984e-32	6.82093e-31	63.9087
UQCRFS1	1.07456	11.4838	17.2802	1.07962e-32	6.86126e-31	63.8997
HMGA1	-1.3481	8.83193	-17.2709	1.12649e-32	7.13633e-31	63.8574
SFXN3	1.68584	7.53699	17.2596	1.1861e-32	7.49013e-31	63.806
MNAT1	1.50878	6.74662	17.2552	1.20979e-32	7.61553e-31	63.7863
TMED2	-3.19403	8.71832	-17.2421	1.28456e-32	8.06074e-31	63.7266
UNG	2.12106	8.25816	17.2287	1.36538e-32	8.54091e-31	63.6658
DNAL4	1.77345	6.93958	17.2236	1.39811e-32	8.71825e-31	63.6422
LARP4B	-1.7667	7.35797	-17.2125	1.47054e-32	9.14123e-31	63.5919
RBM39	-1.21251	7.91131	-17.2073	1.50634e-32	9.33464e-31	63.5679
PSMB1	1.05765	9.42246	17.2023	1.54054e-32	9.5169e-31	63.5455
PIK3CB	-1.63071	7.85192	-17.1882	1.64344e-32	1.01211e-30	63.4811
PAIP1	1.84693	7.71581	17.1778	1.72352e-32	1.05816e-30	63.4337
EIF4A3	1.38088	10.1493	17.1743	1.7514e-32	1.06747e-30	63.4178
TAF5L	1.10999	7.18064	17.1707	1.78068e-32	1.07991e-30	63.4012
ITGB4	-2.22968	6.91599	-17.1685	1.7989e-32	1.08765e-30	63.3911
FAM161B	-1.52326	8.04316	-17.16	1.86959e-32	1.12697e-30	63.3527
COQ3	1.89023	7.65751	17.1465	1.98893e-32	1.19528e-30	63.2911
MTMR6	1.44934	7.40263	17.1437	2.01454e-32	1.20702e-30	63.2783
UPRT	2.00321	7.53934	17.1024	2.43422e-32	1.44975e-30	63.0898
PXN	-1.49151	7.4571	-17.0896	2.58156e-32	1.53291e-30	63.0313
CCT5	1.21999	8.93567	17.0815	2.67929e-32	1.5862e-30	62.9942
ZNF484	-1.29902	4.26814	-17.0588	2.97386e-32	1.75537e-30	62.8903
BCCIP	1.16298	8.06857	17.0563	3.00798e-32	1.77026e-30	62.879
POLI	2.42683	7.4563	17.047	3.13916e-32	1.84201e-30	62.8364
HARS	1.6194	9.39207	17.0099	3.72273e-32	2.16528e-30	62.6666
ZNF700	1.92493	7.86242	17.0088	3.74245e-32	2.1704e-30	62.6613
TM2D3	1.26713	10.6321	17.0054	3.80098e-32	2.19794e-30	62.6459
LOC284801	-1.49435	5.52903	-17.0043	3.81992e-32	2.20249e-30	62.6409
B3GALTL	1.55628	5.7022	16.9988	3.91765e-32	2.25231e-30	62.6157
CCDC28A	1.48221	8.1576	16.9855	4.16513e-32	2.38769e-30	62.5547
C2orf56	1.35803	7.5418	16.9621	4.63863e-32	2.65148e-30	62.4475
ZNF192	-2.62609	3.71519	-16.953	4.8379e-32	2.75747e-30	62.4056
LOC100290973	-2.16622	5.82429	-16.9486	4.93527e-32	2.80493e-30	62.3857
PHF16	1.73248	6.89165	16.9431	5.063e-32	2.86932e-30	62.3602
GPN1	1.48716	8.81477	16.9139	5.79143e-32	3.26355e-30	62.2263
CDH1	-2.51656	8.95205	-16.9054	6.02231e-32	3.38406e-30	62.1874
UBR7	1.5716	7.68162	16.8853	6.60801e-32	3.70272e-30	62.0949
CUTC	2.27982	7.94468	16.8655	7.2402e-32	4.04556e-30	62.0039
DIABLO	1.24088	9.92232	16.861	7.39306e-32	4.11941e-30	61.9831
AKIRIN2	-1.92669	7.0322	-16.86	7.42527e-32	4.12579e-30	61.9787
LOC100288178	-1.68155	5.28063	-16.8393	8.1695e-32	4.52668e-30	61.8836
NFU1	1.38267	9.27007	16.8375	8.2389e-32	4.53984e-30	61.8752
INTS8	1.36812	9.49816	16.8186	8.99153e-32	4.94087e-30	61.7881
SACM1L	1.07265	10.1401	16.8058	9.54054e-32	5.22811e-30	61.729
SRC	-1.21011	5.40863	-16.7966	9.95207e-32	5.43864e-30	61.6869
C17orf85	1.38474	8.11069	16.7816	1.06668e-31	5.79987e-30	61.6178
USP39	1.3258	8.56613	16.7816	1.06714e-31	5.79987e-30	61.6174
TRAPPC4	1.24836	9.08167	16.7702	1.12464e-31	6.07917e-30	61.5651
MTERFD3	1.75878	8.01409	16.7615	1.17111e-31	6.31318e-30	61.5248
ARF6	-1.13482	9.51805	-16.7491	1.24014e-31	6.66728e-30	61.4677
SPTLC1	1.28525	8.26785	16.7474	1.24965e-31	6.70027e-30	61.4601
FAM35A	1.7891	9.92259	16.7388	1.30065e-31	6.95498e-30	61.4203
MRPL49	1.56299	9.23079	16.7251	1.38588e-31	7.3711e-30	61.357
PFKM	1.87795	8.25812	16.7185	1.42866e-31	7.56437e-30	61.3267
OPA1	1.1024	6.79835	16.7184	1.42982e-31	7.56437e-30	61.3259
KIAA0831	1.71063	8.7283	16.7144	1.45659e-31	7.66522e-30	61.3074
KIAA1109	-1.05554	5.62979	-16.7107	1.48163e-31	7.77639e-30	61.2905
POLR2G	1.51808	10.1793	16.7046	1.52373e-31	7.97632e-30	61.2625
FASTKD5	1.56452	8.03801	16.6676	1.80899e-31	9.44474e-30	61.0915
HIST1H2AB	-2.12377	5.62823	-16.6545	1.92307e-31	9.96189e-30	61.0306
MTHFD2	1.62979	9.32255	16.653	1.9364e-31	1.00049e-29	61.0237
PRR14	-1.28564	8.12695	-16.6466	1.99462e-31	1.0279e-29	60.9942
RBM9	-1.51915	6.9258	-16.6438	2.02112e-31	1.03887e-29	60.9811
LOC100131581	-2.31476	4.45041	-16.6306	2.14839e-31	1.10144e-29	60.9202
PSMG2	1.10367	9.70066	16.6244	2.21074e-31	1.12471e-29	60.8917
FBXO33	1.33449	8.16567	16.619	2.26725e-31	1.15052e-29	60.8666
ATXN10	1.23497	8.19903	16.6169	2.28933e-31	1.15876e-29	60.8569
KCNRG	-1.8957	5.45665	-16.6084	2.38232e-31	1.20277e-29	60.8172
RHOBTB1	2.132	7.64053	16.5936	2.5521e-31	1.28522e-29	60.7486
THUMPD2	1.58741	6.94168	16.5917	2.57455e-31	1.29326e-29	60.7399
CPSF7	1.6774	9.38903	16.5634	2.9357e-31	1.46419e-29	60.6091
DDX47	1.1929	9.82486	16.5634	2.93691e-31	1.46419e-29	60.6087
LOC100131311	-3.79808	6.2837	-16.5542	3.06433e-31	1.52389e-29	60.5664
SLC6A9	-2.37502	5.68528	-16.5338	3.37081e-31	1.67001e-29	60.4714
NEK9	-1.26894	6.4916	-16.5305	3.42271e-31	1.68944e-29	60.4562
MRPL1	1.70359	9.19875	16.5121	3.7282e-31	1.83115e-29	60.371
NUDCD1	1.69953	6.22875	16.4993	3.95713e-31	1.93403e-29	60.3116
PRKACA	-1.74385	6.26548	-16.4949	4.03997e-31	1.96968e-29	60.291
GNPDA1	1.52865	8.17531	16.4671	4.5998e-31	2.23714e-29	60.1617
SRCAP	-1.00512	5.68674	-16.4628	4.69283e-31	2.27282e-29	60.1417
NACA	1.00899	11.373	16.4509	4.96066e-31	2.39509e-29	60.0864
OBFC2B	1.34903	7.30636	16.4487	5.01144e-31	2.41374e-29	60.0763
OXSR1	1.59994	9.95215	16.4459	5.07651e-31	2.43918e-29	60.0634
RPS6KC1	1.70028	7.89782	16.4411	5.19294e-31	2.48911e-29	60.0408
PARN	1.33291	8.09348	16.437	5.29373e-31	2.53132e-29	60.0217
EXOSC7	1.56137	8.23781	16.4201	5.72679e-31	2.73183e-29	59.9433
ADSL	1.49969	9.18382	16.4149	5.86782e-31	2.79241e-29	59.9191
LRPPRC	1.6509	8.18569	16.3807	6.88752e-31	3.26984e-29	59.7594
NARS	1.30018	10.8189	16.3762	7.03317e-31	3.33104e-29	59.7385
ZNF189	1.88498	7.87585	16.3634	7.46531e-31	3.52731e-29	59.6791
CCDC25	1.33226	8.65263	16.3554	7.75282e-31	3.65448e-29	59.6415
C12orf11	1.52735	7.45388	16.3477	8.03694e-31	3.77945e-29	59.6056
STARD7	1.4581	11.865	16.343	8.21493e-31	3.85404e-29	59.5838
SPATA7	1.42277	6.74556	16.3243	8.96507e-31	4.19607e-29	59.4967
ORAI3	1.67612	8.79303	16.3172	9.26926e-31	4.32826e-29	59.4634
RFT1	1.32699	7.85691	16.3048	9.82421e-31	4.57665e-29	59.4055
GLCE	1.76601	9.01683	16.3011	9.99488e-31	4.64528e-29	59.3883
CCDC144C	-1.99287	5.11743	-16.2837	1.08461e-30	5.01747e-29	59.3069
SNX11	1.3363	8.32687	16.27	1.15633e-30	5.33685e-29	59.2431
C6orf130	1.42493	8.99737	16.2694	1.15945e-30	5.33885e-29	59.2404
LIMD1	-1.01263	6.28685	-16.2651	1.18324e-30	5.43579e-29	59.2202
CREBL2	1.29529	8.43177	16.2635	1.19201e-30	5.46346e-29	59.2128
QRICH1	1.22601	9.65993	16.258	1.22339e-30	5.59441e-29	59.1869
CADPS2	1.75218	9.0955	16.25	1.2701e-30	5.7947e-29	59.1496
RWDD4A	1.52112	9.15312	16.2482	1.28092e-30	5.83067e-29	59.1411
DAP3	1.07242	9.98481	16.2471	1.2879e-30	5.84906e-29	59.1357
PFDN6	1.76809	7.42992	16.2461	1.29357e-30	5.85149e-29	59.1313
ETF1	1.05929	9.39934	16.2397	1.33326e-30	6.0139e-29	59.1012
EYS	-2.00676	3.39872	-16.2176	1.47898e-30	6.64105e-29	58.9978
SP2	-1.02062	5.19053	-16.2118	1.51993e-30	6.80957e-29	58.9706
CYB5R1	1.32447	5.89725	16.2041	1.57557e-30	7.0272e-29	58.9348
TOR1AIP2	-1.42347	5.35069	-16.1954	1.64167e-30	7.3056e-29	58.8938
RARA	-1.06344	6.09532	-16.1832	1.73846e-30	7.70187e-29	58.8367
GCNT4	-2.0378	3.6366	-16.1756	1.802e-30	7.96564e-29	58.801
TFE3	-1.02228	6.35901	-16.1555	1.98015e-30	8.73373e-29	58.707
CCT4	1.43865	10.3091	16.1413	2.1172e-30	9.31754e-29	58.6403
COPS2	1.34699	8.30417	16.1244	2.2928e-30	1.00629e-28	58.5609
LOC100287375	-2.7684	6.68484	-16.124	2.29667e-30	1.00629e-28	58.5592
CSTF2T	1.37802	6.02907	16.1222	2.31605e-30	1.01255e-28	58.5509
TCEAL8	1.72812	8.48973	16.1059	2.50158e-30	1.09126e-28	58.4741
HNRNPUL2	-1.87831	7.64649	-16.1001	2.57036e-30	1.11881e-28	58.4471
HEATR5B	1.09198	6.43677	16.0845	2.76591e-30	1.2013e-28	58.374
RTN4IP1	1.3311	7.43494	16.0749	2.89477e-30	1.25453e-28	58.3286
BCL2L1	-1.363	6.27203	-16.0696	2.96742e-30	1.28322e-28	58.3039
TP53RK	1.53371	7.2344	16.0682	2.98799e-30	1.28931e-28	58.297
LTA4H	1.50927	10.2204	16.0627	3.06579e-30	1.32002e-28	58.2714
GGTA1	2.14356	7.91212	16.0614	3.085e-30	1.32542e-28	58.2652
ZNF367	2.11292	7.14602	16.0605	3.09848e-30	1.32834e-28	58.2608
STK36	2.39792	7.63637	16.0518	3.22737e-30	1.38062e-28	58.2202
TBC1D15	1.78747	8.0564	16.0508	3.24237e-30	1.38406e-28	58.2156
ETAA1	1.66089	7.26599	16.0356	3.48353e-30	1.48382e-28	58.1441
PTPRJ	-1.67116	6.35076	-16.0345	3.50182e-30	1.48842e-28	58.1389
MTSS1	-1.34991	5.96346	-16.0078	3.97298e-30	1.6815e-28	58.0131
KLHL7	1.29076	6.62438	15.9994	4.13393e-30	1.74591e-28	57.9735
GOLPH3L	1.34543	10.2158	15.9951	4.21729e-30	1.77734e-28	57.9536
NAE1	1.18142	9.27273	15.9872	4.37948e-30	1.83914e-28	57.916
MCCC1	1.9616	8.607	15.987	4.38243e-30	1.83914e-28	57.9153
TBC1D23	1.88624	9.30978	15.9828	4.4712e-30	1.87244e-28	57.8953
LOC100190986	-3.51647	6.77823	-15.9532	5.14247e-30	2.14903e-28	57.7559
ZFP36L2	-1.68426	8.13515	-15.9473	5.2884e-30	2.20539e-28	57.728
MGAT5	-1.65398	5.13921	-15.946	5.32089e-30	2.21429e-28	57.7219
BLCAP	1.39526	11.1366	15.9365	5.56621e-30	2.30673e-28	57.677
HACL1	1.51524	8.08371	15.9342	5.62587e-30	2.32661e-28	57.6664
SLC35E3	1.30783	7.52924	15.932	5.6838e-30	2.34569e-28	57.6562
PSMD14	1.16035	10.4495	15.9245	5.89e-30	2.42575e-28	57.6207
SRP54	1.31689	8.85395	15.9157	6.14181e-30	2.52423e-28	57.5789
CYB561D1	1.76442	8.22302	15.9008	6.59107e-30	2.70329e-28	57.5086
ISOC1	1.36065	7.79462	15.8974	6.69616e-30	2.74074e-28	57.4928
RFC2	1.93722	7.10258	15.8892	6.96012e-30	2.84293e-28	57.4543
FLJ36116	-1.61258	6.22219	-15.8861	7.06621e-30	2.88035e-28	57.4392
FOXK1	-1.04491	6.66239	-15.8813	7.22799e-30	2.94027e-28	57.4166
LUC7L2	1.00928	8.12732	15.8717	7.56422e-30	3.06451e-28	57.3713
B4GALT1	-2.10278	7.71139	-15.8693	7.64943e-30	3.09273e-28	57.3602
ZW10	1.47236	7.28166	15.8657	7.7803e-30	3.13926e-28	57.3433
MGC21881	1.70052	7.66567	15.8627	7.89154e-30	3.1777e-28	57.3291
DCAF12	1.07744	8.80608	15.8596	8.00952e-30	3.21869e-28	57.3143
CLNS1A	1.91611	9.70402	15.8589	8.03533e-30	3.22256e-28	57.3111
LOC222159	-2.20177	4.86237	-15.849	8.42255e-30	3.37105e-28	57.2642
SLC38A9	1.17158	5.47424	15.8413	8.73765e-30	3.49015e-28	57.2276
PHF13	2.19053	8.1248	15.8351	8.99556e-30	3.58596e-28	57.1986
SGK196	-1.53686	5.24627	-15.8297	9.22874e-30	3.67156e-28	57.1731
HNRNPL	-1.79253	7.84537	-15.8201	9.66305e-30	3.83667e-28	57.1273
IL6ST	-1.91173	7.33899	-15.8155	9.87615e-30	3.91227e-28	57.1055
WRN	1.64857	7.58014	15.8151	9.89279e-30	3.91227e-28	57.1038
C20orf199	1.1573	9.4374	15.7982	1.07191e-29	4.23063e-28	57.0239
FAM171A1	2.141	9.63872	15.795	1.08836e-29	4.28708e-28	57.0087
LOC283745	-1.15659	4.37438	-15.7902	1.11332e-29	4.37673e-28	56.9861
LOC284023	1.85142	7.36569	15.7872	1.12947e-29	4.42364e-28	56.9718
ELOF1	-1.41328	8.90382	-15.7871	1.12971e-29	4.42364e-28	56.9716
HAUS1	1.93238	8.32885	15.7836	1.14873e-29	4.4893e-28	56.9549
SNORA68	-3.19369	5.30337	-15.7806	1.16537e-29	4.54542e-28	56.9406
MKL1	-1.08937	6.23927	-15.7791	1.17368e-29	4.56884e-28	56.9335
MLF1IP	1.71148	8.08532	15.7748	1.19793e-29	4.65414e-28	56.9131
FIG4	1.68726	7.91376	15.7653	1.25341e-29	4.86022e-28	56.868
BTN3A3	2.58443	9.0644	15.7582	1.2965e-29	5.0175e-28	56.8343
LOC100288225	-2.67241	6.83254	-15.7514	1.33906e-29	5.17216e-28	56.8021
MLLT10	-1.39286	5.26935	-15.7498	1.34916e-29	5.19102e-28	56.7946
LOC100291860	-2.38081	7.36574	-15.7457	1.37556e-29	5.28234e-28	56.7753
BAX	1.35283	8.06336	15.742	1.40038e-29	5.36731e-28	56.7575
GPATCH2	1.03248	5.78168	15.7185	1.56582e-29	5.97248e-28	56.6462
NF1	-1.14288	5.48537	-15.7174	1.57423e-29	5.98749e-28	56.6408
KIAA0430	-1.63524	6.52549	-15.7118	1.61611e-29	6.12336e-28	56.6147
UBLCP1	1.31833	9.14525	15.7032	1.68381e-29	6.36776e-28	56.5738
PICALM	-2.06775	7.26602	-15.6794	1.88631e-29	7.10652e-28	56.4606
PHLPP1	1.97579	8.77923	15.6724	1.95013e-29	7.33307e-28	56.4274
KLHL2	1.887	9.69164	15.6716	1.95778e-29	7.34794e-28	56.4235
ATF7	-1.63631	6.11805	-15.6656	2.01418e-29	7.53123e-28	56.3952
ITGB1	-1.87635	6.24969	-15.6598	2.07109e-29	7.72946e-28	56.3674
ZCCHC8	1.64836	8.29375	15.658	2.08827e-29	7.77901e-28	56.3592
CASP8	-1.48437	6.2705	-15.6535	2.13365e-29	7.93319e-28	56.3378
HIPK1	-1.39801	6.16542	-15.6517	2.15264e-29	7.98887e-28	56.329
BLMH	1.81082	7.47972	15.6507	2.1624e-29	8.01015e-28	56.3244
TRIM78P	-1.53517	4.41479	-15.6486	2.1845e-29	8.07698e-28	56.3143
STAG3L1	-1.34655	6.63628	-15.6416	2.25859e-29	8.3354e-28	56.2811
TM2D2	1.2166	9.79324	15.6314	2.37103e-29	8.73419e-28	56.2326
MARK2	-1.51425	5.85234	-15.6274	2.41706e-29	8.88726e-28	56.2135
FAM168B	-1.16114	7.30342	-15.6269	2.4218e-29	8.88828e-28	56.2115
PRDM4	1.16328	8.29214	15.6248	2.44653e-29	8.96251e-28	56.2014
C12orf43	1.43678	7.20599	15.6162	2.54962e-29	9.32297e-28	56.1603
SLC30A4	-1.62013	4.62663	-15.6102	2.62321e-29	9.57447e-28	56.1319
FAM131A	1.10013	6.58845	15.6015	2.7345e-29	9.96239e-28	56.0905
MGC16275	1.97902	6.81804	15.5992	2.76493e-29	1.00549e-27	56.0795
TMEM126A	1.46771	9.33818	15.5976	2.78543e-29	1.0104e-27	56.0721
STT3B	1.26231	9.70557	15.5974	2.78861e-29	1.0104e-27	56.071
C12orf32	1.54929	8.10805	15.5944	2.82934e-29	1.02329e-27	56.0565
AAGAB	1.39078	7.77081	15.5931	2.84631e-29	1.02757e-27	56.0505
PTPN11	-1.41642	5.79003	-15.5896	2.89473e-29	1.04315e-27	56.0337
GPN3	1.81918	7.53387	15.589	2.90299e-29	1.04424e-27	56.0309
OCLM	-1.60527	3.84155	-15.5871	2.9286e-29	1.05066e-27	56.0221
ANAPC4	2.41996	9.64277	15.5869	2.9314e-29	1.05066e-27	56.0212
PTPRK	1.31623	8.26986	15.5806	3.02092e-29	1.08079e-27	55.9912
TMEM68	1.26613	6.76766	15.5776	3.06451e-29	1.09271e-27	55.9769
ZNF528	-1.29556	9.40165	-15.5776	3.06522e-29	1.09271e-27	55.9767
RINT1	1.8808	7.74288	15.5672	3.22132e-29	1.14631e-27	55.9272
LOC100129973	-1.52	4.26711	-15.561	3.31731e-29	1.17549e-27	55.8979
HIST2H2AA3	-2.10164	9.95931	-15.5608	3.32106e-29	1.17549e-27	55.8968
CDK8	1.08377	8.28251	15.5553	3.40946e-29	1.20464e-27	55.8706
KIAA0196	1.03023	7.86578	15.5513	3.47506e-29	1.22564e-27	55.8516
LOC100132292	-1.4908	4.04822	-15.5386	3.69287e-29	1.30015e-27	55.791
LBR	1.47794	10.6639	15.5355	3.74771e-29	1.31713e-27	55.7763
BMI1	1.76744	9.77411	15.5179	4.07717e-29	1.43039e-27	55.6923
MKKS	1.21813	9.16348	15.5105	4.22397e-29	1.47668e-27	55.6571
COX7A2L	1.21644	10.8075	15.5096	4.24299e-29	1.48073e-27	55.6526
NDUFAF1	1.22013	7.15109	15.505	4.33701e-29	1.51089e-27	55.6308
GSTA4	1.89587	7.57116	15.4973	4.49954e-29	1.56477e-27	55.5941
RRN3	2.04424	7.60579	15.4914	4.62922e-29	1.60706e-27	55.5658
UMPS	1.00166	6.72502	15.4886	4.68977e-29	1.62524e-27	55.5528
MORC4	1.56732	7.8991	15.4852	4.76848e-29	1.64965e-27	55.5362
FLJ21369	-1.85886	5.7533	-15.4847	4.77899e-29	1.65041e-27	55.534
COQ2	1.18785	7.51394	15.4842	4.79137e-29	1.65182e-27	55.5315
PRUNE	-1.1984	6.11182	-15.4797	4.89483e-29	1.68336e-27	55.5102
HAUS4	1.58906	8.8906	15.4779	4.93809e-29	1.6936e-27	55.5014
TMEM99	1.8808	8.35524	15.4678	5.1827e-29	1.77443e-27	55.4532
ZNF284	2.50012	7.52516	15.4646	5.2611e-29	1.79817e-27	55.4382
KLHDC2	1.40495	9.7059	15.4405	5.90636e-29	2.0118e-27	55.3229
CBARA1	1.33421	9.1188	15.4321	6.14821e-29	2.08703e-27	55.2829
FA2H	-2.38539	7.11223	-15.4275	6.28532e-29	2.12632e-27	55.2609
LOC100128175	-1.59786	3.4045	-15.4249	6.3643e-29	2.14938e-27	55.2485
SPDYE1	-2.61707	7.34811	-15.4188	6.55272e-29	2.20927e-27	55.2194
SLTM	1.21958	9.49428	15.4094	6.85395e-29	2.30692e-27	55.1746
TXNDC9	1.32813	8.73787	15.4037	7.04645e-29	2.3677e-27	55.147
MUC12	-4.23725	8.57	-15.4025	7.08705e-29	2.37733e-27	55.1413
SOS2	-1.42263	6.35806	-15.3955	7.32944e-29	2.4545e-27	55.1077
USP37	1.03489	7.84675	15.3949	7.34958e-29	2.45711e-27	55.105
DOLPP1	1.46968	7.72343	15.3847	7.71714e-29	2.57134e-27	55.0564
ACTR3B	1.59513	6.23973	15.3519	9.03385e-29	3.00504e-27	54.8993
CNOT6	1.11358	8.61924	15.3514	9.05725e-29	3.00779e-27	54.8968
SR140	1.35322	7.3131	15.3492	9.15159e-29	3.03406e-27	54.8864
MBIP	1.66942	6.76242	15.3473	9.23374e-29	3.0562e-27	54.8775
PRSS12	-2.26647	3.72196	-15.3427	9.44009e-29	3.11931e-27	54.8555
CTPS	2.03554	8.212	15.3338	9.85568e-29	3.25123e-27	54.8126
C1orf52	1.13935	6.72454	15.3285	1.01107e-28	3.32983e-27	54.7871
DYNC2LI1	1.01085	5.92338	15.3269	1.01877e-28	3.34963e-27	54.7795
ZNF561	1.15975	7.46535	15.3091	1.10994e-28	3.63739e-27	54.6941
ATP2A3	-1.52389	8.38617	-15.3069	1.12175e-28	3.67005e-27	54.6835
PRKRIR	1.1439	9.29881	15.3038	1.13846e-28	3.71861e-27	54.6688
HSDL1	1.58539	8.14075	15.2947	1.1894e-28	3.87863e-27	54.6252
DYNLL2	-1.54816	7.4207	-15.2923	1.20321e-28	3.91724e-27	54.6137
SRBD1	1.56175	6.85252	15.2895	1.21914e-28	3.96262e-27	54.6005
LOC283887	-1.2839	4.46642	-15.2828	1.25963e-28	4.08752e-27	54.568
ZNF45	1.13305	6.20867	15.2807	1.27218e-28	4.12152e-27	54.5581
PPP1R12B	-1.29259	5.49588	-15.2742	1.31242e-28	4.245e-27	54.5271
SMARCAL1	1.76602	8.06107	15.2636	1.38154e-28	4.46131e-27	54.4759
C17orf95	1.41581	9.94475	15.2632	1.38419e-28	4.46262e-27	54.474
TMEM203	1.21364	8.56057	15.261	1.39883e-28	4.50251e-27	54.4635
GGCX	1.09995	7.43458	15.2507	1.46949e-28	4.72232e-27	54.4144
PMS2L11	-1.10582	7.47011	-15.2443	1.51564e-28	4.86276e-27	54.3836
EPAG	-1.0473	4.4106	-15.234	1.59257e-28	5.10136e-27	54.3342
HIST2H2BE	2.22143	8.22298	15.227	1.6478e-28	5.26978e-27	54.3002
APITD1	1.57785	8.31677	15.2189	1.71307e-28	5.46526e-27	54.2615
AP3M2	1.37894	6.81457	15.2187	1.71442e-28	5.46526e-27	54.2607
BRE	1.28308	8.47545	15.2116	1.7748e-28	5.64871e-27	54.2262
C8orf81	-1.06824	4.51909	-15.2036	1.84422e-28	5.8525e-27	54.188
LRBA	1.79073	8.22444	15.2035	1.84472e-28	5.8525e-27	54.1877
WDR61	1.02733	6.92874	15.194	1.93127e-28	6.10759e-27	54.142
FKSG49	-1.30668	9.98389	-15.1894	1.97452e-28	6.23446e-27	54.1199
LOC285463	-1.70188	5.1213	-15.1848	2.01923e-28	6.36554e-27	54.0976
KIAA0232	1.76027	7.95796	15.1834	2.03334e-28	6.39989e-27	54.0907
HIST1H2BI	-2.68317	7.51141	-15.1791	2.07531e-28	6.51135e-27	54.0703
CCBL2	1.41333	9.43294	15.1736	2.13111e-28	6.6759e-27	54.0438
FOXRED2	-1.03228	5.38083	-15.173	2.13766e-28	6.6798e-27	54.0408
DCP1A	1.19051	8.61357	15.1728	2.13907e-28	6.6798e-27	54.0401
MED11	1.19174	9.39841	15.1689	2.18056e-28	6.78806e-27	54.021
C6orf150	-1.20982	5.40105	-15.1654	2.21706e-28	6.89089e-27	54.0044
SESN3	-1.37829	4.67172	-15.1544	2.33842e-28	7.25103e-27	53.9513
TNKS2	-1.25578	5.76792	-15.1542	2.34022e-28	7.25103e-27	53.9505
C5orf15	-1.33416	7.42747	-15.1472	2.42084e-28	7.48915e-27	53.9168
TMEM117	1.44013	7.70645	15.1454	2.44158e-28	7.5416e-27	53.9083
TAF5	1.66843	7.37487	15.1393	2.5151e-28	7.75665e-27	53.8787
POLB	1.28552	9.03216	15.1258	2.68507e-28	8.25525e-27	53.8135
DPP8	1.02388	9.06395	15.1227	2.72459e-28	8.36383e-27	53.7989
FASTKD1	1.6122	9.78025	15.1213	2.74379e-28	8.40977e-27	53.7919
ZSCAN21	1.12557	8.04518	15.1113	2.87986e-28	8.78624e-27	53.7437
KIAA1958	1.28751	4.94061	15.1073	2.93598e-28	8.93004e-27	53.7245
MAP2K2	-1.54831	7.0494	-15.1057	2.95824e-28	8.98402e-27	53.7169
LOC100132999	-1.3982	9.56251	-15.1048	2.97088e-28	9.00864e-27	53.7127
PDXDC2	-1.98215	3.55566	-15.1011	3.02441e-28	9.15702e-27	53.6949
CECR5	1.74601	8.21907	15.0976	3.07569e-28	9.29813e-27	53.6781
FTSJD1	1.73077	8.05754	15.0895	3.19899e-28	9.65152e-27	53.6389
HIST1H3A	-1.56379	4.87142	-15.0819	3.31957e-28	9.97474e-27	53.6021
HMGXB4	1.41278	7.89013	15.0753	3.4269e-28	1.02817e-26	53.5703
FAM87A	-1.50662	4.3706	-15.0729	3.46634e-28	1.03844e-26	53.5589
FAM120A	-1.13482	6.32009	-15.0597	3.69502e-28	1.10362e-26	53.4952
HSF1	-1.06977	6.55158	-15.0528	3.8209e-28	1.13951e-26	53.4619
LOC644656	1.78118	6.38255	15.051	3.85487e-28	1.14792e-26	53.453
SNAP23	-1.6124	7.54854	-15.0479	3.91276e-28	1.16342e-26	53.4382
VPS41	1.09275	6.83397	15.046	3.94811e-28	1.17218e-26	53.4292
CSAD	-1.01849	5.61337	-15.0427	4.0116e-28	1.18925e-26	53.4133
TBCCD1	1.50408	7.1462	15.0323	4.21803e-28	1.24673e-26	53.3633
DHCR24	2.53801	9.96783	15.0277	4.31345e-28	1.27304e-26	53.341
CDC23	1.27111	6.96408	15.0269	4.33143e-28	1.27646e-26	53.3368
MTERFD1	1.63544	8.39604	15.0235	4.40245e-28	1.29547e-26	53.3206
ZNF322A	1.42215	8.98923	15.0219	4.43652e-28	1.30356e-26	53.3129
TMEM216	1.50787	8.55249	15.0205	4.4672e-28	1.30987e-26	53.3061
MAK16	1.66129	8.726	15.0203	4.47115e-28	1.30987e-26	53.3052
ZNF200	1.05462	6.07212	15.0179	4.52364e-28	1.3233e-26	53.2936
FTO	2.1548	9.55497	15.0077	4.7536e-28	1.38853e-26	53.2441
RNF220	1.0665	8.26523	15.0068	4.77446e-28	1.39257e-26	53.2398
CDC7	2.56337	7.70269	15.0007	4.91613e-28	1.4318e-26	53.2106
POLR2J4	-1.8629	7.15529	-14.9828	5.36176e-28	1.55702e-26	53.1241
COG3	-1.76289	5.81447	-14.9767	5.52253e-28	1.60137e-26	53.0947
PIAS3	1.75731	7.83732	14.9735	5.60988e-28	1.62433e-26	53.079
NAPB	1.00281	5.93458	14.9666	5.80015e-28	1.67699e-26	53.0458
MET	-2.13558	6.08111	-14.9651	5.84182e-28	1.68658e-26	53.0386
ST6GALNAC4	-1.83114	6.21145	-14.9546	6.14921e-28	1.77019e-26	52.9875
HIST1H2AL	-1.755	3.98348	-14.9457	6.41877e-28	1.84512e-26	52.9447
ANKLE1	-1.67065	4.81802	-14.9439	6.47534e-28	1.85602e-26	52.936
TAF9B	-1.16839	6.94363	-14.9327	6.83856e-28	1.9573e-26	52.8816
DNAJC25	1.56188	6.97559	14.9241	7.12859e-28	2.03738e-26	52.8402
RNF20	1.7446	8.34527	14.9181	7.33858e-28	2.09439e-26	52.8112
DDX5	1.21178	10.9063	14.9156	7.42879e-28	2.1171e-26	52.7991
MALAT1	-1.35632	11.7988	-14.9104	7.61883e-28	2.16815e-26	52.7739
TIAF1	-1.52777	5.65179	-14.9063	7.77227e-28	2.20866e-26	52.754
EI24	1.12351	9.02352	14.9038	7.86566e-28	2.23201e-26	52.7421
DERA	1.4423	9.888	14.9019	7.93819e-28	2.24938e-26	52.733
MIPEP	1.75427	6.85402	14.9011	7.97247e-28	2.25588e-26	52.7287
AP1AR	-2.25013	4.46594	-14.8997	8.0269e-28	2.26806e-26	52.7219
LOC100288901	-1.88328	5.60842	-14.8977	8.10542e-28	2.28699e-26	52.7122
CNOT10	1.54941	8.29139	14.8909	8.37605e-28	2.36001e-26	52.6794
ITGB3BP	1.74483	8.82688	14.8895	8.43398e-28	2.37297e-26	52.6726
NCOR2	-1.04629	6.82275	-14.889	8.45209e-28	2.3747e-26	52.6704
LTBR	-1.03356	6.30298	-14.8878	8.50401e-28	2.38592e-26	52.6643
NECAP1	1.39193	7.35397	14.8864	8.55965e-28	2.39815e-26	52.6578
POP1	2.19955	6.9626	14.8757	9.01858e-28	2.52317e-26	52.6058
NHLRC2	-1.17234	6.11213	-14.8737	9.1078e-28	2.54135e-26	52.5959
INTS10	1.32018	7.10826	14.8736	9.1091e-28	2.54135e-26	52.5958
ARCN1	1.31286	10.1457	14.8643	9.53098e-28	2.65161e-26	52.5507
HACE1	1.7912	6.59756	14.8635	9.56913e-28	2.65851e-26	52.5467
CLOCK	-1.23748	5.44358	-14.8557	9.93965e-28	2.75759e-26	52.5088
LOC100130797	-1.17735	4.64921	-14.8469	1.03748e-27	2.8743e-26	52.4661
DEPDC1B	1.65459	5.79638	14.8455	1.04427e-27	2.8891e-26	52.4596
SUV420H1	1.10689	8.07743	14.8398	1.07379e-27	2.96254e-26	52.4318
TRRAP	-1.08061	6.1102	-14.8344	1.10253e-27	3.03294e-26	52.4055
FAM175B	1.12729	7.42792	14.8341	1.10388e-27	3.03294e-26	52.4043
CYP2R1	1.07687	6.7228	14.8324	1.11321e-27	3.05434e-26	52.3959
ZNF436	1.51785	6.98152	14.824	1.15925e-27	3.17629e-26	52.3555
SLC35B4	1.59226	6.5791	14.8168	1.20084e-27	3.28572e-26	52.3203
SLC25A12	1.1389	7.96379	14.816	1.20568e-27	3.29442e-26	52.3163
DNAJC27	1.0934	5.77935	14.8142	1.21633e-27	3.31895e-26	52.3076
C2orf64	1.11057	8.93009	14.8024	1.28806e-27	3.50986e-26	52.2504
TUBGCP5	1.43756	6.60307	14.8005	1.30007e-27	3.53293e-26	52.2412
SUCLA2	1.34189	9.28139	14.7861	1.39456e-27	3.77938e-26	52.1712
PIK3C2A	-1.06245	5.82659	-14.7841	1.40813e-27	3.81096e-26	52.1616
ZCCHC3	1.16622	7.3413	14.7822	1.42127e-27	3.84128e-26	52.1523
CBR4	1.19989	8.48225	14.7778	1.45207e-27	3.91921e-26	52.131
GLT8D1	1.46121	8.35584	14.7772	1.45632e-27	3.92535e-26	52.128
CCDC77	1.38627	7.02828	14.7626	1.5635e-27	4.20285e-26	52.0573
GLMN	1.58907	7.08969	14.7616	1.57139e-27	4.21838e-26	52.0522
PCYOX1L	2.29556	8.00048	14.7549	1.62362e-27	4.3527e-26	52.0196
C20orf177	1.90465	7.09861	14.7381	1.76206e-27	4.71114e-26	51.9381
DHRS7B	1.55619	7.85834	14.7269	1.86044e-27	4.96749e-26	51.8839
SLC35A5	1.3269	8.14509	14.7236	1.89106e-27	5.04249e-26	51.8676
ZNF480	-1.19178	4.26761	-14.7232	1.89499e-27	5.0462e-26	51.8656
ADAM10	-1.13964	8.28472	-14.7143	1.97863e-27	5.26187e-26	51.8225
RBMXL1	2.29564	7.27557	14.7129	1.99188e-27	5.29006e-26	51.8159
DNASE1L1	1.20827	9.0879	14.7119	2.00246e-27	5.31106e-26	51.8106
ANKMY2	1.55631	8.39567	14.6993	2.12937e-27	5.64013e-26	51.7493
SUPV3L1	1.92244	9.10961	14.6734	2.41614e-27	6.39121e-26	51.6234
AHSA1	1.31824	9.94733	14.6712	2.4419e-27	6.44221e-26	51.6128
CASC3	1.37195	10.0674	14.6686	2.47357e-27	6.51496e-26	51.5999
KIAA1712	1.16998	6.00604	14.6684	2.47602e-27	6.51496e-26	51.599
GPRIN3	-1.72648	5.0328	-14.6632	2.53946e-27	6.67304e-26	51.5737
LOC100289209	-2.93383	7.40942	-14.6567	2.6211e-27	6.87848e-26	51.5422
LOC100129656	-2.09437	5.37672	-14.6559	2.63179e-27	6.89744e-26	51.5381
NUDT9	1.18263	8.69862	14.6532	2.66644e-27	6.97905e-26	51.5251
SYNE2	-1.43723	6.57435	-14.6502	2.70529e-27	7.07144e-26	51.5107
PRICKLE3	-1.2562	6.27662	-14.6436	2.79447e-27	7.29497e-26	51.4783
PDIK1L	1.48561	6.44793	14.637	2.88561e-27	7.523e-26	51.4463
CPEB2	-1.55574	6.25817	-14.6366	2.89116e-27	7.5276e-26	51.4444
LOC440354	-1.90291	6.3993	-14.6285	3.00814e-27	7.82194e-26	51.4049
SLC9A6	1.34927	9.07682	14.6279	3.01807e-27	7.83752e-26	51.4016
SLFN5	-2.09597	6.55688	-14.6272	3.02769e-27	7.85227e-26	51.3984
LOC158960	1.71595	8.8168	14.6265	3.03848e-27	7.86999e-26	51.3949
ADCY3	1.36564	7.74839	14.6204	3.12997e-27	8.0964e-26	51.3653
ATR	1.1207	7.1765	14.6136	3.23628e-27	8.36053e-26	51.332
PSTPIP2	2.44354	7.65669	14.6064	3.35182e-27	8.64779e-26	51.297
PIGN	1.46061	7.65382	14.6006	3.44779e-27	8.88386e-26	51.2689
YIPF1	1.44483	9.80947	14.5936	3.56856e-27	9.1713e-26	51.2346
SSX2IP	1.04368	6.17916	14.5862	3.70024e-27	9.48521e-26	51.1985
SLC9A3	-2.59095	5.40871	-14.5849	3.72361e-27	9.53283e-26	51.1922
NAB1	-1.08496	6.02862	-14.5592	4.22381e-27	1.0758e-25	51.0665
MBNL2	-1.66205	6.93302	-14.5572	4.26521e-27	1.08496e-25	51.0568
GPBP1	1.02034	9.19659	14.5559	4.29099e-27	1.08897e-25	51.0508
MS4A6A	1.51949	7.97967	14.5559	4.29194e-27	1.08897e-25	51.0506
SRRD	1.42913	8.37624	14.5492	4.43373e-27	1.12351e-25	51.0182
SEPHS1	1.03625	8.52869	14.5417	4.6018e-27	1.16166e-25	50.9811
PRPSAP2	1.43149	7.69477	14.5409	4.61916e-27	1.16457e-25	50.9773
UHRF1BP1L	-1.24264	4.68511	-14.5334	4.79078e-27	1.20478e-25	50.941
GNPAT	1.13917	9.57625	14.5224	5.0572e-27	1.27018e-25	50.887
SUCLG1	1.37756	11.1699	14.5208	5.09796e-27	1.27719e-25	50.879
BSG	-2.03289	9.26861	-14.5181	5.16569e-27	1.29253e-25	50.8658
SRP68	1.25512	9.22067	14.5173	5.186e-27	1.29598e-25	50.8619
POLA1	1.71765	6.79854	14.5141	5.26796e-27	1.31481e-25	50.8463
C17orf58	1.36345	8.82883	14.513	5.29462e-27	1.31981e-25	50.8413
ORC4L	1.0859	7.90312	14.5005	5.63001e-27	1.40165e-25	50.78
DHX33	1.32009	8.29095	14.4959	5.75867e-27	1.43011e-25	50.7575
TM7SF3	1.12343	7.38337	14.4952	5.7782e-27	1.43317e-25	50.7541
NDUFB4	1.22061	9.09875	14.4922	5.86515e-27	1.45292e-25	50.7393
DDX20	1.3032	6.88032	14.4899	5.92897e-27	1.46508e-25	50.7285
HIST1H2BL	-1.60669	4.29673	-14.4869	6.01726e-27	1.48505e-25	50.7137
TLK1	-1.0487	6.46738	-14.4807	6.20331e-27	1.52718e-25	50.6834
CDV3	-1.47674	9.61072	-14.4772	6.31204e-27	1.55203e-25	50.666
PIGA	1.60732	6.55452	14.4746	6.39208e-27	1.56752e-25	50.6535
LOC728190	-1.66817	4.95755	-14.4745	6.39597e-27	1.56752e-25	50.6529
WDR70	1.565	8.17372	14.4744	6.3987e-27	1.56752e-25	50.6525
ARHGEF11	-1.25341	6.05046	-14.4737	6.41934e-27	1.57065e-25	50.6492
NCRNA00219	2.23484	9.10053	14.4715	6.49042e-27	1.58609e-25	50.6383
MAX	-1.40006	8.41129	-14.4708	6.51162e-27	1.58737e-25	50.635
DEM1	1.08076	6.35758	14.4666	6.64729e-27	1.61648e-25	50.6145
IPO5	1.20312	8.1584	14.4617	6.8092e-27	1.65383e-25	50.5905
PLXNB2	-1.44167	7.28846	-14.4614	6.82018e-27	1.65448e-25	50.5889
DNAL1	1.23086	5.94782	14.4507	7.18944e-27	1.74193e-25	50.5363
TMEM60	1.59748	8.13449	14.4503	7.20363e-27	1.74324e-25	50.5343
PGRMC2	1.31699	8.5024	14.4491	7.24639e-27	1.74869e-25	50.5284
FLVCR1	1.8807	7.21253	14.4489	7.25253e-27	1.74869e-25	50.5276
NEAT1	-1.70786	9.7161	-14.4459	7.36082e-27	1.77079e-25	50.5128
DNTTIP2	1.31621	9.38933	14.4458	7.36196e-27	1.77079e-25	50.5127
CTNNBL1	1.90623	9.16083	14.4362	7.7188e-27	1.85438e-25	50.4655
LYRM1	1.36639	9.15087	14.4315	7.89933e-27	1.89546e-25	50.4424
HERC2P7	-1.07701	5.71323	-14.4179	8.4437e-27	2.01878e-25	50.376
FBXO22	1.01479	6.14924	14.41	8.77775e-27	2.09612e-25	50.3373
GAR1	1.11597	9.55794	14.4027	9.10084e-27	2.17067e-25	50.3013
TIMM22	1.14596	7.79389	14.3982	9.30236e-27	2.21608e-25	50.2794
RANBP9	-1.55649	6.85576	-14.3809	1.01298e-26	2.4103e-25	50.1945
HIST1H2BO	-1.40285	3.88412	-14.379	1.02216e-26	2.42925e-25	50.1855
TRIM44	1.19527	8.62467	14.3738	1.04895e-26	2.48698e-25	50.1597
CYP4A22	-1.04967	4.13511	-14.3702	1.0673e-26	2.52747e-25	50.1424
PARG	1.19127	5.47976	14.3645	1.09788e-26	2.59679e-25	50.1143
SGK3	1.13135	7.94915	14.3609	1.11741e-26	2.63985e-25	50.0967
OMA1	1.31582	8.4191	14.3602	1.1214e-26	2.6448e-25	50.0931
MTRF1	1.12307	6.19818	14.359	1.12825e-26	2.65601e-25	50.087
EML4	-1.15283	6.47002	-14.3553	1.14883e-26	2.70125e-25	50.069
COMMD9	1.48754	9.07078	14.3491	1.18446e-26	2.78173e-25	50.0386
GOT2	1.31031	9.99706	14.3484	1.18811e-26	2.78702e-25	50.0355
ATP6V1B2	1.54698	9.235	14.3391	1.24392e-26	2.91106e-25	49.9898
MRPL15	1.36454	9.38845	14.334	1.27556e-26	2.98161e-25	49.9647
MRPL10	1.19635	8.64903	14.3334	1.27909e-26	2.98636e-25	49.9619
GYG1	1.14663	8.84169	14.3325	1.2851e-26	2.99335e-25	49.9573
TIMM9	1.47714	9.81188	14.3282	1.31273e-26	3.05056e-25	49.9361
RAB12	-1.37942	7.28553	-14.3239	1.34089e-26	3.11198e-25	49.9149
ATXN7L3B	-1.45849	8.00191	-14.3237	1.34229e-26	3.11198e-25	49.9139
IFT74	1.77231	7.99485	14.3233	1.34438e-26	3.1132e-25	49.9123
MGEA5	-1.64715	7.31899	-14.3196	1.3693e-26	3.16723e-25	49.894
MIS12	1.40731	8.20452	14.3151	1.39991e-26	3.23426e-25	49.872
HTR2B	2.23113	8.07607	14.314	1.40774e-26	3.24859e-25	49.8664
TALDO1	1.12816	11.147	14.3076	1.45259e-26	3.3482e-25	49.8351
FAM174B	1.95931	9.07076	14.3068	1.45809e-26	3.35698e-25	49.8314
EFHC1	1.17931	6.5181	14.3063	1.46167e-26	3.36045e-25	49.8289
RAD51	1.31985	6.95943	14.3062	1.46298e-26	3.36045e-25	49.828
PDE3A	-1.84846	5.60311	-14.2922	1.56701e-26	3.59113e-25	49.7596
STARD3NL	1.10285	8.99435	14.2914	1.57367e-26	3.60224e-25	49.7553
CHUK	1.60251	7.39788	14.2904	1.58092e-26	3.61468e-25	49.7507
MLLT4	-1.31982	6.70601	-14.2833	1.63709e-26	3.73881e-25	49.7159
SDHAF2	1.15977	8.93674	14.2816	1.65153e-26	3.76746e-25	49.7072
CCPG1	1.15399	8.3844	14.2813	1.65391e-26	3.76857e-25	49.7058
UTS2R	-1.19559	5.86801	-14.2762	1.69545e-26	3.85439e-25	49.681
LOC100287813	-1.14264	4.22155	-14.2729	1.72368e-26	3.9141e-25	49.6646
MRPL22	1.05248	9.5255	14.2716	1.73436e-26	3.93386e-25	49.6584
BDH2	1.45248	7.4081	14.2656	1.78642e-26	4.04732e-25	49.6289
C6orf106	-1.13255	8.13833	-14.2631	1.80911e-26	4.08941e-25	49.6163
RBM3	1.00441	8.71874	14.2583	1.85167e-26	4.18087e-25	49.5932
DUSP28	1.65988	7.3348	14.2546	1.88588e-26	4.25328e-25	49.5749
PRTFDC1	1.51057	6.92579	14.2496	1.93378e-26	4.35638e-25	49.5499
TFB1M	1.3965	7.6852	14.2471	1.95753e-26	4.4049e-25	49.5377
OCIAD2	1.41263	10.6471	14.2415	2.01177e-26	4.51672e-25	49.5105
MED4	1.09514	7.66652	14.2398	2.02858e-26	4.54933e-25	49.5022
ZDHHC20	-1.50239	7.99558	-14.2354	2.0732e-26	4.64414e-25	49.4805
PLCD3	-2.14331	7.51684	-14.2244	2.18925e-26	4.8986e-25	49.4262
MAPK14	-1.03758	7.61909	-14.2152	2.29135e-26	5.12131e-25	49.3808
LOC100288730	2.20573	6.58099	14.213	2.31629e-26	5.17123e-25	49.37
SRD5A1	1.24817	6.18253	14.2103	2.34646e-26	5.22685e-25	49.3571
TAS2R45	-1.17178	3.9704	-14.2081	2.37313e-26	5.28034e-25	49.3458
TUBGCP4	1.0203	6.75216	14.207	2.38579e-26	5.30259e-25	49.3405
PAN2	1.7802	8.14443	14.196	2.51854e-26	5.58515e-25	49.2865
C5orf25	1.50516	6.84123	14.1895	2.60127e-26	5.76218e-25	49.2543
PTPN18	-1.12049	7.52518	-14.1831	2.68437e-26	5.92646e-25	49.2229
FGFRL1	-1.11795	5.40468	-14.1797	2.73002e-26	6.0139e-25	49.2061
JUND	-1.10486	7.8503	-14.1725	2.82894e-26	6.21804e-25	49.1706
ZNF655	-1.31883	7.01478	-14.1618	2.98203e-26	6.5473e-25	49.1181
UTRN	-1.22626	7.39969	-14.1603	3.0046e-26	6.58958e-25	49.1106
PECI	1.54836	8.55013	14.1551	3.08243e-26	6.7527e-25	49.0851
DPH2	1.05189	7.27846	14.1549	3.08577e-26	6.7527e-25	49.084
CIITA	-1.77637	6.13215	-14.1535	3.10733e-26	6.79243e-25	49.0771
FOSL2	-1.7149	7.84961	-14.1499	3.16293e-26	6.90636e-25	49.0594
UPF3B	1.186	7.93698	14.1477	3.19763e-26	6.97449e-25	49.0485
PROS1	2.18794	9.31796	14.1389	3.3393e-26	7.26755e-25	49.0053
EXOSC9	1.70344	9.18649	14.132	3.45464e-26	7.50216e-25	48.9714
ATPAF1	1.55966	7.87287	14.1294	3.5e-26	7.59238e-25	48.9584
KIAA0664	-1.22749	6.80596	-14.129	3.50667e-26	7.59856e-25	48.9565
SLC35F2	1.91084	9.16713	14.1223	3.62435e-26	7.81528e-25	48.9236
SNHG12	1.39231	9.02887	14.1223	3.62447e-26	7.81528e-25	48.9236
NOTCH1	-1.04778	7.67841	-14.1222	3.62633e-26	7.81528e-25	48.9231
ROD1	-1.90373	8.25345	-14.1181	3.70091e-26	7.96736e-25	48.9028
LOC282997	1.72276	6.66627	14.1144	3.76886e-26	8.10487e-25	48.8847
C3orf37	1.25879	8.81228	14.1083	3.88538e-26	8.34643e-25	48.8543
BNIP1	1.38145	6.96336	14.1043	3.96216e-26	8.50219e-25	48.8348
OSGIN2	-1.40583	5.28182	-14.1038	3.97321e-26	8.51671e-25	48.832
OPTN	1.2908	9.11654	14.0949	4.15027e-26	8.88666e-25	48.7886
MRPL48	1.27881	9.21679	14.0882	4.29173e-26	9.16996e-25	48.7551
STRADB	1.78226	8.63025	14.0882	4.29179e-26	9.16996e-25	48.7551
LOC100288418	-1.25961	8.72362	-14.0837	4.38839e-26	9.3663e-25	48.7329
LOC100132077	-1.35939	4.16958	-14.0817	4.43036e-26	9.44573e-25	48.7234
SS18L1	1.39073	8.60744	14.0793	4.48478e-26	9.54132e-25	48.7113
C7orf70	1.27296	7.90035	14.073	4.62609e-26	9.83144e-25	48.6803
PMS2L1	-1.00689	7.93347	-14.0678	4.74673e-26	1.0077e-24	48.6547
MCEE	1.67011	8.12141	14.0651	4.81093e-26	1.02025e-24	48.6413
STIL	1.61659	7.97681	14.0644	4.82816e-26	1.02281e-24	48.6377
SNORA28	-2.45787	6.72375	-14.0597	4.94192e-26	1.04468e-24	48.6145
LOC100288954	1.57234	6.04361	14.0567	5.01629e-26	1.05816e-24	48.5996
ZER1	-1.29529	6.51033	-14.0492	5.20467e-26	1.09673e-24	48.5629
ZNF212	1.6551	8.17026	14.046	5.2879e-26	1.11309e-24	48.547
LOC100379224	-1.23517	3.9776	-14.0311	5.69342e-26	1.19592e-24	48.4734
CDK9	-1.33937	5.4862	-14.0288	5.75953e-26	1.20853e-24	48.4619
KIAA1267	1.04812	9.78955	14.025	5.86723e-26	1.22983e-24	48.4434
JAGN1	1.05663	9.66842	14.0234	5.91507e-26	1.23855e-24	48.4353
TCF7	-1.0325	7.39458	-14.0166	6.11819e-26	1.27974e-24	48.4016
MRPL27	1.49589	10.2321	14.0124	6.24626e-26	1.30378e-24	48.381
NAA30	-1.16649	5.63497	-14.0101	6.31813e-26	1.3174e-24	48.3696
LOC441208	-1.43065	3.74203	-14.008	6.38257e-26	1.32806e-24	48.3595
LCMT1	1.60388	9.48928	13.9881	7.046e-26	1.46151e-24	48.2609
C17orf28	-1.35633	6.37852	-13.9825	7.24437e-26	1.49953e-24	48.2332
POT1	1.07301	7.26099	13.9634	7.96509e-26	1.647e-24	48.1387
ACOT9	1.62961	9.21877	13.9605	8.07906e-26	1.66883e-24	48.1245
LOC641467	-1.21891	4.30868	-13.9579	8.1831e-26	1.68857e-24	48.1117
LAMP2	1.14687	8.30152	13.9547	8.31644e-26	1.71431e-24	48.0956
SLC25A17	1.11012	6.85139	13.9494	8.5399e-26	1.75855e-24	48.0692
C1orf59	1.78955	7.93645	13.9474	8.62508e-26	1.77425e-24	48.0593
LYRM4	1.26247	7.74976	13.9404	8.92595e-26	1.83244e-24	48.0251
TMEM69	1.10275	8.52523	13.9343	9.20478e-26	1.88764e-24	47.9944
FKTN	1.36911	5.32348	13.9297	9.41737e-26	1.92727e-24	47.9717
SLC35B3	1.12658	8.13375	13.9274	9.5223e-26	1.94674e-24	47.9606
ZNF84	1.85617	7.44514	13.926	9.5883e-26	1.95822e-24	47.9538
C14orf169	1.12864	9.05106	13.9224	9.76322e-26	1.98986e-24	47.9357
HYLS1	1.24318	6.83349	13.9217	9.79737e-26	1.99477e-24	47.9322
SLC12A6	-1.40331	7.08223	-13.9191	9.92317e-26	2.01832e-24	47.9195
MGC42157	-1.03931	3.61395	-13.9117	1.02947e-25	2.08749e-24	47.8829
ZNF75A	1.44886	7.28222	13.9101	1.03779e-25	2.10221e-24	47.8749
C12orf41	1.1979	8.16675	13.9029	1.07541e-25	2.1762e-24	47.8394
IKZF2	-1.12414	5.23245	-13.8969	1.10831e-25	2.24051e-24	47.8093
PSMA3	-1.09287	7.31804	-13.891	1.14098e-25	2.30419e-24	47.7804
TOMM40L	1.66501	8.71859	13.8855	1.17265e-25	2.36337e-24	47.7531
SALL1	1.78314	6.16537	13.8847	1.17712e-25	2.36996e-24	47.7493
IDI2	1.37904	6.96375	13.8798	1.20649e-25	2.42419e-24	47.7247
WWP2	-1.08018	5.99453	-13.8752	1.23463e-25	2.47324e-24	47.7017
TRMT12	1.4471	8.1127	13.8694	1.27021e-25	2.54195e-24	47.6734
PPP1R10	-1.53729	8.22039	-13.8651	1.29775e-25	2.59185e-24	47.652
RBPJ	1.00702	8.2127	13.8609	1.32506e-25	2.64374e-24	47.6312
SEC62	1.40435	8.94858	13.8495	1.40288e-25	2.79621e-24	47.5744
LOC100293983	-4.13751	5.56453	-13.8456	1.43008e-25	2.84756e-24	47.5552
PRO2012	-2.00888	3.55464	-13.8442	1.44028e-25	2.86501e-24	47.5481
CNOT6L	-1.1107	5.76995	-13.8429	1.44943e-25	2.88033e-24	47.5418
UBE2Q2	1.73242	8.81271	13.8312	1.53651e-25	3.05032e-24	47.4836
ZNF782	-1.38243	5.8759	-13.8282	1.55952e-25	3.09291e-24	47.4688
ATP6V1E2	1.25538	6.47767	13.8197	1.62671e-25	3.21976e-24	47.4268
MYADM	1.70938	9.44631	13.8161	1.65597e-25	3.27441e-24	47.409
TTC35	1.29204	8.39231	13.8105	1.70275e-25	3.36023e-24	47.3812
GSN	-2.18169	7.13789	-13.7959	1.83134e-25	3.59971e-24	47.3087
TEAD1	-1.67906	6.26123	-13.786	1.924e-25	3.7781e-24	47.2594
HNF4A	-1.78955	6.72937	-13.7838	1.94563e-25	3.81306e-24	47.2483
BCS1L	1.53426	8.43026	13.7786	1.9965e-25	3.9089e-24	47.2226
SRR	1.07393	6.63854	13.7581	2.2114e-25	4.31266e-24	47.1207
RLF	1.15701	8.21055	13.7537	2.25969e-25	4.40252e-24	47.0991
BRD9	1.56824	8.89182	13.7528	2.27076e-25	4.41976e-24	47.0943
MSI2	-1.31008	6.36797	-13.7475	2.33073e-25	4.53205e-24	47.0683
EED	1.36034	7.23612	13.7453	2.35728e-25	4.5792e-24	47.057
HECTD1	-1.18713	7.0155	-13.74	2.4194e-25	4.69529e-24	47.031
CSNK2A1	-1.46333	7.77884	-13.7356	2.47314e-25	4.79491e-24	47.0091
L3MBTL4	1.01743	5.00744	13.7263	2.59137e-25	5.01924e-24	46.9626
C12orf26	1.36692	7.97621	13.7243	2.61692e-25	5.06379e-24	46.9528
TMEM48	1.57992	8.50844	13.7196	2.67927e-25	5.1794e-24	46.9293
TARSL2	1.10826	7.98121	13.7145	2.74802e-25	5.30714e-24	46.9041
NUDT2	1.72313	9.07586	13.7115	2.79013e-25	5.38324e-24	46.8889
UBE2E3	1.31994	8.9411	13.7104	2.80422e-25	5.40519e-24	46.8839
FANCF	1.03269	7.50996	13.7101	2.80866e-25	5.4085e-24	46.8823
IFT80	1.06711	5.87233	13.7099	2.81245e-25	5.41056e-24	46.881
UHMK1	-1.60105	7.95951	-13.7002	2.95127e-25	5.67213e-24	46.8329
EARS2	1.05098	5.78838	13.6938	3.04707e-25	5.83934e-24	46.8011
ANKRD27	1.2914	8.62505	13.6829	3.21698e-25	6.14718e-24	46.747
MGC27345	1.54882	7.35874	13.672	3.39711e-25	6.47893e-24	46.6927
LOC100129510	-1.31977	4.32861	-13.6618	3.5743e-25	6.81035e-24	46.642
GTF2B	1.14187	9.6423	13.6596	3.61489e-25	6.87451e-24	46.6307
EFNA2	-1.31072	4.25261	-13.6563	3.67468e-25	6.98154e-24	46.6144
CRY1	1.72538	6.85898	13.6552	3.69487e-25	7.0132e-24	46.6089
MANBA	1.42976	8.77056	13.6536	3.72454e-25	7.06278e-24	46.6009
DPM2	-1.53366	7.33649	-13.6477	3.83631e-25	7.26779e-24	46.5715
TSC22D2	-1.45825	5.8911	-13.6446	3.8953e-25	7.37252e-24	46.5563
ATXN7L3	1.52831	7.63422	13.6416	3.95431e-25	7.47709e-24	46.5413
UIMC1	1.70932	8.41351	13.6381	4.02424e-25	7.60211e-24	46.5238
GNA13	-1.4938	7.81939	-13.6305	4.18052e-25	7.87491e-24	46.4858
RUNDC2C	-2.05468	5.89204	-13.6256	4.28311e-25	8.06051e-24	46.4616
FAM120B	1.05274	7.37017	13.6242	4.31373e-25	8.11047e-24	46.4545
BCL3	-1.66518	7.24294	-13.6195	4.41638e-25	8.29562e-24	46.4311
TSSC1	1.21443	7.33052	13.6183	4.4438e-25	8.33139e-24	46.4249
C5orf24	-1.02338	6.20436	-13.6171	4.46907e-25	8.37088e-24	46.4193
PALB2	1.00891	6.70311	13.6078	4.68129e-25	8.74368e-24	46.373
GNAT2	-1.09886	4.08339	-13.6021	4.81724e-25	8.98917e-24	46.3445
SLC25A32	2.04198	8.07871	13.6014	4.83503e-25	9.00547e-24	46.3408
POLR3D	1.35285	7.28727	13.5997	4.87563e-25	9.0726e-24	46.3325
RFC4	1.60487	9.32133	13.5963	4.9588e-25	9.21873e-24	46.3156
HIST1H2BE	-2.46689	9.0973	-13.5942	5.01071e-25	9.30654e-24	46.3052
UBXN8	1.8789	7.07293	13.5929	5.04449e-25	9.36055e-24	46.2985
HIST1H2AE	-2.60464	7.88862	-13.5583	5.99763e-25	1.10878e-23	46.126
EGFR	-1.35264	5.37819	-13.5504	6.2393e-25	1.15239e-23	46.0866
NBPF8	-2.12144	4.12259	-13.5484	6.30379e-25	1.16214e-23	46.0764
PCDHGA1	-1.15081	5.20237	-13.5463	6.36834e-25	1.17193e-23	46.0662
ZNF204P	1.88127	5.87162	13.5463	6.36869e-25	1.17193e-23	46.0662
C14orf109	1.61944	7.6151	13.5348	6.7466e-25	1.24033e-23	46.0087
B3GALT5	-2.86729	6.91289	-13.5306	6.89004e-25	1.2632e-23	45.9877
ARHGEF3	1.55534	8.79782	13.5293	6.93385e-25	1.26889e-23	45.9814
XPO1	1.49681	8.53993	13.523	7.15663e-25	1.30725e-23	45.9499
CXorf24	1.79345	5.81552	13.5117	7.57505e-25	1.38241e-23	45.8932
LOC283914	-1.07057	4.86531	-13.5084	7.6999e-25	1.40391e-23	45.8769
ZBTB2	1.21492	7.19705	13.4941	8.27205e-25	1.50409e-23	45.8055
PRMT5	1.20095	8.92561	13.4908	8.41154e-25	1.52806e-23	45.7888
DBF4	1.68233	7.05485	13.4839	8.70793e-25	1.58046e-23	45.7543
PET112L	1.08388	7.77788	13.4777	8.98204e-25	1.62576e-23	45.7234
ZNF23	1.35424	7.3432	13.4761	9.0554e-25	1.63755e-23	45.7153
JARID2	1.02185	7.35921	13.4734	9.17802e-25	1.65671e-23	45.7019
FAM134C	1.54955	9.97366	13.473	9.19301e-25	1.65791e-23	45.7002
XPOT	1.68167	8.01814	13.4702	9.32327e-25	1.67988e-23	45.6862
NPIPL3	-2.16951	6.54447	-13.4659	9.5285e-25	1.71255e-23	45.6645
ZNF776	1.40388	5.8292	13.4659	9.53044e-25	1.71255e-23	45.6643
LOC644714	-1.16831	4.5336	-13.4541	1.01075e-24	1.81297e-23	45.6057
PSMB8	1.39061	10.5908	13.4535	1.01404e-24	1.81724e-23	45.6025
MRPL32	1.31374	9.66783	13.4515	1.0241e-24	1.83361e-23	45.5926
LOC643406	-1.29337	4.35648	-13.4476	1.04422e-24	1.86795e-23	45.5732
KIAA0355	1.72665	8.29223	13.4448	1.05927e-24	1.89316e-23	45.559
LYRM5	1.24744	8.50219	13.4416	1.07634e-24	1.92022e-23	45.543
COX16	1.11055	8.80231	13.4381	1.09553e-24	1.9527e-23	45.5254
LOC100133790	-3.15742	7.35407	-13.4341	1.11785e-24	1.99072e-23	45.5053
MTX2	1.16579	8.5507	13.4319	1.12973e-24	2.01007e-23	45.4948
CASP10	-1.88097	6.37527	-13.4268	1.15906e-24	2.06041e-23	45.4692
UBE2F	1.04895	8.77433	13.4258	1.16514e-24	2.06936e-23	45.464
WSB1	-1.86288	7.41245	-13.4178	1.21309e-24	2.15069e-23	45.4238
ZNF662	2.7933	8.19511	13.4153	1.22807e-24	2.17532e-23	45.4116
CHCHD3	1.14351	9.75345	13.4118	1.24979e-24	2.20985e-23	45.3941
RBM23	1.06366	9.03618	13.4112	1.25358e-24	2.21459e-23	45.3911
EXTL2	1.42227	6.58764	13.4059	1.28783e-24	2.27308e-23	45.3642
SPTBN1	-1.25429	7.96532	-13.3938	1.3683e-24	2.41082e-23	45.3038
DCUN1D3	1.67899	8.28205	13.388	1.40846e-24	2.47938e-23	45.2749
LDLR	-1.92008	6.49894	-13.3878	1.41012e-24	2.48012e-23	45.2738
MCL1	-1.48647	8.4806	-13.3841	1.43613e-24	2.52364e-23	45.2555
COPS6	1.08428	9.04503	13.3834	1.44162e-24	2.53104e-23	45.2517
ATP10D	1.76911	7.93473	13.3805	1.46285e-24	2.56605e-23	45.2372
PLXNB1	-1.0708	5.95946	-13.3777	1.48327e-24	2.5973e-23	45.2233
PFN2	1.98382	9.39422	13.3701	1.54077e-24	2.69324e-23	45.1854
ARPC4	-1.32454	9.45418	-13.3676	1.5605e-24	2.72532e-23	45.1728
POLR1C	1.0848	8.4037	13.3636	1.59264e-24	2.77902e-23	45.1524
SH3BP5L	1.55266	8.194	13.361	1.61312e-24	2.80982e-23	45.1397
PUS3	1.40408	7.82256	13.3514	1.69332e-24	2.94437e-23	45.0913
TM9SF1	1.06101	7.68245	13.3508	1.69767e-24	2.94935e-23	45.0888
GEMIN8	1.39471	6.83632	13.347	1.73087e-24	3.00441e-23	45.0695
VOPP1	1.15535	11.294	13.3451	1.74707e-24	3.02988e-23	45.0602
ZNF736	-1.19213	3.82345	-13.3382	1.80941e-24	3.13526e-23	45.0252
CAPN7	-1.54217	6.22092	-13.3359	1.83012e-24	3.16839e-23	45.0139
RNF121	1.27148	7.10711	13.3322	1.8647e-24	3.22544e-23	44.9952
NDUFB8	1.57598	9.66154	13.331	1.87591e-24	3.24202e-23	44.9892
GBAS	1.06378	9.0407	13.328	1.90468e-24	3.28318e-23	44.9741
MTPN	-4.19983	6.80117	-13.3236	1.94679e-24	3.35286e-23	44.9523
FLJ39653	2.03065	6.00245	13.2985	2.20927e-24	3.79506e-23	44.8262
FAM200B	1.23877	6.97911	13.2967	2.22871e-24	3.82185e-23	44.8174
SNHG1	1.66571	9.87326	13.2956	2.24104e-24	3.83968e-23	44.8119
LRRCC1	1.69555	6.14446	13.2945	2.2537e-24	3.85473e-23	44.8063
STAMBP	1.03227	7.41904	13.2892	2.31478e-24	3.95242e-23	44.7797
MTMR4	1.26017	9.07895	13.2889	2.31848e-24	3.95533e-23	44.7781
PISD	1.42639	8.46371	13.2863	2.34857e-24	4.00323e-23	44.7652
LOC286126	-1.11282	3.26632	-13.2842	2.37341e-24	4.04212e-23	44.7547
FAM168A	1.21813	6.9525	13.2774	2.45677e-24	4.1805e-23	44.7203
MED6	1.00595	6.94771	13.2755	2.47983e-24	4.21613e-23	44.711
NDUFS1	-1.31971	6.11419	-13.271	2.53625e-24	4.30838e-23	44.6886
TK2	1.13242	7.30084	13.2697	2.5528e-24	4.3291e-23	44.6821
NEIL3	2.08699	5.30765	13.2677	2.57969e-24	4.36725e-23	44.6717
ZNF492	-1.19929	5.14896	-13.2583	2.70443e-24	4.57065e-23	44.6246
LOC643529	1.76609	6.96042	13.2542	2.76023e-24	4.65704e-23	44.6042
FAM179B	1.31923	6.86412	13.2491	2.83263e-24	4.77513e-23	44.5784
UBAC1	1.01694	8.42754	13.246	2.8776e-24	4.84685e-23	44.5627
LMTK2	-1.3843	6.73966	-13.2457	2.88071e-24	4.84797e-23	44.5616
SLC35A1	1.28191	8.74711	13.2392	2.97703e-24	5.00584e-23	44.5289
CCDC124	-1.10882	6.07329	-13.2389	2.98216e-24	5.01023e-23	44.5271
KDM2B	1.60016	9.47016	13.2342	3.05357e-24	5.12163e-23	44.5035
CPOX	1.73753	7.30087	13.2342	3.05361e-24	5.12163e-23	44.5035
THAP10	1.53285	5.51513	13.2338	3.05885e-24	5.12609e-23	44.5018
LOC645744	-1.3207	5.13634	-13.2331	3.06967e-24	5.13989e-23	44.4983
OPN3	1.69224	9.02284	13.2302	3.11445e-24	5.21047e-23	44.4839
FRG1B	-1.34718	5.11382	-13.2293	3.12953e-24	5.23132e-23	44.479
WDR53	1.18615	6.94233	13.2291	3.13242e-24	5.23175e-23	44.4781
SCCPDH	1.01272	9.33901	13.2141	3.37787e-24	5.62752e-23	44.4029
C14orf156	1.28602	10.9915	13.2076	3.49048e-24	5.80812e-23	44.3702
SCARNA2	-1.79789	4.60849	-13.2075	3.49211e-24	5.80812e-23	44.3698
NFIC	-1.73962	7.79213	-13.2037	3.56046e-24	5.91686e-23	44.3504
ZKSCAN4	1.34554	6.17073	13.203	3.57328e-24	5.93319e-23	44.3469
CYP2S1	-2.55975	7.0447	-13.2016	3.59777e-24	5.9639e-23	44.3401
FTSJD2	1.48006	7.66735	13.2011	3.60806e-24	5.97598e-23	44.3372
PRB1	-1.2354	6.98276	-13.178	4.05279e-24	6.70143e-23	44.2213
CLK2	1.26461	8.3367	13.1755	4.10441e-24	6.77551e-23	44.2087
LOC550643	1.23061	7.57989	13.1724	4.16897e-24	6.87639e-23	44.1932
FNIP1	-1.24045	6.60288	-13.1721	4.17561e-24	6.88163e-23	44.1916
NPIP	-1.26361	11.0559	-13.1642	4.34444e-24	7.14803e-23	44.1521
MPHOSPH10	1.17416	9.43449	13.1625	4.38219e-24	7.20417e-23	44.1434
ASB1	1.88854	7.74536	13.1608	4.42007e-24	7.26045e-23	44.1349
ZNF268	1.05839	6.60668	13.1601	4.43445e-24	7.27806e-23	44.1316
NUP35	1.40656	7.08125	13.1579	4.48451e-24	7.35415e-23	44.1204
METTL4	1.22284	6.47159	13.1563	4.5214e-24	7.40854e-23	44.1123
OTUD6B	1.57811	7.41589	13.1556	4.53642e-24	7.42704e-23	44.109
SLC19A2	1.46073	7.77845	13.1431	4.83183e-24	7.87826e-23	44.0461
FKBP9	1.09649	10.968	13.1381	4.95513e-24	8.07268e-23	44.021
CNRIP1	2.23528	9.20629	13.1371	4.98063e-24	8.10758e-23	44.0158
LPIN3	-1.084	4.64383	-13.1345	5.04649e-24	8.20808e-23	44.0027
IDH3B	1.14166	9.02533	13.1338	5.06398e-24	8.2298e-23	43.9993
PCID2	1.08237	7.63469	13.1337	5.0684e-24	8.23025e-23	43.9984
MRPL42	1.17032	8.62076	13.1299	5.16588e-24	8.3817e-23	43.9794
SNUPN	1.11134	8.16192	13.1201	5.42707e-24	8.79115e-23	43.9303
GTPBP2	-1.34579	6.68045	-13.1179	5.48859e-24	8.87665e-23	43.919
FUNDC1	1.3998	8.44837	13.113	5.6255e-24	9.08299e-23	43.8945
C2orf68	1.50736	6.68845	13.1095	5.72652e-24	9.23112e-23	43.8767
MRPS27	1.14449	9.8065	13.1092	5.73502e-24	9.23733e-23	43.8753
KIF11	2.00851	8.13034	13.1045	5.87157e-24	9.44961e-23	43.8518
PCDHGA10	-1.44654	3.52631	-13.1036	5.90032e-24	9.48821e-23	43.8469
ZNF259	1.25636	8.32844	13.0918	6.26051e-24	1.00359e-22	43.7879
PDE4D	-1.15915	5.89846	-13.0918	6.26106e-24	1.00359e-22	43.7878
GNAL	-1.11261	4.31296	-13.0916	6.26833e-24	1.00394e-22	43.7866
P4HA1	-1.61989	6.27767	-13.0897	6.32809e-24	1.0127e-22	43.7772
CHIC2	-2.14421	7.27506	-13.0892	6.34516e-24	1.01461e-22	43.7745
ZNF302	1.40042	7.17464	13.0796	6.66056e-24	1.06248e-22	43.7261
CWC15	1.09277	10.6631	13.0782	6.70609e-24	1.06889e-22	43.7193
PTGER2	1.59593	6.73902	13.0619	7.28398e-24	1.15637e-22	43.6369
ZNF788	1.28497	7.07835	13.0527	7.62724e-24	1.2099e-22	43.591
LOC100288410	-1.46925	5.24644	-13.0442	7.96233e-24	1.26004e-22	43.5482
ZDHHC23	1.71593	8.09936	13.0369	8.26276e-24	1.30654e-22	43.5112
C18orf18	1.51762	6.50747	13.0364	8.28207e-24	1.30855e-22	43.5089
LOC100132388	-2.57358	6.54359	-13.0344	8.36867e-24	1.32119e-22	43.4985
LOC100131262	1.74214	7.75016	13.0338	8.39524e-24	1.32433e-22	43.4954
PTPN12	-1.95659	6.5703	-13.0276	8.6632e-24	1.36552e-22	43.4641
CYB5R3	-1.57966	9.06698	-13.0252	8.76807e-24	1.38095e-22	43.4521
DHTKD1	1.61536	7.71361	13.0232	8.85442e-24	1.39345e-22	43.4423
EBNA1BP2	1.37547	9.92608	13.0202	8.99119e-24	1.41346e-22	43.427
APAF1	-1.26461	6.26774	-13.0201	8.99578e-24	1.41346e-22	43.4265
NFXL1	1.57457	7.29864	13.0197	9.01278e-24	1.41501e-22	43.4246
WDR73	1.40372	7.59317	13.0194	9.02878e-24	1.41641e-22	43.4229
MUM1	1.44054	8.39725	13.0144	9.2567e-24	1.45102e-22	43.398
CLK1	1.2426	9.88679	13.0128	9.33339e-24	1.46074e-22	43.3898
LOC100287529	-1.76953	4.7121	-13.0114	9.40141e-24	1.47023e-22	43.3826
SMCR7	1.37525	7.38707	13.0089	9.52127e-24	1.4878e-22	43.3699
BMPR2	-1.74639	6.43502	-13.0057	9.67479e-24	1.5106e-22	43.354
HMG20A	1.50407	8.1684	12.9942	1.02526e-23	1.59707e-22	43.2962
LOC286109	-1.48544	6.11813	-12.9937	1.02808e-23	1.6002e-22	43.2934
BRMS1L	1.24344	6.03703	12.9927	1.03327e-23	1.60577e-22	43.2884
TCF12	1.05172	7.96001	12.9831	1.08458e-23	1.68213e-22	43.2401
KTELC1	1.32967	7.74331	12.9831	1.08494e-23	1.68213e-22	43.2398
SCAMP2	-1.04566	9.25903	-12.9827	1.08715e-23	1.68423e-22	43.2377
LOC100287147	-1.60623	6.55349	-12.9718	1.1488e-23	1.77835e-22	43.1828
KDELR1	-1.01145	10.3782	-12.9671	1.17646e-23	1.81835e-22	43.159
POP5	1.33993	9.555	12.9613	1.21127e-23	1.8707e-22	43.13
TMEM45A	2.49646	8.80508	12.9575	1.23489e-23	1.9057e-22	43.1107
THUMPD1	1.10929	8.46139	12.9561	1.24339e-23	1.91733e-22	43.1039
IFT46	1.16714	6.95183	12.9399	1.35024e-23	2.07405e-22	43.0217
GPR174	-1.76531	4.73282	-12.9386	1.35889e-23	2.08572e-22	43.0153
CUZD1	1.69858	5.73271	12.9365	1.37367e-23	2.10679e-22	43.0046
TRIM27	1.20862	7.83673	12.9319	1.40593e-23	2.15295e-22	42.9814
COQ10A	1.40426	7.54648	12.9298	1.42109e-23	2.17448e-22	42.9707
PPIE	1.31585	8.20112	12.9263	1.44588e-23	2.21072e-22	42.9535
SLC25A33	1.54323	7.81923	12.9163	1.5212e-23	2.32231e-22	42.9029
FAM134A	1.04373	9.63517	12.8955	1.69067e-23	2.5751e-22	42.7976
TTC13	1.25414	8.25564	12.89	1.73789e-23	2.64298e-22	42.7701
DUS4L	1.01163	5.33804	12.8802	1.82669e-23	2.76956e-22	42.7204
URB2	1.02915	6.76747	12.8712	1.91255e-23	2.89753e-22	42.6747
SFXN2	1.33632	8.59294	12.8678	1.94547e-23	2.94291e-22	42.6577
MAP3K4	1.20024	7.55443	12.8663	1.96013e-23	2.96249e-22	42.6502
LOC100130175	-1.42164	5.21014	-12.8662	1.96139e-23	2.96249e-22	42.6495
TMEM218	1.2555	7.81542	12.8603	2.02063e-23	3.04502e-22	42.6199
ZNF202	1.65372	6.83672	12.8459	2.17449e-23	3.27193e-22	42.5467
C15orf17	1.34714	7.56149	12.8424	2.21298e-23	3.32733e-22	42.5292
LOC285423	-1.12203	3.66547	-12.8395	2.24551e-23	3.37056e-22	42.5147
COQ5	1.42449	8.93801	12.8379	2.26392e-23	3.39111e-22	42.5065
GTF2E1	1.03248	7.89822	12.8362	2.28316e-23	3.41736e-22	42.4981
FUBP3	1.13524	6.72121	12.8346	2.30206e-23	3.44305e-22	42.4899
CIAO1	1.06609	8.11134	12.8314	2.33941e-23	3.49366e-22	42.4739
AAMP	1.0998	7.9536	12.8201	2.47844e-23	3.69296e-22	42.4163
ZBTB25	-1.70344	6.03689	-12.813	2.5695e-23	3.82579e-22	42.3803
PARP2	1.361	8.01123	12.8095	2.61502e-23	3.89065e-22	42.3628
DPAGT1	1.04337	10.1883	12.7993	2.75408e-23	4.09142e-22	42.3112
POC5	1.41104	7.64463	12.7958	2.8027e-23	4.16055e-22	42.2938
MTRR	1.25387	7.1341	12.7906	2.87775e-23	4.26877e-22	42.2674
WDYHV1	1.4623	6.49647	12.7785	3.06038e-23	4.53629e-22	42.2061
MRPL35	1.20739	8.8097	12.7751	3.11404e-23	4.60553e-22	42.1888
APH1B	1.19821	6.97323	12.7745	3.12348e-23	4.61606e-22	42.1857
FLJ40292	-1.0498	5.24462	-12.7717	3.16887e-23	4.6762e-22	42.1714
FAM166A	-1.09045	6.52483	-12.7686	3.21808e-23	4.74529e-22	42.156
PAPD7	1.21778	8.96737	12.7652	3.27472e-23	4.82167e-22	42.1386
FUT2	-1.96297	7.81436	-12.7645	3.2865e-23	4.83544e-22	42.135
GPRASP2	1.72986	7.61763	12.7642	3.29127e-23	4.83887e-22	42.1336
MANEAL	1.46352	7.2874	12.7611	3.3444e-23	4.90611e-22	42.1176
CREB1	-1.01636	6.9935	-12.759	3.37922e-23	4.95354e-22	42.1073
ALG14	1.44925	8.51948	12.7535	3.47457e-23	5.08207e-22	42.0796
CPSF1	-1.10567	6.99219	-12.7531	3.48286e-23	5.09045e-22	42.0772
TH1L	1.0947	9.07248	12.7508	3.52305e-23	5.14541e-22	42.0658
TRIM24	1.34773	7.73804	12.7467	3.59757e-23	5.2504e-22	42.0449
IFT27	1.06028	6.65133	12.7433	3.661e-23	5.33514e-22	42.0275
MOAP1	1.31537	8.33953	12.7383	3.75512e-23	5.46829e-22	42.0022
NAA25	1.15608	6.51698	12.737	3.77846e-23	5.49826e-22	41.996
C10orf4	1.085	6.51892	12.7334	3.84966e-23	5.59367e-22	41.9774
GPR75	-1.20167	4.7951	-12.7298	3.92031e-23	5.69218e-22	41.9593
C1orf109	1.13105	5.06039	12.7256	4.00411e-23	5.80961e-22	41.9382
GSPT2	1.89859	6.72656	12.7254	4.00808e-23	5.81113e-22	41.9372
RMI1	1.31224	7.35254	12.7242	4.03307e-23	5.8431e-22	41.931
KIAA0509	-1.14514	4.41847	-12.72	4.1199e-23	5.96456e-22	41.9098
C3orf70	1.7161	7.00546	12.7134	4.26148e-23	6.16504e-22	41.8761
ADNP	1.2089	9.25675	12.7126	4.2791e-23	6.18604e-22	41.872
LOC100130264	-1.01149	3.68874	-12.7123	4.28609e-23	6.19164e-22	41.8703
COG7	-1.1696	7.60152	-12.7022	4.51187e-23	6.50363e-22	41.8192
HCFC2	1.00029	7.02361	12.6971	4.62965e-23	6.66857e-22	41.7935
ZNF701	-1.07722	6.66023	-12.6893	4.81743e-23	6.93403e-22	41.7539
TBPL1	1.12577	8.23248	12.6821	4.9971e-23	7.17707e-22	41.7174
CKAP2L	1.30999	7.14575	12.6797	5.05873e-23	7.25509e-22	41.7051
TCP11L1	-1.04472	5.52131	-12.6785	5.08892e-23	7.28789e-22	41.6992
MRPS10	-1.07203	8.02541	-12.6766	5.13938e-23	7.35486e-22	41.6894
GMEB2	1.13309	8.22653	12.6625	5.52164e-23	7.87924e-22	41.6179
LOC541473	-1.22935	4.73077	-12.645	6.03547e-23	8.60011e-22	41.5292
LOC100286910	-2.28394	6.23833	-12.6397	6.19972e-23	8.82152e-22	41.5024
PLSCR1	-1.68356	7.39597	-12.6327	6.42323e-23	9.11347e-22	41.4671
C12orf73	1.157	6.64288	12.6326	6.42835e-23	9.11423e-22	41.4663
SMCR5	-1.07732	5.01253	-12.6324	6.43478e-23	9.11686e-22	41.4653
FURIN	-1.42602	8.10903	-12.6316	6.46206e-23	9.14229e-22	41.4611
MID1	1.18693	8.38011	12.6314	6.46652e-23	9.14229e-22	41.4604
CENPO	1.03371	7.5988	12.6266	6.62749e-23	9.36321e-22	41.4359
ZNHIT3	1.49243	9.1551	12.6249	6.68409e-23	9.42978e-22	41.4274
RPL7L1	1.3018	9.93671	12.623	6.7494e-23	9.49498e-22	41.4178
LPXN	1.46217	6.85461	12.6151	7.02731e-23	9.87895e-22	41.3775
STEAP1	2.13582	9.32602	12.6144	7.05138e-23	9.9058e-22	41.3741
RRP15	1.14304	7.2287	12.6033	7.46267e-23	1.04762e-21	41.3176
PIGT	-1.03567	6.81468	-12.5875	8.08925e-23	1.13238e-21	41.2373
MPV17L	-1.44347	7.89241	-12.5849	8.19635e-23	1.14657e-21	41.2242
C13orf34	1.07909	7.9231	12.5842	8.22701e-23	1.15005e-21	41.2204
ZFAND5	-1.25849	7.08622	-12.5822	8.3111e-23	1.16017e-21	41.2103
LOC149832	1.44298	9.29153	12.5814	8.34146e-23	1.16241e-21	41.2067
DENND4B	1.85793	10.1411	12.5715	8.7763e-23	1.22168e-21	41.156
DDB2	1.26208	8.02775	12.5638	9.12491e-23	1.26582e-21	41.1172
SCFD2	1.17144	7.54868	12.5638	9.12517e-23	1.26582e-21	41.1172
HIST1H1D	-2.99974	7.48854	-12.5615	9.23528e-23	1.2802e-21	41.1052
NUP85	1.10651	8.98473	12.5579	9.40482e-23	1.30279e-21	41.0871
C11orf73	1.25748	8.32441	12.5526	9.66215e-23	1.3375e-21	41.0602
PRMT10	1.16548	6.71441	12.5501	9.78665e-23	1.3538e-21	41.0474
SLC24A5	-1.35823	3.33344	-12.5496	9.81087e-23	1.35513e-21	41.045
FANCL	1.00674	9.17159	12.5469	9.94893e-23	1.37148e-21	41.031
ZNF642	1.5287	5.64602	12.5394	1.03337e-22	1.42353e-21	40.9932
LSM1	1.06984	9.30887	12.5371	1.04582e-22	1.43926e-21	40.9813
PRKRA	1.19684	8.13633	12.537	1.04624e-22	1.43926e-21	40.9809
IRF8	2.0604	9.78655	12.5325	1.07045e-22	1.47054e-21	40.9581
STYXL1	1.11349	8.58544	12.529	1.08985e-22	1.49512e-21	40.9402
ZNF292	-1.10691	6.45631	-12.5254	1.11027e-22	1.52209e-21	40.9217
TMEM179B	-1.23436	8.89818	-12.5249	1.11308e-22	1.52489e-21	40.9191
ZFP36L1	-1.05253	6.79973	-12.519	1.14695e-22	1.56805e-21	40.8893
CD36	1.30739	6.07031	12.5163	1.16267e-22	1.58845e-21	40.8757
DNM2	-1.33303	7.3433	-12.5152	1.1692e-22	1.59628e-21	40.8701
SLC39A11	1.76531	9.72026	12.5049	1.23215e-22	1.67991e-21	40.8179
RRM2B	1.46134	7.36118	12.4944	1.30058e-22	1.76715e-21	40.764
MICALCL	-1.59157	4.59936	-12.4933	1.30745e-22	1.77527e-21	40.7587
ARHGAP21	-1.26706	7.9835	-12.4809	1.39319e-22	1.88784e-21	40.6954
C6orf203	1.47197	9.37527	12.476	1.42813e-22	1.93123e-21	40.6707
UBTD2	1.05627	8.21975	12.4741	1.44247e-22	1.94797e-21	40.6608
COPS3	1.26119	9.69344	12.4738	1.44479e-22	1.94978e-21	40.6592
BEND3	1.5326	7.32337	12.4628	1.52793e-22	2.06058e-21	40.6034
KBTBD6	1.56341	6.51582	12.4618	1.53589e-22	2.06991e-21	40.5982
KCTD3	1.49836	7.80894	12.4538	1.59993e-22	2.15476e-21	40.5575
GNB2L1	1.11417	10.4579	12.443	1.69009e-22	2.27311e-21	40.5029
CCDC121	1.219	4.47566	12.4409	1.70867e-22	2.29655e-21	40.492
CFH	2.15876	7.72546	12.4397	1.71899e-22	2.3073e-21	40.486
LOC284952	-1.75054	4.29915	-12.4374	1.73947e-22	2.33321e-21	40.4742
ZBTB39	1.13936	5.99261	12.4366	1.74703e-22	2.34178e-21	40.4699
LPPR3	1.06762	6.20172	12.4242	1.86037e-22	2.48699e-21	40.4072
SLAIN2	-1.16457	6.56882	-12.4156	1.94477e-22	2.59459e-21	40.363
IRAK4	1.07382	7.46817	12.4136	1.96424e-22	2.61881e-21	40.3531
MAPKSP1	1.02678	8.36368	12.4129	1.97134e-22	2.625e-21	40.3495
UBXN2A	-1.05015	8.90616	-12.4129	1.97152e-22	2.625e-21	40.3494
PET117	1.70899	8.08424	12.4096	2.00508e-22	2.66789e-21	40.3326
ABCF3	1.22819	7.60715	12.4068	2.03378e-22	2.70428e-21	40.3184
FKSG29	-1.26277	4.23434	-12.4065	2.03674e-22	2.7064e-21	40.317
CDCA7L	1.81128	9.38552	12.3982	2.12529e-22	2.81841e-21	40.2745
SLC35B1	1.0259	9.94459	12.3933	2.17872e-22	2.88735e-21	40.2498
ZWINT	1.4347	9.34948	12.3853	2.27045e-22	3.00291e-21	40.2087
CREB3L4	2.08746	7.47151	12.3818	2.31117e-22	3.05271e-21	40.191
MRPL16	1.05121	9.41516	12.3804	2.32746e-22	3.07218e-21	40.184
TTK	2.28606	5.58617	12.3768	2.37127e-22	3.12587e-21	40.1654
ZNF311	1.15345	5.37719	12.3734	2.4122e-22	3.17771e-21	40.1483
ZSCAN16	1.24445	8.14923	12.3696	2.45993e-22	3.2363e-21	40.1288
KLF3	-1.67079	7.39477	-12.3684	2.47458e-22	3.25128e-21	40.1229
LPP	-1.14895	7.5744	-12.3632	2.54196e-22	3.3354e-21	40.0961
FIGNL1	1.02857	6.44018	12.3523	2.68692e-22	3.51402e-21	40.0408
LOC100134123	-1.88849	6.36182	-12.3496	2.72407e-22	3.56026e-21	40.0272
MGAT4B	-1.52938	7.48202	-12.3395	2.86891e-22	3.74465e-21	39.9755
BBS2	1.27706	8.73825	12.3392	2.87344e-22	3.74809e-21	39.974
LOC440346	-1.24418	3.99723	-12.3386	2.88205e-22	3.75687e-21	39.971
EIF3D	1.25535	10.871	12.3217	3.14249e-22	4.08564e-21	39.8848
ADIPOR2	1.11022	9.64561	12.3204	3.16356e-22	4.11036e-21	39.8781
ABLIM1	1.11728	10.6959	12.3172	3.2165e-22	4.17096e-21	39.8616
E2F6	1.55907	6.56648	12.3128	3.28984e-22	4.26329e-21	39.8391
NARS2	1.28043	6.59066	12.299	3.52954e-22	4.56797e-21	39.769
TMEM186	1.4731	7.86467	12.2971	3.5645e-22	4.61021e-21	39.7592
HARS2	1.02621	8.9202	12.2914	3.66962e-22	4.74001e-21	39.7302
DDX26B	1.90984	7.70363	12.285	3.79174e-22	4.88506e-21	39.6976
LOC100286909	1.77379	7.53669	12.2814	3.86254e-22	4.96984e-21	39.6792
PRKAG1	1.10598	8.84812	12.272	4.05325e-22	5.20176e-21	39.6311
ZNF14	1.11039	7.10872	12.2699	4.09608e-22	5.25333e-21	39.6206
C4orf52	1.29926	8.22578	12.265	4.20158e-22	5.38517e-21	39.5953
AGPAT5	1.00719	6.17713	12.2648	4.20643e-22	5.38791e-21	39.5942
TRIM35	1.0547	7.28965	12.2616	4.27405e-22	5.46749e-21	39.5783
ACTR2	-1.34023	8.0974	-12.2607	4.29497e-22	5.48386e-21	39.5734
ST6GAL1	-1.88778	6.386	-12.2607	4.29512e-22	5.48386e-21	39.5734
WASL	-1.63195	7.92362	-12.2536	4.45365e-22	5.67897e-21	39.5372
NMT2	1.1706	5.77085	12.2529	4.47018e-22	5.69641e-21	39.5335
SRA1	1.19956	9.30191	12.2501	4.53377e-22	5.77004e-21	39.5195
C2orf47	1.04043	9.0262	12.2442	4.67298e-22	5.93961e-21	39.4893
CCNK	-1.36196	8.54424	-12.2434	4.69335e-22	5.96169e-21	39.485
CENPC1	1.23599	6.74436	12.2354	4.88845e-22	6.20556e-21	39.4444
C2orf42	1.3169	7.31511	12.235	4.89892e-22	6.21488e-21	39.4423
IKZF3	-2.65577	4.98891	-12.2339	4.92747e-22	6.24712e-21	39.4365
MEST	1.88026	7.94555	12.2299	5.02881e-22	6.37153e-21	39.4162
C4orf46	1.57475	6.53633	12.2289	5.05339e-22	6.3986e-21	39.4113
ZC3HC1	1.75428	7.56971	12.2212	5.25753e-22	6.64017e-21	39.3719
SMAD3	-1.12379	7.38948	-12.2153	5.41817e-22	6.83439e-21	39.3419
NT5DC1	1.01112	8.32891	12.215	5.42796e-22	6.8365e-21	39.3401
STX16	-1.17998	6.9751	-12.2068	5.66013e-22	7.11702e-21	39.2983
RASL11A	-2.32776	5.47423	-12.1941	6.04283e-22	7.58385e-21	39.2331
TSPYL4	1.42972	7.24582	12.192	6.10723e-22	7.65984e-21	39.2226
CDRT4	1.151	6.00189	12.1899	6.17435e-22	7.73427e-21	39.2117
CTPS2	1.05712	7.66505	12.1857	6.30705e-22	7.89552e-21	39.1905
ITGA6	-1.81411	9.52888	-12.1846	6.34294e-22	7.93047e-21	39.1848
MLH1	1.02828	7.81727	12.1791	6.52617e-22	8.15443e-21	39.1565
MDM1	1.25793	6.17455	12.1716	6.7799e-22	8.45023e-21	39.1185
FLJ42627	-1.05939	6.87524	-12.1711	6.79876e-22	8.46843e-21	39.1157
MBNL1	-1.27267	7.16839	-12.1684	6.89307e-22	8.58053e-21	39.102
TARBP1	1.45429	8.46346	12.1661	6.97277e-22	8.67432e-21	39.0905
EIF2B4	1.3838	9.09696	12.1552	7.37409e-22	9.15639e-21	39.0347
SCG5	1.98072	7.81173	12.1549	7.38524e-22	9.16451e-21	39.0332
HMBS	1.37903	8.10138	12.1445	7.78984e-22	9.65455e-21	38.9801
CCNH	1.04449	9.63246	12.1395	7.99406e-22	9.88917e-21	38.9543
SPIN4	1.25959	7.43868	12.1382	8.04613e-22	9.94739e-21	38.9478
PIH1D1	1.25064	9.50186	12.1336	8.23961e-22	1.0174e-20	38.9241
MRPS9	1.83744	8.94112	12.1332	8.25778e-22	1.01901e-20	38.9219
SNORA71A	-1.0652	3.93566	-12.1329	8.26763e-22	1.01959e-20	38.9208
TOR3A	1.19626	8.79447	12.1328	8.27399e-22	1.01974e-20	38.92
ZNF443	1.33932	7.18418	12.1223	8.73235e-22	1.07557e-20	38.8663
MOBKL2A	-1.06994	7.19885	-12.1211	8.78782e-22	1.08173e-20	38.86
NUDT15	1.20406	9.25202	12.1178	8.93412e-22	1.09906e-20	38.8435
RAD51C	1.27359	7.20691	12.1107	9.26532e-22	1.13699e-20	38.8072
POLE2	1.14461	7.31162	12.1037	9.60556e-22	1.17729e-20	38.7713
C20orf56	3.33531	10.0002	12.1017	9.70713e-22	1.18827e-20	38.7608
AMFR	-1.18252	5.79881	-12.093	1.01479e-21	1.2407e-20	38.7166
GUSBL1	-1.04477	5.81225	-12.0865	1.04926e-21	1.28126e-20	38.6833
LONRF3	1.47738	6.6091	12.0824	1.07146e-21	1.30757e-20	38.6624
SNORA74A	-2.53967	4.94684	-12.0773	1.10005e-21	1.34e-20	38.6362
C10orf110	-1.65017	6.54746	-12.0685	1.15099e-21	1.40033e-20	38.5911
AFAP1L2	1.46149	7.24275	12.0639	1.17853e-21	1.43121e-20	38.5675
C5orf34	1.18579	5.22154	12.0616	1.19258e-21	1.4474e-20	38.5557
ABCD3	-1.77289	7.325	-12.0566	1.2237e-21	1.48244e-20	38.53
IFT88	1.07562	8.07446	12.0564	1.2246e-21	1.48264e-20	38.5293
NUP43	-1.17579	6.43963	-12.0555	1.23041e-21	1.48877e-20	38.5246
CCND2	-1.53142	8.24543	-12.0539	1.24086e-21	1.49959e-20	38.5161
ZFP112	1.46477	4.89748	12.0465	1.28875e-21	1.55557e-20	38.4784
ICMT	1.0386	8.44553	12.0384	1.34311e-21	1.61628e-20	38.4372
G3BP1	-1.14053	8.10035	-12.0345	1.37032e-21	1.64704e-20	38.4172
HDDC2	1.17383	7.43724	12.034	1.37442e-21	1.65096e-20	38.4143
ZSCAN5A	1.25434	5.51781	12.0313	1.39314e-21	1.67143e-20	38.4008
LOC100131067	1.12061	6.1276	12.0261	1.4312e-21	1.71548e-20	38.3739
FKBP1A	-1.6474	8.46331	-12.026	1.43158e-21	1.71548e-20	38.3737
GNAZ	1.35555	6.44294	12.0205	1.47311e-21	1.76419e-20	38.3452
FNBP1L	1.49211	9.35327	12.0064	1.58347e-21	1.8884e-20	38.2732
LOC375295	2.08688	6.62488	12.0001	1.63597e-21	1.9475e-20	38.2407
RSAD1	1.27968	8.75513	11.9992	1.64336e-21	1.95396e-20	38.2362
MSL2	1.43293	8.38125	11.9957	1.67312e-21	1.98816e-20	38.2183
CDCA3	1.27364	7.41796	11.9915	1.70955e-21	2.02902e-20	38.1968
PIGR	-1.66395	11.4019	-11.99	1.72278e-21	2.0435e-20	38.1892
STK38L	1.1471	7.9518	11.9895	1.72738e-21	2.04774e-20	38.1865
SIAE	-1.17667	5.55062	-11.9801	1.81239e-21	2.14341e-20	38.1386
C9orf64	-1.08917	7.88858	-11.9754	1.8576e-21	2.19557e-20	38.1141
TRIP13	1.61524	7.17044	11.9672	1.93719e-21	2.28556e-20	38.0723
ZNHIT6	1.28068	7.07773	11.9649	1.96025e-21	2.31139e-20	38.0605
CEP55	1.96352	8.8763	11.9594	2.01686e-21	2.37392e-20	38.0321
SMYD3	1.09551	7.36645	11.9563	2.04886e-21	2.40874e-20	38.0164
CCDC99	1.20513	6.39509	11.9549	2.06326e-21	2.42424e-20	38.0095
FAM65A	-1.48781	6.18082	-11.9491	2.12626e-21	2.49384e-20	37.9795
TIGD2	1.3186	7.06527	11.9454	2.16688e-21	2.53998e-20	37.9606
GAFA2	-1.08317	5.007	-11.9323	2.31761e-21	2.70869e-20	37.8936
C3orf43	-1.22826	3.87497	-11.931	2.33422e-21	2.72353e-20	37.8865
LOC100129029	-1.08496	4.783	-11.9309	2.33442e-21	2.72353e-20	37.8864
SPRY4	-1.44291	6.74518	-11.9292	2.35489e-21	2.74581e-20	37.8777
FAM160A2	1.16153	9.07601	11.9289	2.35952e-21	2.74959e-20	37.8758
SLC31A2	1.62814	8.35929	11.9268	2.38427e-21	2.77681e-20	37.8654
HOXB6	-1.70197	6.51606	-11.9256	2.40005e-21	2.79355e-20	37.8588
KAT2B	1.19598	7.20557	11.9209	2.45844e-21	2.85984e-20	37.8349
C3orf42	-1.15428	4.41913	-11.9191	2.48164e-21	2.88177e-20	37.8255
SETD1A	1.11472	6.30226	11.9134	2.55463e-21	2.96307e-20	37.7966
CCT3	1.1669	11.0496	11.9124	2.56848e-21	2.9774e-20	37.7912
BCL9L	-1.01015	6.49022	-11.9077	2.63057e-21	3.04228e-20	37.7674
CCT6A	1.1572	10.3541	11.903	2.69565e-21	3.11574e-20	37.7431
SEPT7L	-1.31409	5.13051	-11.899	2.75098e-21	3.17785e-20	37.7228
IFRD2	1.2986	7.84643	11.8881	2.91063e-21	3.35642e-20	37.6666
EXOC5	-1.49956	5.55199	-11.8865	2.93475e-21	3.38031e-20	37.6584
ACTL6A	1.0934	6.8155	11.8832	2.98448e-21	3.43164e-20	37.6417
TIAM2	1.1674	6.67427	11.8778	3.06948e-21	3.52326e-20	37.6137
ZNF529	1.12185	5.55081	11.8735	3.13756e-21	3.59725e-20	37.5918
SHROOM1	-1.29766	6.38828	-11.8721	3.15951e-21	3.62033e-20	37.5849
NOP14	1.3743	8.60023	11.8696	3.20169e-21	3.66417e-20	37.5717
BMS1P5	-2.38216	5.42881	-11.8695	3.20329e-21	3.66417e-20	37.5712
NOL8	1.22483	8.77263	11.86	3.36292e-21	3.84014e-20	37.5227
BET1	1.48099	8.88467	11.8583	3.39389e-21	3.87106e-20	37.5136
NIP7	1.09049	7.53495	11.8543	3.46416e-21	3.94668e-20	37.4931
ZNF605	1.09563	5.6758	11.8465	3.60486e-21	4.10228e-20	37.4535
DKFZP434I0714	1.6578	5.99704	11.8438	3.65704e-21	4.15928e-20	37.4392
TREML1	-1.03732	5.19034	-11.8392	3.744e-21	4.25575e-20	37.4157
ASF1B	1.44579	7.02218	11.835	3.82525e-21	4.34314e-20	37.3944
ZNF32	1.53191	7.06873	11.8322	3.88157e-21	4.40457e-20	37.3798
ABI1	-1.22137	7.31918	-11.8318	3.88981e-21	4.41141e-20	37.3777
DLG1	-1.00025	6.59535	-11.8291	3.9446e-21	4.47099e-20	37.3637
SCML1	1.40224	7.20631	11.8272	3.98336e-21	4.51236e-20	37.354
MAGOH	1.04111	8.96733	11.8247	4.03384e-21	4.56175e-20	37.3415
RB1	-1.33164	6.37489	-11.8171	4.19485e-21	4.73038e-20	37.3025
YTHDF3	-1.3052	7.15149	-11.8161	4.21593e-21	4.75146e-20	37.2975
SKA3	1.30094	5.83611	11.8141	4.26177e-21	4.80041e-20	37.2867
KLHL24	-1.13232	7.14174	-11.8126	4.29352e-21	4.83343e-20	37.2793
OAZ2	1.30686	8.88762	11.8091	4.3708e-21	4.91487e-20	37.2615
HIST1H2BB	-1.09017	4.23028	-11.8073	4.41233e-21	4.95876e-20	37.2521
WDHD1	1.15196	5.66792	11.8048	4.47074e-21	5.02157e-20	37.239
E2F3	1.02222	8.80143	11.7969	4.65459e-21	5.21922e-20	37.1988
C21orf119	1.01204	6.82229	11.7919	4.77838e-21	5.34546e-20	37.1727
C12orf5	1.68965	7.98789	11.7918	4.7806e-21	5.34546e-20	37.1722
ERCC3	1.36666	8.45691	11.7858	4.93038e-21	5.50675e-20	37.1415
TAOK1	-1.42935	7.3893	-11.7829	5.00419e-21	5.58292e-20	37.1267
NDUFAF4	1.40042	8.0632	11.7764	5.17488e-21	5.7701e-20	37.0933
B3GNT1	1.4117	7.86925	11.7716	5.30533e-21	5.90563e-20	37.0685
MBOAT1	1.61887	9.37488	11.766	5.46014e-21	6.06778e-20	37.0398
LOC100131564	2.0157	9.20097	11.758	5.68972e-21	6.31584e-20	36.9988
DST	-1.32127	6.90856	-11.7578	5.6961e-21	6.3194e-20	36.9977
TRIM52	1.17533	8.27219	11.7481	5.98682e-21	6.63083e-20	36.9481
RPP40	1.55215	6.72733	11.7449	6.08861e-21	6.73982e-20	36.9313
MINPP1	1.48627	6.90695	11.7414	6.19922e-21	6.85844e-20	36.9133
SGPP2	-1.9014	6.85922	-11.729	6.60591e-21	7.30027e-20	36.85
STON2	-1.15808	4.72351	-11.7265	6.69169e-21	7.39095e-20	36.8372
NANP	1.21672	6.35826	11.7214	6.8709e-21	7.57208e-20	36.8108
FAM18B	1.17953	9.13108	11.721	6.88741e-21	7.58607e-20	36.8084
ARL6	1.00587	5.23532	11.7178	7.00066e-21	7.70654e-20	36.7922
C14orf4	1.44833	9.87002	11.7138	7.14759e-21	7.86393e-20	36.7715
LDB2	1.47501	6.38557	11.711	7.25098e-21	7.97328e-20	36.7572
PRO2214	-1.57646	3.77101	-11.7086	7.33986e-21	8.06209e-20	36.7451
ZFAND1	1.18401	8.30389	11.7063	7.42762e-21	8.15398e-20	36.7332
C8orf58	1.15811	6.87698	11.7051	7.4758e-21	8.20235e-20	36.7268
ASPRV1	1.01669	5.31593	11.7024	7.57821e-21	8.31013e-20	36.7132
ALKBH3	1.4481	8.61813	11.7009	7.63856e-21	8.3717e-20	36.7053
CARM1	1.43477	9.49151	11.7005	7.65327e-21	8.38319e-20	36.7034
C6orf70	1.11513	7.91566	11.6935	7.9356e-21	8.67812e-20	36.6673
LOC100190939	-1.12574	7.26735	-11.6913	8.02605e-21	8.7674e-20	36.656
TPRKB	1.37924	8.11257	11.6857	8.25965e-21	9.01267e-20	36.6274
NPM3	1.30174	8.55551	11.6804	8.49114e-21	9.25511e-20	36.5999
ZNF695	-1.2599	3.56058	-11.6785	8.57401e-21	9.34032e-20	36.5902
FXC1	1.02378	8.84685	11.6757	8.69839e-21	9.47063e-20	36.5759
COL6A1	-2.00377	6.5679	-11.6655	9.17018e-21	9.95705e-20	36.5232
PNMA1	1.45506	8.96165	11.6626	9.30599e-21	1.0099e-19	36.5086
BHLHE40	-1.96008	7.77331	-11.6622	9.32637e-21	1.01101e-19	36.5064
CD302	1.71228	8.78872	11.662	9.33496e-21	1.01139e-19	36.5055
SFT2D2	-1.19972	7.75738	-11.6617	9.34931e-21	1.01239e-19	36.504
EXOC3	-1.17021	8.10409	-11.6511	9.87925e-21	1.06803e-19	36.449
PON3	1.52124	6.72356	11.6466	1.01069e-20	1.09146e-19	36.4263
PRRT2	-1.71728	5.71844	-11.6363	1.06637e-20	1.14909e-19	36.3729
MOSC1	1.69561	7.77201	11.6361	1.06718e-20	1.14934e-19	36.3722
TOX	1.28789	7.03373	11.6324	1.08792e-20	1.17104e-19	36.353
LMAN1	-1.05128	6.79209	-11.628	1.11265e-20	1.19701e-19	36.3306
GOLIM4	-1.02011	8.07536	-11.6184	1.16948e-20	1.25679e-19	36.281
NUP107	1.16125	9.16593	11.6076	1.23684e-20	1.3256e-19	36.2252
HIST1H4D	-1.33357	3.82393	-11.6048	1.2543e-20	1.34214e-19	36.2112
H2BFS	-2.20732	9.68417	-11.6042	1.25845e-20	1.34586e-19	36.2079
C17orf86	2.02431	7.70399	11.6037	1.2615e-20	1.3484e-19	36.2055
ARID5B	-1.17245	5.47431	-11.6011	1.27851e-20	1.36512e-19	36.1922
MECR	1.15292	6.17597	11.6007	1.28157e-20	1.36765e-19	36.1898
BST1	1.52161	7.13345	11.598	1.29963e-20	1.38544e-19	36.1759
THOC4	-1.43348	7.18066	-11.5972	1.30462e-20	1.39001e-19	36.172
ATP7B	1.94657	6.03767	11.5961	1.31225e-20	1.39739e-19	36.1662
FAM162A	1.10818	8.8603	11.5955	1.3162e-20	1.40085e-19	36.1632
COG2	1.15838	7.47633	11.5902	1.35308e-20	1.43933e-19	36.1357
FGD4	-1.20191	7.01319	-11.5853	1.3878e-20	1.47548e-19	36.1105
MRPS7	1.0228	9.70907	11.5809	1.41931e-20	1.50656e-19	36.0881
TTLL12	1.18583	8.97855	11.5759	1.45683e-20	1.54557e-19	36.0621
LOC100286972	-1.47873	7.08357	-11.5756	1.4589e-20	1.54693e-19	36.0607
TOMM22	-1.87399	8.11077	-11.5741	1.47052e-20	1.55759e-19	36.0528
C1orf220	-1.11509	3.94546	-11.5737	1.47352e-20	1.55994e-19	36.0508
SMEK1	-1.07272	7.22431	-11.5619	1.56561e-20	1.65128e-19	35.9904
ACYP1	1.0816	8.09728	11.5593	1.58744e-20	1.67253e-19	35.9766
FAM102A	1.44352	8.93123	11.5554	1.61921e-20	1.7051e-19	35.9568
LOC100289230	1.62895	7.37775	11.5397	1.75603e-20	1.84235e-19	35.876
NEIL2	1.26649	9.12744	11.5395	1.75816e-20	1.84293e-19	35.8748
EPHX1	1.71438	8.94052	11.5395	1.75843e-20	1.84293e-19	35.8747
HIST1H4J	-1.67195	7.44243	-11.5295	1.85181e-20	1.93824e-19	35.8231
CD8A	2.03424	7.95617	11.5288	1.85846e-20	1.94366e-19	35.8195
ZNF211	1.69284	6.47214	11.528	1.86613e-20	1.94964e-19	35.8154
STK17B	-1.62285	6.96962	-11.5269	1.87646e-20	1.95837e-19	35.8099
PLEKHJ1	1.28449	9.61262	11.5265	1.88006e-20	1.96007e-19	35.808
RWDD2B	1.1904	9.26322	11.5237	1.90776e-20	1.98582e-19	35.7935
PCCB	1.04598	7.21494	11.512	2.02667e-20	2.1074e-19	35.7332
LOC148709	-1.1408	5.35151	-11.5114	2.03341e-20	2.1133e-19	35.7299
INO80D	-1.15699	6.29217	-11.5086	2.06269e-20	2.14261e-19	35.7157
MOBKL1A	1.65371	8.34933	11.5044	2.10806e-20	2.18632e-19	35.694
OIP5	1.32673	5.85785	11.4963	2.19769e-20	2.2769e-19	35.6525
LOC100272216	-2.1428	7.67045	-11.4875	2.30054e-20	2.38098e-19	35.607
LOC222070	1.00143	7.09523	11.4826	2.35923e-20	2.43918e-19	35.5819
BIN1	1.25167	8.66941	11.4799	2.39272e-20	2.47252e-19	35.5678
CHPF	-1.25358	7.07622	-11.4689	2.53254e-20	2.61293e-19	35.5113
ARHGDIA	-1.27716	8.85591	-11.4673	2.55376e-20	2.63345e-19	35.5029
CREG1	1.12521	10.4876	11.4665	2.56475e-20	2.64342e-19	35.4987
WHAMM	1.19376	9.57836	11.4608	2.64102e-20	2.72062e-19	35.4695
C22orf13	1.09147	10.4098	11.4486	2.81275e-20	2.89303e-19	35.4067
HDAC3	1.07911	8.48267	11.4448	2.86939e-20	2.94824e-19	35.3869
CPEB4	-1.66617	6.63928	-11.4399	2.9426e-20	3.02034e-19	35.3618
TFIP11	1.19071	7.75248	11.4397	2.94587e-20	3.02213e-19	35.3607
GFI1	1.62369	7.33038	11.4325	3.05774e-20	3.13367e-19	35.3235
HMGN3	1.14377	10.2138	11.4173	3.30829e-20	3.37999e-19	35.2451
HOXD8	1.75216	6.37143	11.4157	3.33652e-20	3.40708e-19	35.2366
HMMR	1.66265	7.5103	11.4023	3.57543e-20	3.6417e-19	35.1677
LOC100287525	1.29791	6.90297	11.3923	3.76502e-20	3.82892e-19	35.1163
GPR137B	1.6264	9.72238	11.391	3.78996e-20	3.85035e-19	35.1097
DENND5B	-1.09623	5.31157	-11.3907	3.79697e-20	3.85551e-19	35.1079
LOC100289612	1.37278	4.8853	11.3886	3.83754e-20	3.88876e-19	35.0973
WDR47	1.42175	6.33341	11.3878	3.85396e-20	3.90341e-19	35.093
ZNF18	1.63436	7.7833	11.3873	3.86426e-20	3.91185e-19	35.0904
LMNB1	1.31189	8.63221	11.3806	4.00144e-20	4.04044e-19	35.0556
ZNF323	1.6974	6.42344	11.3803	4.00708e-20	4.04408e-19	35.0542
ERBB2	-1.09009	5.92037	-11.3779	4.05638e-20	4.09176e-19	35.042
SLC39A10	1.68625	7.37975	11.3766	4.08445e-20	4.11799e-19	35.0352
KIAA0494	-1.27503	7.52775	-11.3731	4.15901e-20	4.18892e-19	35.0171
NUP37	1.26221	8.78366	11.3671	4.28905e-20	4.3177e-19	34.9865
ZNF516	1.48608	6.28576	11.3598	4.45431e-20	4.47274e-19	34.9488
CA5B	-1.05261	4.60137	-11.3587	4.48006e-20	4.49407e-19	34.9431
RGS10	1.20885	8.84205	11.3478	4.7406e-20	4.74585e-19	34.8868
ARPC5	-1.18511	7.73148	-11.3472	4.75616e-20	4.75904e-19	34.8835
FLJ41484	-1.35189	5.08135	-11.3463	4.7782e-20	4.77868e-19	34.8789
RAI14	1.99516	8.8392	11.3426	4.8715e-20	4.86954e-19	34.8596
LOC644450	-1.26387	5.76585	-11.3396	4.94797e-20	4.94102e-19	34.8441
DYNLT3	1.09001	10.1142	11.338	4.98867e-20	4.97916e-19	34.836
HIST1H2AC	1.66374	10.6417	11.3279	5.25681e-20	5.23365e-19	34.7838
ECE1	-1.19279	7.38001	-11.3244	5.35184e-20	5.32561e-19	34.766
C11orf74	1.22432	6.16559	11.3139	5.65033e-20	5.6086e-19	34.7119
GBF1	-1.04616	8.51079	-11.3117	5.71625e-20	5.67121e-19	34.7004
PSMD13	1.23507	9.62514	11.3051	5.9165e-20	5.86695e-19	34.6661
GMNN	1.40772	9.08757	11.3048	5.92405e-20	5.87151e-19	34.6648
EFTUD1	1.20264	8.00472	11.3017	6.02008e-20	5.96372e-19	34.6488
EIF3I	1.01217	9.82589	11.3004	6.06235e-20	6.0026e-19	34.6418
PTPN3	1.21985	7.12173	11.2994	6.09098e-20	6.02795e-19	34.6371
TSEN2	1.10272	7.13994	11.2845	6.58171e-20	6.49422e-19	34.5599
C3orf64	1.54963	7.33507	11.2805	6.71983e-20	6.62721e-19	34.5393
C3orf59	1.21149	8.66437	11.2785	6.78837e-20	6.69149e-19	34.5292
SVIL	-1.1554	7.50034	-11.2751	6.90846e-20	6.80312e-19	34.5117
ASB9	1.0947	6.54971	11.271	7.05937e-20	6.94142e-19	34.4902
BMS1	1.62964	8.69753	11.2675	7.18858e-20	7.06149e-19	34.4721
TMEM208	1.04235	9.26726	11.2614	7.41912e-20	7.28436e-19	34.4407
PIGP	1.33562	8.72586	11.2584	7.53677e-20	7.39623e-19	34.425
NFE2L2	-1.32047	6.67789	-11.2559	7.63243e-20	7.4864e-19	34.4124
MFSD1	1.08827	10.1153	11.2476	7.96976e-20	7.79422e-19	34.3694
SLC25A38	1.35051	8.79579	11.2447	8.09126e-20	7.90916e-19	34.3543
CHP	-1.23559	8.21419	-11.2373	8.40654e-20	8.20524e-19	34.3162
THYN1	1.20518	8.95194	11.2342	8.54082e-20	8.32813e-19	34.3004
KIF4A	1.8311	7.69887	11.2333	8.58367e-20	8.36582e-19	34.2954
YWHAZ	-1.26085	10.5978	-11.2239	9.01102e-20	8.77372e-19	34.2471
RAB1B	-1.02531	9.52617	-11.2181	9.28787e-20	9.03002e-19	34.2169
WRB	1.55058	7.77433	11.2159	9.39235e-20	9.12715e-19	34.2058
SLC24A3	1.54392	7.18865	11.2125	9.5591e-20	9.28465e-19	34.1883
ZNF260	1.292	8.23852	11.2048	9.94936e-20	9.64957e-19	34.1484
C6orf62	-1.44794	9.26352	-11.2034	1.00204e-19	9.71378e-19	34.1413
MFSD5	1.03605	8.21634	11.2009	1.01549e-19	9.83454e-19	34.128
UNC13B	1.63749	8.62016	11.1971	1.03541e-19	1.00177e-18	34.1087
SORBS2	1.248	5.85123	11.1942	1.05102e-19	1.01588e-18	34.0938
LOC641364	-1.2449	4.25941	-11.1836	1.11058e-19	1.07085e-18	34.0389
TMEM98	1.75692	8.70456	11.1825	1.11717e-19	1.07668e-18	34.033
ACP2	1.36434	8.49214	11.1799	1.13196e-19	1.09041e-18	34.0199
UBAP2	1.0683	8.86401	11.1747	1.16323e-19	1.11999e-18	33.9928
METTL13	1.04111	7.8709	11.1706	1.18777e-19	1.14307e-18	33.972
ZBTB49	1.59391	5.50888	11.1679	1.20493e-19	1.15846e-18	33.9577
ITCH	-1.1924	6.22129	-11.1671	1.20975e-19	1.16253e-18	33.9537
FBXL4	1.0979	6.4176	11.1662	1.21552e-19	1.16751e-18	33.949
SNX12	-1.00791	6.99486	-11.1651	1.22229e-19	1.17345e-18	33.9434
MRPL46	1.11576	8.67587	11.1616	1.2446e-19	1.19429e-18	33.9254
NSMCE1	1.33065	9.4028	11.1587	1.26375e-19	1.21149e-18	33.9102
LARS2	1.10016	7.82864	11.1579	1.26896e-19	1.2159e-18	33.9061
GOT1	1.10806	9.91041	11.148	1.33606e-19	1.27773e-18	33.8548
GTF2H4	1.57763	6.77569	11.1478	1.33707e-19	1.27809e-18	33.8541
ZMYND17	1.5418	6.74952	11.1457	1.35184e-19	1.29159e-18	33.8431
NAP1L5	1.2493	6.00023	11.1436	1.36654e-19	1.305e-18	33.8323
PARD6B	-1.88967	4.84331	-11.1317	1.45392e-19	1.38512e-18	33.7706
SPATA6	-1.09319	5.16178	-11.1301	1.46557e-19	1.39555e-18	33.7627
ERAL1	1.22164	8.47903	11.1256	1.50018e-19	1.42783e-18	33.7394
SOAT1	1.31685	7.43667	11.1245	1.50876e-19	1.43531e-18	33.7337
C19orf22	-1.01772	8.77582	-11.1208	1.5387e-19	1.46239e-18	33.7142
ZNF251	1.14189	6.59442	11.1201	1.54364e-19	1.46568e-18	33.711
ZFR	-1.40095	7.82608	-11.115	1.58574e-19	1.50279e-18	33.6842
CCDC137	1.38284	7.81722	11.1132	1.60002e-19	1.5156e-18	33.6753
C13orf27	1.0767	5.9005	11.1053	1.667e-19	1.57754e-18	33.6344
CLDN3	-2.12097	9.03144	-11.0875	1.82849e-19	1.72136e-18	33.5423
FAIM	1.11171	7.25034	11.0847	1.85515e-19	1.7448e-18	33.5279
AES	-1.1012	10.0299	-11.0788	1.91284e-19	1.79822e-18	33.4974
PLK2	1.90912	7.47547	11.0732	1.96912e-19	1.8485e-18	33.4685
GTF2H2	-1.8544	5.32301	-11.0638	2.06761e-19	1.9373e-18	33.4199
PRMT3	1.24505	6.78786	11.0588	2.12212e-19	1.98744e-18	33.394
SLC44A3	1.61304	8.83071	11.0542	2.17431e-19	2.03536e-18	33.3698
DSC2	-1.94678	8.31927	-11.054	2.17657e-19	2.03555e-18	33.3688
MRPS18B	1.26166	8.97232	11.0471	2.2558e-19	2.10668e-18	33.3332
GNL2	1.3828	10.0606	11.046	2.26806e-19	2.11714e-18	33.3278
RNF152	-2.37323	4.00807	-11.0423	2.31251e-19	2.15661e-18	33.3085
ETV5	1.05892	6.93111	11.0377	2.36887e-19	2.20813e-18	33.2845
TGIF2	1.72079	7.77759	11.0351	2.40015e-19	2.23519e-18	33.2714
MYO7B	-1.52317	6.53976	-11.0272	2.5011e-19	2.32485e-18	33.2304
LSM5	1.04279	7.86517	11.0236	2.54866e-19	2.36796e-18	33.2116
PROM1	1.99613	10.3037	11.0231	2.55532e-19	2.37304e-18	33.209
KIAA0753	1.1336	7.60548	11.0194	2.60469e-19	2.4155e-18	33.19
AFF1	-1.38887	8.45501	-11.0176	2.62871e-19	2.43664e-18	33.1809
MUC4	-1.86484	8.95255	-11.0166	2.64252e-19	2.44716e-18	33.1756
NCKAP5	1.12671	3.91426	11.0149	2.66588e-19	2.4665e-18	33.1669
RAB5A	-1.42358	8.72503	-11.0132	2.69002e-19	2.48652e-18	33.1579
TMEM201	1.14018	6.5633	10.9982	2.90811e-19	2.68252e-18	33.0803
BCL2L11	-1.07915	6.12433	-10.9917	3.00785e-19	2.77129e-18	33.0467
APBA1	-1.03142	5.53976	-10.9845	3.12209e-19	2.87389e-18	33.0096
ZFP3	1.51994	6.59719	10.9826	3.15306e-19	2.90105e-18	32.9997
PLD6	1.2779	8.12	10.9744	3.28957e-19	3.01966e-18	32.9575
PIP5K1A	-1.04613	6.57195	-10.9732	3.31022e-19	3.03722e-18	32.9513
USP40	1.16271	7.43178	10.9707	3.3542e-19	3.07473e-18	32.9382
DYRK4	1.17731	8.71592	10.9613	3.52226e-19	3.22582e-18	32.8895
MCRS1	1.17555	8.61938	10.961	3.52827e-19	3.22984e-18	32.8878
LOC100287289	1.23898	6.33449	10.9606	3.53448e-19	3.23403e-18	32.886
ZNF764	1.32278	6.67225	10.9598	3.5498e-19	3.24655e-18	32.8817
FRG1	1.00644	10.0924	10.9583	3.57662e-19	3.26958e-18	32.8742
NIPAL2	-1.11179	6.9402	-10.948	3.77337e-19	3.43681e-18	32.8209
NDC80	1.59008	7.83815	10.9471	3.79112e-19	3.45139e-18	32.8162
ALDH7A1	1.23687	7.82166	10.9404	3.92669e-19	3.56666e-18	32.7813
HGS	-1.35925	7.63199	-10.9284	4.17864e-19	3.78858e-18	32.7193
CPSF3	1.19993	9.63648	10.9229	4.30043e-19	3.89368e-18	32.6907
RGL1	1.2378	8.63999	10.9218	4.32426e-19	3.91347e-18	32.6852
CCDC117	-1.15183	7.62864	-10.9216	4.32973e-19	3.91664e-18	32.684
GMPR2	1.14458	8.26889	10.9179	4.41433e-19	3.98954e-18	32.6647
PLEKHG5	-1.16591	6.05539	-10.9176	4.42124e-19	3.99216e-18	32.6631
BBS10	1.41971	6.961	10.9148	4.4847e-19	4.04763e-18	32.649
LRP11	1.08788	8.20717	10.9137	4.51104e-19	4.06956e-18	32.6431
DPM3	-1.63925	8.48652	-10.9072	4.66613e-19	4.20374e-18	32.6095
CCDC104	1.13242	9.02643	10.9007	4.82544e-19	4.34334e-18	32.576
LOC100289086	1.00123	6.33899	10.8976	4.90415e-19	4.41218e-18	32.5599
FMN1	-1.10529	5.28801	-10.8948	4.97729e-19	4.47215e-18	32.5452
FBXW11	-1.01107	7.59721	-10.8874	5.17268e-19	4.63909e-18	32.5068
C1orf131	1.01503	7.48823	10.8866	5.19295e-19	4.65517e-18	32.503
EPS8L2	-1.05786	6.58833	-10.884	5.26517e-19	4.71565e-18	32.4892
NKX3-2	1.33589	5.56214	10.877	5.45998e-19	4.88354e-18	32.453
PPIP5K1	1.13787	7.7164	10.867	5.74887e-19	5.13269e-18	32.4017
TBCK	1.13383	7.99342	10.8637	5.85028e-19	5.2164e-18	32.3843
ZNF808	-1.11987	6.30293	-10.8628	5.87611e-19	5.2369e-18	32.3799
SDR42E1	1.12627	6.89313	10.8586	6.00833e-19	5.35234e-18	32.3577
SLC20A1	1.14799	10.2985	10.8513	6.23965e-19	5.55343e-18	32.3201
EPM2AIP1	1.12633	8.84325	10.8455	6.42917e-19	5.71699e-18	32.2903
COMMD8	1.1721	7.93625	10.8409	6.58531e-19	5.84277e-18	32.2665
PPPDE2	-1.54531	7.98745	-10.8354	6.77739e-19	6.00249e-18	32.2378
RG9MTD1	1.01979	9.07331	10.835	6.79268e-19	6.01335e-18	32.2356
OSBPL11	-1.13158	6.07906	-10.8329	6.86581e-19	6.07539e-18	32.2249
LOC100133109	-1.14994	10.8919	-10.8293	6.99409e-19	6.1834e-18	32.2065
DNAJC3	-1.18903	7.84437	-10.8213	7.29174e-19	6.4351e-18	32.165
ADAMTSL4	-1.01308	5.20582	-10.82	7.34376e-19	6.46953e-18	32.1579
RPS6KA1	1.0532	9.79285	10.8151	7.5329e-19	6.62442e-18	32.1326
LSG1	1.10651	8.70919	10.8121	7.65037e-19	6.72179e-18	32.1172
C14orf50	2.02293	7.35435	10.8116	7.67215e-19	6.73794e-18	32.1144
ETNK1	-1.26758	6.91908	-10.8097	7.74799e-19	6.80154e-18	32.1046
BCMO1	1.70503	6.30623	10.8091	7.77096e-19	6.81576e-18	32.1016
BACH1	-1.00224	5.32994	-10.8091	7.77104e-19	6.81576e-18	32.1016
HTATSF1	-1.54446	6.96819	-10.8072	7.84721e-19	6.87953e-18	32.0919
RAVER1	1.05068	8.88969	10.7904	8.5652e-19	7.4859e-18	32.0047
MTHFS	1.09328	7.63232	10.7875	8.69375e-19	7.59491e-18	31.9899
ZNF295	1.2054	6.86704	10.7831	8.89396e-19	7.75959e-18	31.9672
NPR2	1.25249	7.03714	10.7831	8.89824e-19	7.75992e-18	31.9668
TMEM75	-1.23172	4.12621	-10.7791	9.0815e-19	7.91627e-18	31.9465
SYBU	1.79456	6.13399	10.7774	9.16187e-19	7.97933e-18	31.9377
C15orf23	1.15803	7.18539	10.7769	9.18772e-19	7.99834e-18	31.9349
ANAPC7	1.08785	7.70895	10.7765	9.2061e-19	8.01083e-18	31.9329
WDR44	-1.03616	6.69454	-10.7729	9.38156e-19	8.15638e-18	31.9141
PRKAB1	-1.13203	7.23418	-10.7684	9.60499e-19	8.3397e-18	31.8907
STX5	1.13989	8.27628	10.7527	1.04212e-18	9.02865e-18	31.8095
RNF145	-1.35658	7.21225	-10.7404	1.11107e-18	9.60516e-18	31.7457
NCRNA00204B	1.20098	5.55671	10.7325	1.15746e-18	9.99749e-18	31.705
GMCL1	1.13625	6.55042	10.73	1.17281e-18	1.01169e-17	31.6919
KAT5	1.37237	7.73279	10.7267	1.19267e-18	1.02793e-17	31.6751
LIMCH1	1.10754	6.58687	10.7235	1.21294e-18	1.04449e-17	31.6584
EPB41L2	-1.19806	9.60342	-10.7231	1.21542e-18	1.04618e-17	31.6563
HIST1H4H	-1.1442	4.5187	-10.7211	1.228e-18	1.05609e-17	31.6461
LOC285147	1.35627	5.42229	10.7208	1.22996e-18	1.05686e-17	31.6445
ZMYND12	1.45626	5.16622	10.7106	1.29728e-18	1.11183e-17	31.5914
AKT1S1	-1.06596	5.92657	-10.7046	1.33807e-18	1.14481e-17	31.5606
LOC100289538	1.26276	7.27053	10.7003	1.36895e-18	1.17022e-17	31.5379
UFSP2	1.05857	9.03361	10.6988	1.37921e-18	1.17849e-17	31.5305
CDCA7	1.47228	6.98517	10.6931	1.42096e-18	1.21364e-17	31.5008
CUEDC2	1.42331	8.97085	10.6921	1.42833e-18	1.21889e-17	31.4957
ZNF823	1.34196	7.37916	10.6867	1.46928e-18	1.25222e-17	31.4675
UCK2	1.31847	8.97819	10.6832	1.49625e-18	1.27358e-17	31.4494
ERI3	1.1192	7.13267	10.6827	1.49961e-18	1.27589e-17	31.4472
LOC100289026	-1.54741	4.06396	-10.681	1.51342e-18	1.28599e-17	31.438
SCARB2	-1.02644	7.75806	-10.6762	1.55165e-18	1.3151e-17	31.4132
ELF4	-1.02252	8.14418	-10.6738	1.57068e-18	1.32953e-17	31.4011
TMX1	-1.38636	7.63538	-10.6699	1.60314e-18	1.35585e-17	31.3807
N6AMT2	1.09003	6.92426	10.6648	1.64608e-18	1.39098e-17	31.3544
CRYZ	1.52654	8.90724	10.6625	1.66619e-18	1.40678e-17	31.3423
SAT2	1.13112	9.27022	10.6499	1.77947e-18	1.49861e-17	31.2768
LHFP	2.27835	8.39742	10.6473	1.80368e-18	1.51836e-17	31.2634
ZNF146	-1.05554	8.12219	-10.6467	1.80942e-18	1.52254e-17	31.2602
DDX23	1.18148	8.48035	10.6462	1.81393e-18	1.52569e-17	31.2577
G3BP2	-1.3026	8.75738	-10.6453	1.82243e-18	1.5322e-17	31.2531
AKAP7	1.07606	6.87498	10.6244	2.03143e-18	1.70144e-17	31.145
FOXO4	1.43712	7.2449	10.6238	2.03797e-18	1.70586e-17	31.1418
PCTP	1.29661	8.71273	10.6238	2.03843e-18	1.70586e-17	31.1416
KRT8P12	-1.44646	7.25133	-10.6173	2.10877e-18	1.76251e-17	31.1078
ZNF670	1.26609	4.27024	10.6102	2.18729e-18	1.82583e-17	31.0714
KIAA0114	1.23864	9.61137	10.6047	2.25083e-18	1.87572e-17	31.0429
INPP1	1.1404	9.51249	10.6005	2.30113e-18	1.91604e-17	31.0209
LOC158863	-1.56979	4.1799	-10.5994	2.31395e-18	1.9259e-17	31.0154
SNX30	1.26892	8.11841	10.5967	2.34697e-18	1.95175e-17	31.0013
NOC3L	1.29745	8.12079	10.5963	2.35133e-18	1.95456e-17	30.9995
CKS2	1.1654	10.4004	10.5961	2.35451e-18	1.95574e-17	30.9981
HTRA2	1.10598	7.89752	10.595	2.36762e-18	1.96482e-17	30.9926
SF3B4	1.11227	8.17713	10.5869	2.47014e-18	2.04734e-17	30.9504
C12orf23	1.04612	9.35065	10.5834	2.51529e-18	2.08302e-17	30.9324
ACOT4	1.60994	6.20014	10.5802	2.55722e-18	2.11686e-17	30.9159
CLDN20	-1.13883	5.51405	-10.5794	2.56757e-18	2.12455e-17	30.9119
MANF	1.20689	11.3931	10.576	2.61445e-18	2.16213e-17	30.8939
RBM6	1.5549	9.36502	10.5759	2.61516e-18	2.16213e-17	30.8936
AIF1L	1.07294	6.26913	10.5735	2.64842e-18	2.18871e-17	30.881
GPX8	1.70467	8.11578	10.5706	2.68906e-18	2.22045e-17	30.8659
GM2A	-1.25929	7.24375	-10.5649	2.76979e-18	2.28056e-17	30.8364
FEM1B	-1.01776	7.59658	-10.5617	2.81631e-18	2.31687e-17	30.8198
CNST	-1.33387	6.37515	-10.5538	2.93476e-18	2.40808e-17	30.7788
DENND5A	1.62418	9.05123	10.5531	2.94457e-18	2.4134e-17	30.7755
DBR1	1.00978	7.1207	10.5492	3.00492e-18	2.46084e-17	30.7553
ZNF573	1.01546	5.76477	10.5482	3.02182e-18	2.47366e-17	30.7497
PHF7	1.06458	6.46313	10.5399	3.15416e-18	2.58094e-17	30.7071
AKAP11	1.05056	6.9655	10.5241	3.42572e-18	2.79739e-17	30.6249
SLC44A4	-2.0338	8.1057	-10.5177	3.54103e-18	2.89036e-17	30.5919
DMXL2	1.15248	7.05431	10.5167	3.5601e-18	2.90474e-17	30.5866
RRAGD	1.17146	6.93266	10.5158	3.5761e-18	2.9166e-17	30.5821
PBK	1.54279	6.60889	10.5074	3.73702e-18	3.04161e-17	30.5383
TTC8	1.04373	5.74999	10.5066	3.75148e-18	3.05212e-17	30.5345
NUF2	1.5424	6.34933	10.5057	3.7702e-18	3.06485e-17	30.5295
TTC7B	1.41343	6.54269	10.4937	4.01278e-18	3.25274e-17	30.4675
CCRL2	1.32327	9.00875	10.4921	4.04643e-18	3.27868e-17	30.4591
C3orf33	1.36866	4.97446	10.4888	4.1172e-18	3.33195e-17	30.4419
PIGU	1.275	7.25011	10.4845	4.21007e-18	3.40434e-17	30.4197
EZH2	1.34405	9.01577	10.4828	4.24814e-18	3.42954e-17	30.4107
TGM2	-1.86807	6.48091	-10.4773	4.3717e-18	3.52501e-17	30.3822
ZBTB8A	1.34739	6.34563	10.4769	4.38029e-18	3.5305e-17	30.3802
SLC35D2	1.19522	8.38642	10.4747	4.43052e-18	3.56954e-17	30.3689
VSIG4	2.06047	8.00591	10.4699	4.5427e-18	3.65695e-17	30.344
HOXA9	1.38569	7.47767	10.4664	4.62503e-18	3.71872e-17	30.3261
CHMP1A	1.14708	9.33751	10.4552	4.9047e-18	3.93731e-17	30.2677
USP5	1.04706	6.57024	10.4552	4.90482e-18	3.93731e-17	30.2677
FLJ44342	1.14567	7.44751	10.4539	4.93625e-18	3.95935e-17	30.2613
KIF2C	1.36266	6.62908	10.4384	5.35236e-18	4.28275e-17	30.1808
ABCC5	1.15398	7.54248	10.4301	5.58871e-18	4.46468e-17	30.1378
KANK3	1.30162	7.56566	10.4249	5.74256e-18	4.58575e-17	30.1107
C1orf57	1.20639	8.82475	10.4216	5.84219e-18	4.65969e-17	30.0936
MRPS28	1.04571	8.34076	10.4186	5.9332e-18	4.7285e-17	30.0782
SCD	-1.48889	8.4382	-10.4084	6.2585e-18	4.97777e-17	30.0251
CCDC51	1.02876	7.07593	10.4036	6.41634e-18	5.09923e-17	30.0003
ZNF222	1.21355	6.2236	10.3959	6.68008e-18	5.30036e-17	29.9602
SYNM	1.08029	6.96785	10.3788	7.30313e-18	5.7809e-17	29.8715
MSTO1	1.36821	8.68264	10.3775	7.35244e-18	5.81761e-17	29.8648
SIDT1	1.25191	6.83069	10.376	7.40778e-18	5.85907e-17	29.8573
LRRC69	1.45035	6.02516	10.3758	7.41821e-18	5.86266e-17	29.8559
MGAT1	1.0176	9.61544	10.3736	7.50106e-18	5.92578e-17	29.8449
LOC728163	-1.77831	6.47251	-10.3713	7.59441e-18	5.99476e-17	29.8326
IFIT5	1.18369	7.74091	10.3672	7.75745e-18	6.1186e-17	29.8114
RUVBL1	1.21269	7.97293	10.3664	7.79092e-18	6.14257e-17	29.8072
PSRC1	1.32259	6.72876	10.3662	7.79829e-18	6.14594e-17	29.8062
TCEAL7	1.6678	5.27015	10.3648	7.85376e-18	6.18476e-17	29.7992
ACADSB	1.2072	7.19172	10.3626	7.94545e-18	6.25143e-17	29.7876
RAB2B	1.31135	8.01197	10.3625	7.94786e-18	6.25143e-17	29.7873
PTPLAD2	1.78026	7.45707	10.3513	8.4244e-18	6.6158e-17	29.7294
RAP2A	-1.07851	7.51595	-10.3462	8.65281e-18	6.78178e-17	29.7028
UGP2	1.2663	9.22852	10.3434	8.77996e-18	6.87405e-17	29.6882
RGS18	2.40571	6.95249	10.3434	8.7809e-18	6.87405e-17	29.6881
WASF2	-1.10773	8.57333	-10.342	8.84664e-18	6.92279e-17	29.6807
ZNF83	1.57268	7.85834	10.3302	9.40666e-18	7.33707e-17	29.6196
IFI6	-1.21096	7.23776	-10.3301	9.40924e-18	7.33707e-17	29.6194
RBM47	-1.48577	8.34525	-10.3284	9.4922e-18	7.39017e-17	29.6106
NCOA3	-1.08472	7.05244	-10.3222	9.80491e-18	7.62468e-17	29.5784
LOC400657	1.29346	7.20245	10.3175	1.0049e-17	7.80537e-17	29.5539
TJAP1	1.14657	8.461	10.296	1.12405e-17	8.71044e-17	29.4424
GSR	-1.07948	9.19405	-10.2841	1.19609e-17	9.23983e-17	29.3806
NRBP1	-1.32338	8.27413	-10.2776	1.2375e-17	9.53621e-17	29.3467
RNF38	-1.03772	7.01778	-10.2775	1.23781e-17	9.53621e-17	29.3465
RNASEN	1.1583	9.091	10.2767	1.24308e-17	9.57314e-17	29.3422
CCDC113	1.07976	5.92135	10.2721	1.27283e-17	9.79083e-17	29.3187
C1orf198	1.33687	7.91505	10.2681	1.29977e-17	9.98266e-17	29.2979
ATOH1	-1.74623	4.42769	-10.2667	1.30974e-17	1.00515e-16	29.2903
CCDC39	-1.04897	3.44026	-10.2593	1.36101e-17	1.04128e-16	29.2521
HRSP12	1.05494	6.74394	10.2589	1.36416e-17	1.04329e-16	29.2498
LY96	2.15853	9.63754	10.2575	1.3738e-17	1.05026e-16	29.2428
WDR76	1.06899	5.50195	10.2289	1.59502e-17	1.21285e-16	29.0942
APOO	1.07594	8.1527	10.2285	1.59832e-17	1.2149e-16	29.0921
ADAT2	1.21221	6.28639	10.2232	1.64284e-17	1.24778e-16	29.0648
MMP19	1.88391	8.47278	10.2164	1.70208e-17	1.29031e-16	29.0296
MEFV	-1.02307	7.78691	-10.216	1.70584e-17	1.29217e-16	29.0274
SNORD116@	-1.13828	5.27673	-10.2144	1.72021e-17	1.30207e-16	29.019
COTL1	1.39473	10.1596	10.2056	1.80059e-17	1.36188e-16	28.9736
PGBD3	1.12153	6.17453	10.1907	1.94558e-17	1.46763e-16	28.8965
PRC1	1.30954	8.14915	10.1626	2.25285e-17	1.68981e-16	28.7507
LOC388796	1.11214	8.62613	10.1606	2.2759e-17	1.70581e-16	28.7405
MATN2	1.75665	8.98905	10.1523	2.37695e-17	1.77753e-16	28.6973
SYP	1.57943	6.40889	10.1471	2.44277e-17	1.82606e-16	28.6701
CSK	1.06106	10.586	10.1434	2.48959e-17	1.85897e-16	28.6512
PNPLA4	1.39492	7.14323	10.1414	2.51566e-17	1.87773e-16	28.6409
DUSP11	1.00379	8.34905	10.1383	2.55669e-17	1.90621e-16	28.6248
BRIX1	1.17236	8.15964	10.1333	2.62486e-17	1.95337e-16	28.5986
VANGL2	2.16358	8.10111	10.125	2.74018e-17	2.03614e-16	28.5558
SLBP	1.05296	7.465	10.1244	2.7488e-17	2.04179e-16	28.5527
GPC4	1.05866	6.74112	10.121	2.79824e-17	2.07696e-16	28.535
PACS1	-1.0782	6.86777	-10.1197	2.817e-17	2.08933e-16	28.5283
THG1L	1.26129	8.57848	10.1175	2.849e-17	2.11227e-16	28.5171
KBTBD3	1.20899	6.20333	10.1163	2.86765e-17	2.12531e-16	28.5106
SAPS1	-1.02387	7.53975	-10.1161	2.87054e-17	2.12666e-16	28.5096
FMOD	1.45318	8.69389	10.1126	2.92341e-17	2.16422e-16	28.4914
TGDS	1.14119	5.27923	10.1089	2.98075e-17	2.2042e-16	28.4721
CELSR3	1.34298	5.88064	10.1025	3.08078e-17	2.27648e-16	28.4393
KIFAP3	1.09279	8.0349	10.0986	3.14457e-17	2.32189e-16	28.4189
FKBP8	1.49505	8.45184	10.0957	3.19311e-17	2.35674e-16	28.4037
C7orf46	1.37159	5.44428	10.0956	3.19413e-17	2.35674e-16	28.4033
ST5	1.2256	9.49525	10.0938	3.2248e-17	2.3776e-16	28.3938
THBS1	-1.83024	7.20603	-10.0872	3.33685e-17	2.45839e-16	28.3599
ADPRHL2	1.03095	9.66241	10.0867	3.34582e-17	2.46409e-16	28.3572
STOML2	1.13573	9.40818	10.0835	3.40276e-17	2.50324e-16	28.3404
SERPINI1	2.04173	6.77663	10.0828	3.41496e-17	2.51129e-16	28.3368
ARFGAP2	1.02191	8.68748	10.0804	3.4579e-17	2.54099e-16	28.3244
KLRB1	1.75307	8.70666	10.0777	3.50704e-17	2.57384e-16	28.3104
MAT2B	-1.18422	7.78649	-10.0701	3.64909e-17	2.67457e-16	28.2709
EIF5A	-1.0283	9.19225	-10.0671	3.70639e-17	2.71456e-16	28.2554
PGM1	1.00677	10.0403	10.0601	3.84426e-17	2.8114e-16	28.219
CCDC111	1.18816	8.53274	10.0579	3.88664e-17	2.84135e-16	28.2081
RCOR3	1.06231	7.7372	10.0564	3.91716e-17	2.86261e-16	28.2004
LOC90110	1.38474	8.68757	10.0494	4.06352e-17	2.96521e-16	28.1639
FUCA1	1.02309	11.0911	10.0458	4.14159e-17	3.02107e-16	28.1449
LOC100128737	1.07542	5.79926	10.0231	4.66135e-17	3.38284e-16	28.0273
HSD17B10	1.06852	9.23635	10.0201	4.73362e-17	3.43403e-16	28.012
ZMYND19	1.25786	7.71071	10.0143	4.87838e-17	3.53647e-16	27.9821
HADH	1.24898	9.51002	10.0103	4.98306e-17	3.60972e-16	27.961
GNG12	-1.31359	8.82825	-10.0039	5.15216e-17	3.72815e-16	27.9278
ANXA6	1.00226	7.00509	10.0012	5.22302e-17	3.7753e-16	27.9142
ATF7IP2	1.18232	7.48014	9.99955	5.26911e-17	3.80723e-16	27.9054
TREML2P1	-1.00759	4.9534	-9.99928	5.27651e-17	3.8112e-16	27.904
TMEM79	1.03082	6.26619	9.99749	5.32602e-17	3.84416e-16	27.8948
TIPIN	1.19125	6.69497	9.9966	5.35072e-17	3.85919e-16	27.8902
ZNF468	1.35413	7.32336	9.986	5.65466e-17	4.06661e-16	27.8352
PCGF5	-1.08507	7.77371	-9.98293	5.74591e-17	4.12614e-16	27.8193
PMPCA	1.10923	8.31263	9.98178	5.78037e-17	4.14653e-16	27.8133
CTNNAL1	1.25054	7.98016	9.98164	5.78469e-17	4.14813e-16	27.8126
SUOX	1.00748	7.20439	9.98028	5.82563e-17	4.17598e-16	27.8056
TMEM120A	1.18063	8.93879	9.9758	5.96331e-17	4.27313e-16	27.7823
TNFRSF17	2.76226	9.44633	9.97046	6.13156e-17	4.39053e-16	27.7547
ZNF559	1.38391	7.89778	9.97036	6.135e-17	4.39141e-16	27.7541
PHC1	1.22551	8.73564	9.96893	6.1807e-17	4.42094e-16	27.7467
ZSCAN22	1.13167	5.99588	9.96095	6.44302e-17	4.60196e-16	27.7054
GZMH	1.72553	6.72931	9.95459	6.66042e-17	4.74701e-16	27.6724
C5orf54	1.13449	5.38868	9.94971	6.83178e-17	4.86566e-16	27.6471
HJURP	1.20921	6.85067	9.94837	6.87948e-17	4.89612e-16	27.6402
GIPC2	1.86114	7.76913	9.93561	7.35262e-17	5.21978e-16	27.574
PPIL1	1.14844	7.87089	9.93524	7.36666e-17	5.22602e-16	27.5721
TYSND1	1.01999	6.21364	9.93432	7.40222e-17	5.24938e-16	27.5674
FAM108B1	-1.06003	6.36989	-9.92643	7.71275e-17	5.46569e-16	27.5265
NOB1	1.01312	7.70409	9.92321	7.84323e-17	5.55618e-16	27.5098
CHDH	1.00817	6.24956	9.92207	7.88999e-17	5.58533e-16	27.5039
KIF15	1.30625	5.34517	9.91817	8.05186e-17	5.69384e-16	27.4837
CYTSA	1.18134	9.96939	9.90936	8.43038e-17	5.9431e-16	27.438
RNASEH2A	1.51442	7.70398	9.90851	8.46789e-17	5.96681e-16	27.4336
KCNH8	1.38836	4.4394	9.9066	8.55216e-17	6.02407e-16	27.4237
PFAS	1.21133	8.18839	9.90508	8.62053e-17	6.06793e-16	27.4158
FPGS	1.36753	7.13542	9.90012	8.84607e-17	6.22008e-16	27.3901
DRAM1	1.18836	7.17613	9.89683	8.99917e-17	6.32326e-16	27.3731
CXorf23	1.49367	4.65392	9.8966	9.00969e-17	6.32841e-16	27.3719
KNTC1	1.65061	8.12197	9.87625	1.00173e-16	7.02625e-16	27.2665
LOC254100	-1.03391	4.79526	-9.87454	1.0107e-16	7.08418e-16	27.2576
HIST1H3H	1.58559	7.50289	9.86789	1.04634e-16	7.33136e-16	27.2232
ZNF673	1.45891	7.19165	9.85925	1.09452e-16	7.65814e-16	27.1784
APBB3	1.10132	6.02785	9.85432	1.12297e-16	7.84892e-16	27.1529
CDK5RAP1	1.0764	8.84431	9.84577	1.17416e-16	8.19234e-16	27.1085
METTL1	1.37794	7.04313	9.842	1.19741e-16	8.34871e-16	27.089
RFX5	1.25847	8.25912	9.84161	1.19988e-16	8.363e-16	27.087
ZBED6	-1.58966	6.77212	-9.84141	1.20111e-16	8.36865e-16	27.086
LOC283588	1.40722	5.30767	9.83867	1.21837e-16	8.48295e-16	27.0718
LOC1518	-1.16185	6.06356	-9.82536	1.30588e-16	9.07317e-16	27.0028
TTPA	-1.06792	3.43084	-9.81794	1.3573e-16	9.41404e-16	26.9644
ZXDA	1.11834	6.10488	9.81695	1.36434e-16	9.45625e-16	26.9593
FGD6	-1.36034	5.44898	-9.81458	1.38126e-16	9.57016e-16	26.947
MCM2	1.2388	7.84308	9.81108	1.40666e-16	9.73939e-16	26.9289
NICN1	1.24472	7.48441	9.80809	1.42874e-16	9.87167e-16	26.9134
TMEM183A	1.27582	7.2424	9.80365	1.46221e-16	1.00924e-15	26.8904
LOC100288409	-1.43164	7.79287	-9.80255	1.47061e-16	1.01433e-15	26.8847
DUSP3	-1.01432	7.65569	-9.79894	1.49855e-16	1.03325e-15	26.866
MYC	-1.14061	5.68904	-9.79525	1.52759e-16	1.0529e-15	26.8469
BTAF1	1.11373	9.34412	9.79055	1.56547e-16	1.07715e-15	26.8225
LOC729852	1.04891	7.94513	9.7897	1.57237e-16	1.08152e-15	26.8181
ZNF644	-1.06959	6.77183	-9.78656	1.59835e-16	1.09863e-15	26.8018
NHEDC2	1.0937	6.17619	9.7828	1.62991e-16	1.11878e-15	26.7824
ZFPM2	1.3891	5.89892	9.76644	1.77492e-16	1.21538e-15	26.6977
SH3D19	-1.52302	8.06475	-9.76059	1.82983e-16	1.25039e-15	26.6674
VEGFA	-1.44369	8.14273	-9.75403	1.89338e-16	1.2916e-15	26.6334
SEMA4B	-1.30046	9.13253	-9.75157	1.91784e-16	1.30694e-15	26.6207
SLC25A28	1.02968	9.18115	9.74832	1.95058e-16	1.32743e-15	26.6038
SELK	1.05671	10.2562	9.74628	1.97143e-16	1.34025e-15	26.5932
ANKRD10	-1.09318	7.61807	-9.72706	2.17892e-16	1.47526e-15	26.4938
SPRY1	1.63294	7.90061	9.72401	2.2138e-16	1.49836e-15	26.478
GIPR	-1.14813	4.87721	-9.72362	2.21829e-16	1.50089e-15	26.4759
SLC25A20	1.16926	8.27842	9.72015	2.2587e-16	1.5272e-15	26.458
KIF16B	1.37278	7.79516	9.7112	2.3665e-16	1.59791e-15	26.4116
AMN1	1.01569	6.14466	9.71005	2.38075e-16	1.60644e-15	26.4057
MED13	-1.06336	7.41206	-9.704	2.45685e-16	1.65554e-15	26.3744
EIF2B3	1.20027	8.56504	9.70086	2.49735e-16	1.68113e-15	26.3581
ALKBH2	1.16605	7.05212	9.69244	2.60929e-16	1.7547e-15	26.3145
SPHK2	1.1114	6.5489	9.6868	2.68708e-16	1.80518e-15	26.2853
ARL2BP	-1.36056	6.22288	-9.67949	2.79121e-16	1.87072e-15	26.2475
UBE2E2	1.673	8.04492	9.6766	2.83365e-16	1.89787e-15	26.2325
ELOVL7	1.2895	7.81118	9.66822	2.95989e-16	1.9791e-15	26.1892
NBPF1	1.42296	7.74199	9.66179	3.06068e-16	2.04306e-15	26.1559
DSG2	-1.84459	9.48655	-9.66051	3.08122e-16	2.05539e-15	26.1493
ADAM9	-1.48945	7.12873	-9.65144	3.23006e-16	2.15107e-15	26.1024
AOAH	1.2765	8.75715	9.64601	3.32272e-16	2.2076e-15	26.0742
ABHD2	-1.3322	7.85427	-9.63877	3.45029e-16	2.28701e-15	26.0368
NUDT4	-1.46189	6.98685	-9.61977	3.80908e-16	2.51896e-15	25.9384
ZNF738	1.10441	5.33669	9.61731	3.85804e-16	2.55049e-15	25.9258
GALM	1.2615	8.87978	9.61592	3.88606e-16	2.56816e-15	25.9186
PION	1.36683	7.46843	9.60738	4.06268e-16	2.68309e-15	25.8744
SOD3	-1.62607	8.49595	-9.58696	4.51821e-16	2.97505e-15	25.7687
KIAA1797	1.057	8.56887	9.58628	4.53414e-16	2.98348e-15	25.7652
TNFSF15	-1.12908	4.31536	-9.58623	4.53551e-16	2.98348e-15	25.7649
SNHG6	-1.00664	10.1149	-9.58533	4.5567e-16	2.99643e-15	25.7603
BPGM	1.21783	6.41922	9.58347	4.60102e-16	3.02457e-15	25.7507
C9orf7	-1.13035	8.09839	-9.56888	4.96398e-16	3.25671e-15	25.6752
CYBB	-1.02523	6.6015	-9.56413	5.088e-16	3.33368e-15	25.6507
ZRSR1	-1.04431	5.77446	-9.56343	5.10667e-16	3.34481e-15	25.647
KBTBD11	1.11897	8.65133	9.56011	5.1956e-16	3.40082e-15	25.6299
C4orf36	-1.04506	4.13354	-9.5542	5.358e-16	3.50366e-15	25.5993
ABO	-1.44652	7.42241	-9.54853	5.51818e-16	3.60248e-15	25.57
MAP1LC3A	1.21183	7.8002	9.54283	5.6843e-16	3.70486e-15	25.5405
FLJ30064	-1.13729	5.81688	-9.54258	5.69189e-16	3.70858e-15	25.5392
HCN3	1.72006	6.76072	9.52558	6.21821e-16	4.03828e-15	25.4513
ALG8	1.06545	8.68442	9.52247	6.31932e-16	4.09993e-15	25.4353
MNS1	-1.06068	4.90098	-9.52012	6.39735e-16	4.1492e-15	25.4231
STAT3	-1.20207	8.49304	-9.51896	6.43592e-16	4.17286e-15	25.4171
MOCOS	1.44296	6.40728	9.51516	6.56439e-16	4.24923e-15	25.3974
ATXN7	-1.02264	6.64877	-9.50539	6.9067e-16	4.46645e-15	25.3469
PARP8	1.00902	7.15376	9.4924	7.38919e-16	4.76608e-15	25.2798
LOC100289049	1.09325	5.82651	9.49003	7.48107e-16	4.82221e-15	25.2675
SLC7A5	2.14036	7.81912	9.48861	7.53632e-16	4.85625e-15	25.2602
LOC100132356	1.01067	5.72102	9.48255	7.77777e-16	5.00373e-15	25.2289
ANKRD44	-1.02253	5.48253	-9.48012	7.8764e-16	5.06391e-15	25.2163
EPHX2	1.85357	7.53753	9.47872	7.93401e-16	5.0993e-15	25.2091
RPL23	1.20476	8.0937	9.47643	8.02913e-16	5.15877e-15	25.1973
GCDH	1.00748	7.22336	9.47623	8.0375e-16	5.16248e-15	25.1962
EXO1	1.22028	6.34466	9.47607	8.04441e-16	5.16525e-15	25.1954
TC2N	-1.51545	7.5161	-9.46967	8.31624e-16	5.33462e-15	25.1623
CCL8	2.58293	8.83685	9.4694	8.32811e-16	5.34052e-15	25.1609
MYH15	-1.3029	4.97484	-9.46888	8.35057e-16	5.35319e-15	25.1582
MEIS2	1.57285	6.66688	9.46854	8.36546e-16	5.36101e-15	25.1565
C1orf103	1.17377	5.77172	9.46809	8.385e-16	5.37007e-15	25.1542
SGOL2	1.40454	6.89129	9.46792	8.39265e-16	5.37151e-15	25.1533
SLC25A25	1.28634	8.50756	9.46398	8.56612e-16	5.47549e-15	25.1329
LIPT1	1.02594	6.7968	9.46235	8.639e-16	5.5203e-15	25.1245
LMO7	-1.41995	6.48922	-9.45365	9.03903e-16	5.76666e-15	25.0795
ARHGAP39	1.07862	6.16591	9.45	9.21211e-16	5.87331e-15	25.0607
C9orf23	1.05297	8.14187	9.44198	9.60404e-16	6.10841e-15	25.0193
DLGAP5	1.32925	7.56394	9.44196	9.60543e-16	6.10841e-15	25.0191
SLC7A7	1.58174	9.33381	9.44177	9.61498e-16	6.11253e-15	25.0181
ABHD15	1.11522	6.3671	9.43795	9.80777e-16	6.2192e-15	24.9984
TFG	-1.14739	7.12607	-9.42786	1.03357e-15	6.54355e-15	24.9463
SMARCAD1	1.05864	6.95792	9.42498	1.04914e-15	6.63579e-15	24.9314
ARFIP2	1.38172	8.71246	9.42484	1.04993e-15	6.63865e-15	24.9307
CLEC2B	1.48834	8.09093	9.42318	1.05905e-15	6.69417e-15	24.9221
LOC100271832	1.68462	5.35949	9.41142	1.12578e-15	7.09343e-15	24.8614
LOC283567	1.14479	5.68455	9.40956	1.13673e-15	7.16015e-15	24.8518
TLR7	1.00877	5.73667	9.40765	1.14806e-15	7.22695e-15	24.8419
PRDM1	-1.50152	8.01816	-9.40075	1.18996e-15	7.48365e-15	24.8063
MTR	1.07215	7.48864	9.39879	1.20214e-15	7.55783e-15	24.7962
SASS6	1.03803	5.1847	9.39043	1.25551e-15	7.88091e-15	24.753
ZNF232	1.10115	7.85805	9.38896	1.2652e-15	7.93922e-15	24.7454
LOC100134229	1.02625	7.50655	9.38753	1.27461e-15	7.99573e-15	24.738
OLFML3	1.72335	8.21227	9.37954	1.32864e-15	8.32681e-15	24.6967
ZNF182	1.0753	6.8255	9.37176	1.38349e-15	8.65966e-15	24.6565
AUH	1.21785	7.75524	9.36914	1.40241e-15	8.77535e-15	24.643
SH2B3	1.24479	7.6001	9.35204	1.53274e-15	9.54278e-15	24.5547
SCARA5	1.26564	7.43098	9.34929	1.55474e-15	9.65863e-15	24.5406
CLDN4	-1.16357	7.27654	-9.34801	1.56516e-15	9.72029e-15	24.5339
TCF19	1.17049	6.46261	9.34718	1.57192e-15	9.75926e-15	24.5297
FRZB	1.49213	6.24846	9.34409	1.59736e-15	9.90174e-15	24.5137
MXD1	-1.29086	9.97124	-9.34193	1.61534e-15	1.00069e-14	24.5026
SNHG11	1.10159	6.49128	9.34157	1.61839e-15	1.00227e-14	24.5007
VAMP3	-1.22118	8.87781	-9.33375	1.68545e-15	1.0425e-14	24.4604
ZNF597	-1.01756	5.22247	-9.33135	1.70665e-15	1.05464e-14	24.4479
ZSWIM5	1.39337	6.47025	9.32577	1.75681e-15	1.08395e-14	24.4192
CARD8	1.11313	7.47207	9.32482	1.76547e-15	1.08862e-14	24.4143
FYB	-1.65669	6.84101	-9.32428	1.77044e-15	1.091e-14	24.4115
GIMAP5	1.55311	9.83769	9.32408	1.77229e-15	1.09147e-14	24.4105
C3orf26	1.15954	8.50023	9.32253	1.7866e-15	1.09926e-14	24.4025
CABLES2	1.27545	6.72402	9.31998	1.81049e-15	1.11258e-14	24.3893
GNE	1.47891	10.1707	9.3168	1.84062e-15	1.13005e-14	24.3729
NCRNA00107	1.59354	6.01026	9.30975	1.90929e-15	1.17185e-14	24.3365
GNA11	-1.17073	7.62352	-9.30955	1.91127e-15	1.1727e-14	24.3354
SERTAD4	1.26694	5.23602	9.30585	1.94832e-15	1.1947e-14	24.3164
NUCB2	1.04003	8.9135	9.30249	1.98255e-15	1.21457e-14	24.2991
FBXO25	1.06426	8.25115	9.29962	2.01238e-15	1.23208e-14	24.2842
IL12RB1	1.14534	7.47457	9.29644	2.04591e-15	1.25222e-14	24.2678
CCNL1	-1.17669	7.32487	-9.2947	2.06448e-15	1.26242e-14	24.2588
LOC728769	1.05054	6.38651	9.29458	2.06574e-15	1.2628e-14	24.2582
ARHGEF9	1.23274	7.37727	9.29404	2.07149e-15	1.26516e-14	24.2555
PXK	-1.13895	6.3554	-9.28543	2.16626e-15	1.32222e-14	24.211
DNAJB4	-1.07353	5.5212	-9.28312	2.19232e-15	1.33731e-14	24.1991
C14orf93	1.16933	6.04024	9.27788	2.25279e-15	1.37378e-14	24.1721
BYSL	1.30278	6.60121	9.26651	2.38986e-15	1.45424e-14	24.1134
IL18R1	1.55588	6.66915	9.26535	2.40425e-15	1.46255e-14	24.1075
HNF4G	-1.74905	6.06414	-9.26187	2.44803e-15	1.48827e-14	24.0895
CDHR5	-1.96093	7.88816	-9.26131	2.45519e-15	1.49217e-14	24.0866
AXIN2	-1.13744	6.18769	-9.26116	2.45719e-15	1.49247e-14	24.0858
MGC24103	1.86399	6.05384	9.25514	2.53516e-15	1.53936e-14	24.0548
ADCY6	1.47562	7.01554	9.24554	2.66466e-15	1.61356e-14	24.0053
VSIG10L	1.11493	4.87272	9.23366	2.8341e-15	1.70992e-14	23.9441
TET2	-1.16948	6.96112	-9.22706	2.93278e-15	1.76571e-14	23.9101
LOC203274	-1.01238	5.75788	-9.22111	3.0248e-15	1.8178e-14	23.8794
VASP	-1.31056	6.83862	-9.22087	3.02852e-15	1.81949e-14	23.8781
CPNE8	-1.6212	6.10301	-9.21732	3.08488e-15	1.85223e-14	23.8598
NR1H3	1.62304	8.99587	9.21657	3.09687e-15	1.85887e-14	23.856
NEO1	-1.21802	7.17415	-9.21209	3.16979e-15	1.90149e-14	23.8329
LOC440894	-1.41118	6.18134	-9.20788	3.23969e-15	1.94225e-14	23.8112
CCDC142	1.3508	6.2495	9.18761	3.59906e-15	2.14799e-14	23.7067
DPCD	1.03327	7.77287	9.18283	3.68942e-15	2.19994e-14	23.6821
C16orf48	1.06106	7.40475	9.18055	3.7333e-15	2.22544e-14	23.6703
ATIC	1.05703	10.0832	9.16617	4.02231e-15	2.38912e-14	23.5963
OVOL2	1.38873	6.67671	9.1649	4.0489e-15	2.40349e-14	23.5897
ZNF133	1.16611	7.57034	9.15606	4.23882e-15	2.51023e-14	23.5442
ITGB6	-1.84332	6.73859	-9.15592	4.24179e-15	2.51124e-14	23.5435
GSTZ1	1.25977	8.15005	9.15247	4.31837e-15	2.55354e-14	23.5257
ZNF623	1.11976	5.53959	9.15211	4.32648e-15	2.55681e-14	23.5238
KIAA1543	-1.24127	7.26163	-9.14951	4.38519e-15	2.58997e-14	23.5105
ELMOD3	1.15227	7.00461	9.14749	4.43148e-15	2.61576e-14	23.5
PPCDC	1.5038	8.05009	9.14051	4.59482e-15	2.70735e-14	23.4641
ANXA13	2.47084	7.47854	9.12231	5.04934e-15	2.96725e-14	23.3704
OLFML1	1.70836	5.93824	9.11957	5.12174e-15	3.00891e-14	23.3563
UAP1L1	1.02016	6.15546	9.10537	5.51286e-15	3.22915e-14	23.2832
LOC100292408	1.61717	6.68873	9.10456	5.53601e-15	3.24175e-14	23.279
ITM2A	1.39625	7.92359	9.08914	5.99653e-15	3.49906e-14	23.1996
ST6GALNAC3	1.2042	5.18099	9.08863	6.01248e-15	3.50631e-14	23.197
MDK	-1.35255	8.427	-9.08686	6.0679e-15	3.5369e-14	23.1879
SNORA21	1.82603	6.69143	9.08268	6.20055e-15	3.60858e-14	23.1664
ACAT2	1.14543	9.05369	9.07732	6.37518e-15	3.70696e-14	23.1388
LOC100287331	1.00403	7.54317	9.07382	6.49193e-15	3.77374e-14	23.1208
PCDHB14	1.08747	5.55418	9.07259	6.53327e-15	3.79555e-14	23.1145
GAL3ST4	1.36724	7.09447	9.06938	6.64305e-15	3.85595e-14	23.098
C9orf119	1.11053	8.69569	9.06326	6.85675e-15	3.97304e-14	23.0665
ZFYVE19	1.0985	7.4221	9.06057	6.95316e-15	4.02656e-14	23.0526
TMEM100	1.62057	5.40715	9.05805	7.04449e-15	4.07708e-14	23.0397
FAM49B	-1.01285	5.63911	-9.05758	7.0616e-15	4.08578e-14	23.0373
AKR1B1	1.60361	9.91002	9.05657	7.09864e-15	4.10364e-14	23.0321
KRTCAP3	1.43775	9.66645	9.05591	7.12305e-15	4.11655e-14	23.0287
LOC645638	1.33472	7.94906	9.05122	7.2982e-15	4.20921e-14	23.0046
ZNF691	1.07403	6.66025	9.04737	7.44522e-15	4.29028e-14	22.9847
SDC4	1.05355	10.2926	9.04231	7.64263e-15	4.39639e-14	22.9588
LHFPL2	1.16918	9.80843	9.0398	7.74261e-15	4.44876e-14	22.9459
IFI44	1.82931	6.94504	9.03901	7.7744e-15	4.46445e-14	22.9418
CAPG	1.14207	9.9519	9.0346	7.95411e-15	4.56501e-14	22.9191
VAT1L	1.17084	6.58463	9.03169	8.07479e-15	4.6316e-14	22.9041
CD163L1	1.44376	8.65676	9.00726	9.16378e-15	5.24111e-14	22.7785
FYTTD1	-1.07685	7.01592	-9.00486	9.27834e-15	5.30358e-14	22.7662
ELL2	-1.32257	7.63117	-8.99763	9.63187e-15	5.5025e-14	22.729
MLLT11	1.59509	7.13106	8.99208	9.91269e-15	5.65157e-14	22.7005
RPL32P3	1.07286	7.03937	8.99071	9.98347e-15	5.68866e-14	22.6934
DKFZp761E198	1.14858	6.77292	8.98886	1.00793e-14	5.7367e-14	22.684
PRICKLE2	1.37432	8.16836	8.98852	1.00968e-14	5.74339e-14	22.6822
ATP8B2	1.21686	6.97006	8.97874	1.06212e-14	6.03306e-14	22.632
C21orf116	-1.10459	3.47858	-8.97041	1.1089e-14	6.29156e-14	22.5892
[truncated: 618 more rows]

## Sheet: S7
Table S7.CuClusterA-CuClusterC differentially expressed genes
id	logFC	AveExpr	t	P.Value	adj.P.Val	B
TAF13	-5.48242	5.30516	-26.9798	1.84249e-49	3.66507e-45	102.259
ZNF460	-5.09075	4.52101	-26.2095	2.70989e-48	2.4778e-44	99.5981
HIST1H1E	-5.85497	6.93102	-26.1186	3.73687e-48	2.4778e-44	99.2799
LOC100131613	-3.28666	3.94607	-25.9706	6.31371e-48	3.13981e-44	98.7606
EPB41	-1.81148	6.95615	-25.368	5.46504e-47	2.17421e-43	96.6227
VBP1	1.8496	10.1793	25.2725	7.72217e-47	2.45578e-43	96.2801
HIST1H3B	-6.75034	5.55153	-25.2414	8.6419e-47	2.45578e-43	96.1685
C19orf6	-2.24433	6.71327	-24.9959	2.11097e-46	5.24891e-43	95.2833
HIPK3	-4.08833	5.29397	-24.9427	2.56394e-46	5.66687e-43	95.0906
LATS1	-2.58016	4.03744	-24.9079	2.91204e-46	5.79263e-43	94.9644
HIST1H3I	-5.30395	5.91941	-24.7113	5.99346e-46	1.08384e-42	94.2488
LOC100130135	-3.70624	5.02353	-24.6413	7.75472e-46	1.28547e-42	93.9933
C18orf45	-1.57011	9.16895	-24.5639	1.03195e-45	1.57904e-42	93.71
HIST1H4E	-6.18279	5.62506	-24.4302	1.69351e-45	2.39102e-42	93.2187
MMGT1	2.02018	10.2098	24.4133	1.803e-45	2.39102e-42	93.1566
LOC100287521	-3.08963	4.77219	-24.3344	2.41701e-45	3.00494e-42	92.8659
PIGF	1.82009	9.75118	24.3056	2.6912e-45	3.14902e-42	92.7593
NUS1P3	-3.46793	5.0523	-24.1785	4.32377e-45	4.77825e-42	92.2889
ASNSD1	2.35832	8.70731	24.0644	6.6277e-45	6.93885e-42	91.8652
C1orf9	1.97153	8.92962	23.997	8.53514e-45	8.48905e-42	91.6142
POLR2A	-1.81481	5.84805	-23.7725	1.98905e-44	1.88411e-41	90.7746
TAPBP	-2.24008	8.07503	-23.7064	2.55415e-44	2.30941e-41	90.5264
HIST1H3F	-3.99073	4.32263	-23.6198	3.54705e-44	3.06773e-41	90.2005
ORC2L	2.23202	7.89969	23.5794	4.13681e-44	3.42873e-41	90.0478
GLYR1	-1.95722	6.97228	-23.5272	5.04447e-44	4.01378e-41	89.8509
DERL2	2.02788	9.13667	23.4531	6.69304e-44	5.12069e-41	89.5702
HIST1H2AJ	-3.89138	8.82617	-23.3003	1.20064e-43	8.8456e-41	88.9901
CASP2	-1.88926	6.2063	-23.2484	1.465e-43	1.00737e-40	88.7925
LOC339047	-3.37307	8.30929	-23.2477	1.46861e-43	1.00737e-40	88.79
NCOA2	-2.31299	5.87005	-23.1147	2.44999e-43	1.6245e-40	88.2819
PNPLA2	-3.73679	5.47547	-23.0056	3.73347e-43	2.39568e-40	87.8635
UTP14C	1.77969	9.14246	22.9187	5.22531e-43	3.24818e-40	87.5296
AFF4	-2.13846	6.18415	-22.814	7.84453e-43	4.72858e-40	87.1261
TAF7	1.89422	8.62811	22.5263	2.41264e-42	1.41154e-39	86.01
ARHGAP1	-1.86829	6.8655	-22.4542	3.20171e-42	1.78522e-39	85.7289
C19orf55	-2.52016	4.85962	-22.4519	3.23084e-42	1.78522e-39	85.7199
KLHL11	-2.52882	4.54509	-22.351	4.80513e-42	2.58334e-39	85.3254
MDM2	-1.89967	6.75034	-22.3154	5.52753e-42	2.89352e-39	85.1863
CACHD1	1.93816	6.50349	22.2466	7.2546e-42	3.70022e-39	84.9161
SKIL	-3.16375	5.83793	-22.1211	1.19213e-41	5.92848e-39	84.4225
HIST1H4B	-2.78092	6.08786	-22.104	1.27587e-41	6.19016e-39	84.355
CD46	-2.30032	7.50563	-22.0605	1.51657e-41	7.18278e-39	84.1832
LOC283624	-1.78841	3.49074	-22.0308	1.70709e-41	7.89708e-39	84.0656
PCNXL3	-2.86229	6.649	-21.9939	1.97669e-41	8.74153e-39	83.9199
DYRK1A	-1.32833	6.19254	-21.9938	1.97752e-41	8.74153e-39	83.9194
DDX17	-2.45543	8.98897	-21.9616	2.24795e-41	9.7209e-39	83.792
PLEC	-2.9835	7.8446	-21.942	2.43101e-41	1.02888e-38	83.7142
LOC100129034	-1.58698	7.49351	-21.9045	2.82384e-41	1.17025e-38	83.5653
LOC100288722	-2.33767	4.28215	-21.8907	2.98302e-41	1.2036e-38	83.5108
HDHD2	2.08799	9.41788	21.8872	3.02533e-41	1.2036e-38	83.4968
LOC441124	-2.64566	6.71357	-21.851	3.49548e-41	1.36337e-38	83.3532
SEC23IP	1.49398	7.99867	21.8416	3.63014e-41	1.38867e-38	83.3156
HIST1H3G	-3.5071	6.58437	-21.7855	4.54377e-41	1.70537e-38	83.0925
LOC100288412	-3.40295	4.82309	-21.75	5.23913e-41	1.92994e-38	82.9509
NSUN2	1.9577	9.35204	21.7307	5.66144e-41	2.03289e-38	82.8738
BLOC1S2	2.356	9.46036	21.728	5.723e-41	2.03289e-38	82.8631
DDAH1	-2.26821	7.39831	-21.6626	7.4404e-41	2.59657e-38	82.6022
SHQ1	2.023	9.18891	21.6508	7.80378e-41	2.67643e-38	82.5548
LOC285696	-1.52475	5.08053	-21.6279	8.5547e-41	2.88424e-38	82.4634
KIAA0947	2.26245	9.04278	21.606	9.3452e-41	3.09825e-38	82.3755
GAFA3	-2.99923	3.82027	-21.5654	1.10038e-40	3.58833e-38	82.2131
CYP1A2	-1.47731	5.38853	-21.553	1.15682e-40	3.71152e-38	82.1634
TWF1	-2.1298	6.28539	-21.5488	1.17652e-40	3.71482e-38	82.1466
MRPS35	1.95901	9.81001	21.5365	1.23683e-40	3.84422e-38	82.0969
HIST1H1B	-2.86179	6.58255	-21.4897	1.49363e-40	4.50921e-38	81.9093
LOC100286980	-2.66172	5.77341	-21.4893	1.49612e-40	4.50921e-38	81.9076
RNF168	-2.50678	6.08602	-21.3948	2.19346e-40	6.51229e-38	81.5272
C20orf4	1.99516	7.99962	21.3893	2.243e-40	6.56144e-38	81.505
AMMECR1L	2.04289	8.46195	21.3627	2.49801e-40	7.20152e-38	81.3979
FOLR1	-3.29499	5.80677	-21.3528	2.60075e-40	7.3906e-38	81.3578
SCARNA17	-2.02066	7.00112	-21.3183	2.99063e-40	8.37882e-38	81.2189
FANCE	2.22153	8.01728	21.3022	3.19287e-40	8.82119e-38	81.1538
PTDSS1	2.35933	10.091	21.2932	3.31184e-40	9.02453e-38	81.1174
MLXIP	-2.2084	7.36551	-21.2314	4.25851e-40	1.14473e-37	80.8674
ZNF665	-2.16933	6.04132	-21.1754	5.3517e-40	1.41941e-37	80.6401
BTBD1	1.29422	11.027	21.1528	5.86862e-40	1.53604e-37	80.5484
ANKRD46	2.72982	7.8035	21.1243	6.59225e-40	1.70303e-37	80.4328
ZNF816A	-1.4262	8.52488	-21.0976	7.3524e-40	1.87505e-37	80.3242
LOC100289610	-3.48506	4.03829	-21.0939	7.46473e-40	1.8796e-37	80.3091
LOC100286895	-3.40937	5.3871	-21.0676	8.31031e-40	2.06636e-37	80.2024
OCR1	-3.18891	4.3287	-21.0375	9.40226e-40	2.25931e-37	80.0796
ZNF587	-1.64549	5.82696	-21.0372	9.41327e-40	2.25931e-37	80.0784
STYX	-1.79915	5.54166	-21.0358	9.46708e-40	2.25931e-37	80.0728
LOC642313	-2.15442	3.83511	-21.0326	9.59253e-40	2.25931e-37	80.0597
HIST1H2AI	-3.65796	7.02989	-21.031	9.65419e-40	2.25931e-37	80.0533
HIST1H2BF	-4.65266	7.35074	-21.0281	9.77043e-40	2.25992e-37	80.0414
HIATL2	-2.22939	5.08854	-20.9383	1.41203e-39	3.19604e-37	79.6751
RAB6A	-1.49937	7.46991	-20.938	1.41389e-39	3.19604e-37	79.6738
UHRF2	2.72975	9.23319	20.9346	1.43385e-39	3.20474e-37	79.6598
LOC100130905	-2.694	5.07136	-20.9266	1.48136e-39	3.27414e-37	79.6274
UBE4A	1.52894	10.8503	20.9221	1.50915e-39	3.2989e-37	79.6089
ALG9	2.39163	7.76058	20.9138	1.56123e-39	3.37565e-37	79.5752
ARF6	-1.32162	9.51805	-20.8801	1.79333e-39	3.8358e-37	79.4373
INF2	-1.74539	6.0648	-20.8214	2.28375e-39	4.8328e-37	79.1968
CTNNB1	-2.16733	8.00881	-20.803	2.46341e-39	5.15813e-37	79.1214
C2orf44	2.33302	7.54671	20.7583	2.96299e-39	6.13957e-37	78.9377
SP1	-2.68673	6.83291	-20.7525	3.03443e-39	6.22277e-37	78.914
EIF2AK2	-2.26333	6.92519	-20.6559	4.52408e-39	9.18296e-37	78.5167
HIST1H2BM	-3.35955	5.14488	-20.6127	5.41048e-39	1.08712e-36	78.3386
RFFL	-1.56675	6.91315	-20.5872	6.01578e-39	1.19666e-36	78.2331
ZMYM4	1.88554	8.0522	20.5566	6.82866e-39	1.34491e-36	78.107
MAP3K2	-1.47754	5.44181	-20.5107	8.2634e-39	1.61152e-36	77.9172
ZDHHC7	1.5235	10.087	20.4987	8.68713e-39	1.67771e-36	77.8675
ALG6	1.89656	7.64015	20.4742	9.61852e-39	1.83973e-36	77.7661
GNL3L	-1.83671	5.10213	-20.4581	1.02889e-38	1.94921e-36	77.6991
ELAC2	-1.66843	6.71333	-20.3815	1.41561e-38	2.65655e-36	77.3815
SLC25A14	1.35646	7.84019	20.3546	1.58439e-38	2.94548e-36	77.2694
TP53INP1	-2.55596	6.64016	-20.3418	1.67127e-38	3.07823e-36	77.2163
CTR9	1.68831	8.36904	20.3284	1.76708e-38	3.22485e-36	77.1608
ATP6V0A1	-1.44454	7.28743	-20.2864	2.10719e-38	3.81056e-36	76.9857
LOC100289378	-2.17215	6.95704	-20.2577	2.376e-38	4.25797e-36	76.8662
CDH1	-2.81632	8.95205	-20.2517	2.43631e-38	4.32706e-36	76.8412
SNORA71B	-2.58772	5.50783	-20.2232	2.74601e-38	4.83396e-36	76.7221
HIST1H4L	-3.20944	5.29965	-20.2108	2.8924e-38	5.04698e-36	76.6704
DPH5	1.56979	8.11938	20.2042	2.97362e-38	5.14359e-36	76.6429
LOC100287552	1.65254	8.82167	20.1734	3.38301e-38	5.80128e-36	76.5145
HNRNPA1	1.81342	10.2546	20.1664	3.48432e-38	5.92394e-36	76.4851
SFXN3	1.83943	7.53699	20.1585	3.60178e-38	6.07174e-36	76.4521
GTF2I	-3.79869	5.7959	-20.1218	4.20357e-38	7.02668e-36	76.2983
LARP4B	-1.92916	7.35797	-20.1192	4.24967e-38	7.04453e-36	76.2875
UBAC2	2.04764	8.79568	20.1165	4.29834e-38	7.06633e-36	76.2761
NUP188	-1.1474	6.34202	-20.1071	4.47123e-38	7.29031e-36	76.2369
PIK3CB	-1.78089	7.85192	-20.0933	4.73934e-38	7.66463e-36	76.1789
RSC1A1	2.06138	8.90058	20.0256	6.30162e-38	1.0109e-35	75.8953
DLST	2.70322	9.1917	20.0077	6.79859e-38	1.0819e-35	75.8198
LCLAT1	1.94348	8.71135	19.997	7.11011e-38	1.12249e-35	75.7752
MUC5B	-3.0264	7.45102	-19.9513	8.62509e-38	1.35095e-35	75.5829
CBX5	-1.59258	6.96966	-19.9416	8.98809e-38	1.3968e-35	75.5419
PUS7	2.70814	8.32988	19.9305	9.41877e-38	1.45239e-35	75.4953
OTUD4	-1.31982	6.51785	-19.9096	1.02909e-37	1.57467e-35	75.4071
HNRNPU	-1.54635	7.98127	-19.8958	1.09084e-37	1.65642e-35	75.3491
LOC728142	-1.75249	4.76123	-19.879	1.17121e-37	1.76498e-35	75.2783
COPS7A	1.19015	9.21441	19.8409	1.37655e-37	2.05882e-35	75.1175
LOC100292488	-3.23728	6.35462	-19.8207	1.49954e-37	2.22604e-35	75.0323
LOC729806	-3.38258	5.94819	-19.8186	1.51297e-37	2.22934e-35	75.0234
KIAA2018	-1.31391	5.9078	-19.7822	1.76566e-37	2.58254e-35	74.8697
LOC100293871	-2.23814	3.72631	-19.7647	1.90256e-37	2.76246e-35	74.7953
LOC349114	-2.08706	4.52372	-19.759	1.94863e-37	2.80885e-35	74.7715
AHNAK	-2.30442	7.84492	-19.7465	2.05552e-37	2.94161e-35	74.7183
CCDC152	-2.01151	6.25692	-19.7369	2.14055e-37	3.04142e-35	74.678
IFNK	-1.45496	4.13503	-19.6994	2.51155e-37	3.52354e-35	74.5189
PATL1	-1.91476	5.98959	-19.699	2.5153e-37	3.52354e-35	74.5174
SMARCD2	2.44146	9.74109	19.6728	2.81285e-37	3.91281e-35	74.4061
LOC340184	-3.04509	4.12747	-19.6418	3.21071e-37	4.43523e-35	74.2743
NOL11	1.9347	8.42651	19.6247	3.45262e-37	4.73652e-35	74.202
CHRNE	-1.57936	5.72161	-19.6132	3.62712e-37	4.94183e-35	74.1529
BSG	-2.56437	9.26861	-19.6036	3.77915e-37	5.11393e-35	74.112
SH3BGRL3	-1.34967	11.8863	-19.5911	3.98572e-37	5.35702e-35	74.059
TMED2	-3.38927	8.71832	-19.5847	4.09565e-37	5.46783e-35	74.032
SCARNA15	2.47135	8.52982	19.5708	4.34749e-37	5.76535e-35	73.9725
DYNC1H1	-1.23643	6.08719	-19.5683	4.39315e-37	5.78732e-35	73.9621
PPP1R8	1.16629	9.28668	19.5527	4.69703e-37	6.14694e-35	73.8955
CCNT1	-2.11587	6.08406	-19.5172	5.4657e-37	7.10612e-35	73.7446
MLL3	-1.72906	6.93159	-19.5039	5.7864e-37	7.47423e-35	73.6879
USP3	1.23751	9.08938	19.4491	7.31819e-37	9.33163e-35	73.454
LOC100128640	-1.70378	5.00086	-19.4471	7.38063e-37	9.35131e-35	73.4455
PSD4	-1.74498	6.67594	-19.4286	7.99254e-37	1.00625e-34	73.3662
HNRNPH1	-2.05418	8.8783	-19.3918	9.35934e-37	1.17092e-34	73.209
CHEK2	2.39991	7.49998	19.3837	9.69242e-37	1.20501e-34	73.1742
TMEM101	1.96403	9.61113	19.3811	9.80193e-37	1.20949e-34	73.163
LETMD1	1.79512	8.82262	19.3799	9.85004e-37	1.20949e-34	73.1581
PARL	1.48282	8.57582	19.3563	1.09039e-36	1.33067e-34	73.0569
LOC646329	-1.84039	4.86181	-19.3485	1.12773e-36	1.36786e-34	73.0234
HMGA1	-1.40992	8.83193	-19.3351	1.1943e-36	1.43982e-34	72.9663
LOC100288758	-1.866	5.19424	-19.3316	1.21281e-36	1.45332e-34	72.951
HIST1H2BN	-1.86058	3.43757	-19.3267	1.23856e-36	1.47529e-34	72.93
NSL1	1.13624	7.05734	19.2661	1.60767e-36	1.90356e-34	72.6703
MRFAP1L1	1.75712	10.4898	19.242	1.78412e-36	2.09998e-34	72.5666
EPAS1	-1.67695	6.48602	-19.2378	1.81686e-36	2.12594e-34	72.5485
DCAKD	-1.40439	5.6029	-19.2326	1.85759e-36	2.16089e-34	72.5264
CCDC28A	1.56764	8.1576	19.2298	1.88078e-36	2.17514e-34	72.514
PRR11	-1.31779	9.41354	-19.2156	1.99925e-36	2.29879e-34	72.4532
ATF7	-1.87131	6.11805	-19.1773	2.35915e-36	2.69702e-34	72.2883
FAM106A	-1.86424	4.69141	-19.1526	2.62493e-36	2.98371e-34	72.182
LOC400541	-2.32259	4.22651	-19.1342	2.84259e-36	3.21277e-34	72.1027
XRCC2	-1.44494	7.74769	-19.1271	2.93184e-36	3.29493e-34	72.0719
PLRG1	1.26081	7.76861	19.1202	3.02054e-36	3.37554e-34	72.0422
LOC100131581	-2.48558	4.45041	-19.1157	3.07918e-36	3.42185e-34	72.023
TMEM212	-1.71763	6.59966	-19.1044	3.2342e-36	3.57415e-34	71.9741
PPP3CB	1.50012	8.87845	19.1029	3.25491e-36	3.57717e-34	71.9678
MID1IP1	2.12478	8.40953	19.1001	3.29563e-36	3.60202e-34	71.9554
PHF12	-1.44841	6.66791	-19.0551	4.00545e-36	4.35391e-34	71.7611
ZDHHC4	1.22288	6.84397	19.0382	4.30963e-36	4.65908e-34	71.6882
SMG7	-1.45079	7.19359	-19.0045	4.98973e-36	5.36517e-34	71.5423
SLC6A9	-2.54896	5.68528	-18.9945	5.20956e-36	5.57143e-34	71.4993
TBC1D15	1.97449	8.0564	18.979	5.57312e-36	5.92837e-34	71.4321
SENP5	-1.22437	7.21215	-18.9737	5.70331e-36	6.03459e-34	71.4091
UBAP1	1.22904	9.71452	18.9631	5.97386e-36	6.28741e-34	71.363
CPSF7	1.79094	9.38903	18.9303	6.88875e-36	7.19471e-34	71.221
KIAA2026	-1.22474	6.15719	-18.9286	6.93968e-36	7.19471e-34	71.2137
C7orf60	1.82494	8.29157	18.9285	6.94442e-36	7.19471e-34	71.213
ASH2L	1.19611	9.61509	18.9015	7.81083e-36	8.05042e-34	71.0959
PRO1596	-1.46834	3.49807	-18.8876	8.29767e-36	8.50811e-34	71.0357
ZSCAN2	1.36128	6.72983	18.886	8.35429e-36	8.52223e-34	71.0289
ZNF143	1.69712	7.33123	18.8665	9.0974e-36	9.23293e-34	70.944
UBE2V2	1.29206	9.71017	18.8604	9.34421e-36	9.43528e-34	70.9173
LOC100289209	-3.52315	7.40942	-18.8406	1.01869e-35	1.02342e-33	70.8313
SRRM2	-2.31438	8.39819	-18.8227	1.10138e-35	1.10082e-33	70.7536
AAK1	-1.20501	5.51389	-18.8216	1.10679e-35	1.10082e-33	70.7487
INTS2	1.94239	8.45662	18.8116	1.15606e-35	1.1441e-33	70.7053
ZNF549	-1.58142	4.91011	-18.81	1.16418e-35	1.14609e-33	70.6983
LOC93622	2.40422	9.04249	18.809	1.1696e-35	1.14609e-33	70.6937
PRUNE	-1.35973	6.11182	-18.8006	1.21317e-35	1.18296e-33	70.6573
TOR1AIP2	-1.54333	5.35069	-18.7958	1.23873e-35	1.20199e-33	70.6365
FAM120A	-1.32288	6.32009	-18.7919	1.26022e-35	1.21691e-33	70.6194
DNAJA3	1.96437	9.1901	18.7739	1.36325e-35	1.31004e-33	70.5411
ITGB4	-2.27719	6.91599	-18.7694	1.39059e-35	1.32988e-33	70.5213
DNAJB6	1.59457	10.2425	18.7669	1.40554e-35	1.33775e-33	70.5107
MTCP1NB	2.2134	9.53919	18.7479	1.52746e-35	1.44687e-33	70.4278
LOC729013	2.06252	8.95219	18.735	1.61633e-35	1.52379e-33	70.3715
PFDN1	1.14322	9.10478	18.7086	1.81427e-35	1.70233e-33	70.2564
INTS8	1.42092	9.49816	18.698	1.90073e-35	1.77509e-33	70.21
ARHGAP19	2.4208	7.42418	18.6764	2.0899e-35	1.93924e-33	70.1155
LOC100131311	-4.00286	6.2837	-18.6757	2.096e-35	1.93924e-33	70.1126
HS2ST1	1.42101	6.56883	18.6564	2.28097e-35	2.1006e-33	70.0283
LOC158257	2.75778	9.20906	18.6531	2.31424e-35	2.12142e-33	70.0139
POLI	2.47842	7.4563	18.6357	2.49843e-35	2.27976e-33	69.9376
PMS2L3	-1.31611	7.69298	-18.6102	2.79408e-35	2.53216e-33	69.8262
RERE	-1.23153	6.5725	-18.6097	2.8005e-35	2.53216e-33	69.8239
KIAA0391	1.42376	7.57685	18.602	2.89649e-35	2.6071e-33	69.7903
CLASP1	-1.29565	7.18732	-18.5753	3.25808e-35	2.91936e-33	69.6731
C6orf192	2.06233	7.87275	18.569	3.34935e-35	2.98768e-33	69.6456
B4GALT1	-2.29704	7.71139	-18.5565	3.53927e-35	3.143e-33	69.5907
ZNF700	1.96045	7.86242	18.5427	3.75962e-35	3.32384e-33	69.5305
C10orf84	1.15426	7.44359	18.5391	3.82118e-35	3.36332e-33	69.5143
C17orf85	1.42881	8.11069	18.5354	3.88344e-35	3.40305e-33	69.4982
LOC100287375	-2.97177	6.68484	-18.5277	4.01779e-35	3.50535e-33	69.4643
SRC	-1.24689	5.40863	-18.5262	4.04341e-35	3.5123e-33	69.458
LOC100291860	-2.61614	7.36574	-18.5207	4.14234e-35	3.57636e-33	69.4339
DDB1	1.31324	7.95968	18.5193	4.16779e-35	3.57636e-33	69.4278
POTEKP	-1.40088	8.96774	-18.5192	4.1711e-35	3.57636e-33	69.427
PXN	-1.50906	7.4571	-18.5087	4.36831e-35	3.72938e-33	69.381
SRCAP	-1.05478	5.68674	-18.4931	4.67892e-35	3.97748e-33	69.3125
BAG5	1.61995	7.86696	18.4879	4.78711e-35	4.05214e-33	69.2898
FNDC3A	-2.0827	6.42691	-18.4836	4.87953e-35	4.11287e-33	69.2707
TRIT1	2.09787	9.68837	18.4675	5.23849e-35	4.37832e-33	69.2
HNRNPUL2	-2.01237	7.64649	-18.4642	5.31581e-35	4.42436e-33	69.1854
RXRB	-1.22416	5.37541	-18.4622	5.36108e-35	4.44344e-33	69.1769
ZNF192	-2.67125	3.71519	-18.4591	5.43574e-35	4.48663e-33	69.1632
RPA2	1.74917	7.60745	18.4415	5.87448e-35	4.82872e-33	69.0858
COG3	-2.02564	5.81447	-18.4211	6.42879e-35	5.25593e-33	68.996
CAND1	1.106	8.11553	18.4205	6.44705e-35	5.25593e-33	68.9932
RHOBTB1	2.2099	7.64053	18.4113	6.71224e-35	5.44979e-33	68.953
PHF13	2.37895	8.1248	18.4085	6.79662e-35	5.49587e-33	68.9405
APOBEC3D	-1.43129	5.11858	-18.391	7.34368e-35	5.91419e-33	68.8634
FAM35A	1.83531	9.92259	18.3805	7.69158e-35	6.16939e-33	68.8173
RARS	1.43482	9.10485	18.3683	8.11984e-35	6.46771e-33	68.7633
C20orf186	-1.15429	4.00405	-18.3681	8.12853e-35	6.46771e-33	68.7622
AP3M2	1.55352	6.81457	18.3532	8.68106e-35	6.87983e-33	68.6967
ZNF484	-1.30494	4.26814	-18.3436	9.05888e-35	7.15077e-33	68.6543
MARK2	-1.66022	5.85234	-18.3407	9.17614e-35	7.18646e-33	68.6415
PSMB1	1.05315	9.42246	18.3357	9.37929e-35	7.31658e-33	68.6196
ANKRD49	1.65867	8.14185	18.3316	9.5524e-35	7.42251e-33	68.6014
NIF3L1	1.2687	9.29373	18.33	9.62031e-35	7.44619e-33	68.5944
STK36	2.55661	7.63637	18.3196	1.00739e-34	7.76703e-33	68.5485
HIST1H2BI	-3.02329	7.51141	-18.308	1.06074e-34	8.1468e-33	68.497
PRSS12	-2.52528	3.72196	-18.2989	1.10437e-34	8.44925e-33	68.4569
RIOK1	1.9436	7.90988	18.2955	1.12085e-34	8.5425e-33	68.4421
ORAI3	1.75491	8.79303	18.2876	1.16083e-34	8.81348e-33	68.4072
MAP2K2	-1.75097	7.0494	-18.2862	1.16816e-34	8.83535e-33	68.4009
GINS3	1.85552	7.40005	18.2813	1.19365e-34	8.994e-33	68.3794
POM121	-1.7793	5.71675	-18.2754	1.22549e-34	9.19903e-33	68.3532
ETAA1	1.76707	7.26599	18.2624	1.29806e-34	9.70717e-33	68.2958
ARID1A	-1.70285	6.81329	-18.2554	1.33942e-34	9.9789e-33	68.2646
NAPB	1.1424	5.93458	18.2509	1.3661e-34	1.01397e-32	68.2449
TIGD1L	-1.17553	5.75048	-18.2293	1.50377e-34	1.11201e-32	68.1493
ANGEL1	1.0112	6.277	18.2122	1.62284e-34	1.19562e-32	68.0733
UAP1	1.55829	10.8673	18.2103	1.63639e-34	1.20115e-32	68.065
HNRNPK	1.02414	11.723	18.2072	1.65882e-34	1.21194e-32	68.0515
C2orf56	1.36175	7.5418	18.2066	1.66328e-34	1.21194e-32	68.0488
B3GALTL	1.55422	5.7022	18.1721	1.93947e-34	1.40803e-32	67.8957
RBM9	-1.54924	6.9258	-18.1689	1.96677e-34	1.42265e-32	67.8818
LEMD3	1.5237	9.64493	18.1504	2.13645e-34	1.53979e-32	67.7993
GLMN	1.82488	7.08969	18.1462	2.17645e-34	1.56296e-32	67.7809
TARDBP	1.20908	9.41194	18.1293	2.34616e-34	1.67877e-32	67.706
KLHL2	2.0392	9.69164	18.1285	2.35471e-34	1.67885e-32	67.7024
ARHGEF3	1.94536	8.79782	18.1139	2.51343e-34	1.78561e-32	67.6374
PSMA1	1.12089	10.9191	18.1061	2.60173e-34	1.84177e-32	67.603
AP1AR	-2.55373	4.46594	-18.1011	2.66046e-34	1.87666e-32	67.5808
KIAA1109	-1.06682	5.62979	-18.0789	2.93746e-34	2.06474e-32	67.482
FAM160B1	1.07334	7.07258	18.0625	3.16036e-34	2.21359e-32	67.4092
FAM192A	1.20056	8.86172	18.0443	3.42845e-34	2.38457e-32	67.328
CDCA4	1.83295	8.28444	18.0353	3.5686e-34	2.4734e-32	67.2881
MUC12	-4.63324	8.57	-18.0282	3.68425e-34	2.54469e-32	67.2563
ACLY	-1.08048	8.46019	-18.0265	3.71205e-34	2.55502e-32	67.2488
LDOC1L	1.64708	9.30063	18.0253	3.73207e-34	2.55994e-32	67.2435
NACA	1.0322	11.373	18.0148	3.91116e-34	2.67357e-32	67.1967
BTN3A3	2.75583	9.0644	17.9868	4.43266e-34	3.01967e-32	67.072
BMI1	1.91375	9.77411	17.986	4.44876e-34	3.0203e-32	67.0684
CUTC	2.27014	7.94468	17.9768	4.63652e-34	3.13706e-32	67.0272
HIPK1	-1.49797	6.16542	-17.9519	5.18179e-34	3.49411e-32	66.9164
RPS6KC1	1.73373	7.89782	17.9454	5.33526e-34	3.58544e-32	66.8873
ATP13A3	-1.704	9.06026	-17.9438	5.3742e-34	3.59945e-32	66.8801
AKIRIN2	-1.91494	7.0322	-17.9376	5.5259e-34	3.67854e-32	66.8523
CASC3	1.56729	10.0674	17.9374	5.52928e-34	3.67854e-32	66.8517
SLC35B4	1.80066	6.5791	17.9363	5.55731e-34	3.68487e-32	66.8467
MLLT10	-1.48108	5.26935	-17.9271	5.79231e-34	3.82793e-32	66.8054
FA2H	-2.58776	7.11223	-17.9152	6.10921e-34	4.02399e-32	66.7523
DYNLL2	-1.69426	7.4207	-17.9142	6.13693e-34	4.02891e-32	66.7478
ITGB1	-2.00434	6.24969	-17.9062	6.35984e-34	4.16151e-32	66.7122
MTERFD3	1.75507	8.01409	17.9043	6.41489e-34	4.18377e-32	66.7037
STT3B	1.35273	9.70557	17.892	6.77731e-34	4.40569e-32	66.6489
ANAPC4	2.59335	9.64277	17.8803	7.14279e-34	4.62815e-32	66.5965
CCNB1IP1	1.79196	9.05353	17.8746	7.32914e-34	4.73348e-32	66.5709
EYS	-2.06575	3.39872	-17.8702	7.47595e-34	4.81268e-32	66.5511
C17orf95	1.54794	9.94475	17.863	7.72018e-34	4.95387e-32	66.5191
FLJ36116	-1.69364	6.22219	-17.8598	7.83168e-34	5.00925e-32	66.5048
POLR2D	1.64176	7.75985	17.8376	8.65173e-34	5.51603e-32	66.4055
WDR3	2.14357	8.96439	17.8317	8.88551e-34	5.63323e-32	66.379
LMAN2L	1.7832	9.69789	17.8315	8.89219e-34	5.63323e-32	66.3782
HEATR5B	1.13081	6.43677	17.8296	8.96896e-34	5.66383e-32	66.3696
LOC100288178	-1.66074	5.28063	-17.8024	1.01369e-33	6.361e-32	66.2476
SCAMP2	-1.33924	9.25903	-17.7989	1.02979e-33	6.43696e-32	66.2319
PRKACA	-1.75767	6.26548	-17.7966	1.04046e-33	6.46778e-32	66.2216
SLC25A26	1.57231	8.98985	17.7958	1.04414e-33	6.4704e-32	66.2181
FBXO33	1.33434	8.16567	17.7876	1.08343e-33	6.69305e-32	66.1813
HIST1H2AB	-2.11879	5.62823	-17.7857	1.09282e-33	6.73015e-32	66.1727
C17orf71	1.64194	6.84356	17.7524	1.26932e-33	7.79297e-32	66.0235
NF1	-1.20461	5.48537	-17.7331	1.38485e-33	8.47613e-32	65.9367
TCP11L2	-1.2784	4.77776	-17.7291	1.40972e-33	8.5981e-32	65.9189
SLC30A4	-1.71889	4.62663	-17.7283	1.41506e-33	8.5981e-32	65.9152
RBM39	-1.167	7.91131	-17.7279	1.41774e-33	8.5981e-32	65.9133
MIRLET7D	1.78444	7.44665	17.7261	1.42924e-33	8.64146e-32	65.9052
MTHFD2	1.61999	9.32255	17.7188	1.47718e-33	8.87739e-32	65.8723
ZNF184	1.45817	7.03317	17.707	1.55746e-33	9.33162e-32	65.8196
INTS1	-1.24906	6.77776	-17.6757	1.79351e-33	1.07137e-31	65.6789
ATXN7L3B	-1.68	8.00191	-17.6612	1.915e-33	1.14051e-31	65.6136
TM2D3	1.22882	10.6321	17.6528	1.98866e-33	1.18085e-31	65.576
ZCCHC8	1.73594	8.29375	17.6514	2.00207e-33	1.18527e-31	65.5693
UBLCP1	1.38356	9.14525	17.641	2.09758e-33	1.23447e-31	65.5228
GBE1	2.11776	8.2271	17.6382	2.12493e-33	1.24688e-31	65.5099
LOC100290973	-2.10542	5.82429	-17.6332	2.17314e-33	1.27141e-31	65.4876
SR140	1.45197	7.3131	17.6294	2.2105e-33	1.28948e-31	65.4706
PTPRJ	-1.71507	6.35076	-17.6149	2.36039e-33	1.36889e-31	65.4052
HIST1H2BO	-1.60527	3.88412	-17.6128	2.38333e-33	1.37817e-31	65.3956
HARS	1.56615	9.39207	17.6093	2.42146e-33	1.39616e-31	65.3797
ZNF480	-1.33147	4.26761	-17.6075	2.44043e-33	1.40304e-31	65.372
UXS1	1.34656	8.60248	17.6024	2.49789e-33	1.43193e-31	65.3488
FAM166A	-1.40422	6.52483	-17.6008	2.51579e-33	1.43805e-31	65.3416
HIST1H3A	-1.70468	4.87142	-17.5987	2.54033e-33	1.44792e-31	65.332
PICALM	-2.16786	7.26602	-17.5964	2.56702e-33	1.45895e-31	65.3215
LTA4H	1.54385	10.2204	17.5881	2.66498e-33	1.51031e-31	65.2842
SP2	-1.03404	5.19053	-17.5817	2.74254e-33	1.54985e-31	65.2556
MED17	1.39256	6.65347	17.5804	2.75894e-33	1.5547e-31	65.2497
RUNX1	-1.2193	5.70208	-17.5516	3.14393e-33	1.76664e-31	65.1195
VOPP1	1.41868	11.294	17.541	3.29801e-33	1.84281e-31	65.0718
GLO1	1.30471	9.60752	17.5323	3.43008e-33	1.91123e-31	65.0326
FAM168B	-1.21681	7.30342	-17.5296	3.47263e-33	1.92954e-31	65.0204
SNX11	1.34491	8.32687	17.5283	3.49362e-33	1.93579e-31	65.0144
ADCY3	1.52929	7.74839	17.5257	3.53487e-33	1.95321e-31	65.0026
KIF5B	-1.01577	9.21476	-17.5233	3.57423e-33	1.96949e-31	64.9916
TRIM68	2.07017	8.79946	17.5221	3.59259e-33	1.97414e-31	64.9865
ZFP36L2	-1.7281	8.13515	-17.5149	3.71257e-33	2.02886e-31	64.9538
LOC100289333	-1.14641	10.5736	-17.5139	3.72925e-33	2.03239e-31	64.9493
RIT1	1.37615	7.45975	17.5079	3.83252e-33	2.08296e-31	64.9221
PTPN11	-1.4857	5.79003	-17.5038	3.90312e-33	2.11556e-31	64.9039
PIAS3	1.91834	7.83732	17.4969	4.02773e-33	2.17716e-31	64.8725
QRICH1	1.23244	9.65993	17.4945	4.07158e-33	2.1949e-31	64.8618
C2orf69	1.13765	9.16808	17.4894	4.16704e-33	2.24029e-31	64.8386
ROD1	-2.20247	8.25345	-17.484	4.27033e-33	2.28964e-31	64.8142
LOC100132369	-1.05008	4.76785	-17.4758	4.43253e-33	2.37021e-31	64.7771
FAM161B	-1.44849	8.04316	-17.4671	4.61198e-33	2.45956e-31	64.7375
HNF4A	-2.11774	6.72937	-17.4606	4.75003e-33	2.52641e-31	64.7081
SNAP23	-1.74729	7.54854	-17.4553	4.86461e-33	2.58045e-31	64.6844
FAM104A	1.18827	9.05635	17.454	4.89463e-33	2.58947e-31	64.6782
SACM1L	1.03946	10.1401	17.433	5.38358e-33	2.84059e-31	64.5833
SOS2	-1.50327	6.35806	-17.4141	5.86751e-33	3.08774e-31	64.4975
SRP54	1.34588	8.85395	17.4116	5.9321e-33	3.11349e-31	64.4866
LOC100288901	-2.05601	5.60842	-17.4097	5.98574e-33	3.13338e-31	64.4776
PCYOX1L	2.52797	8.00048	17.3932	6.45162e-33	3.36839e-31	64.4029
PFN1	-1.04197	12.1223	-17.385	6.69555e-33	3.4866e-31	64.3659
CCDC144C	-1.98573	5.11743	-17.3682	7.22715e-33	3.75337e-31	64.2898
HNRNPL	-1.8384	7.84537	-17.3677	7.24559e-33	3.75337e-31	64.2872
RBM16	1.25798	9.50188	17.3595	7.51886e-33	3.88481e-31	64.2503
EXOSC7	1.54162	8.23781	17.3543	7.69935e-33	3.96776e-31	64.2267
LOC284801	-1.42364	5.52903	-17.3408	8.18978e-33	4.20959e-31	64.1651
DNASE1L1	1.32942	9.0879	17.3271	8.71795e-33	4.45803e-31	64.1028
ZNF189	1.86427	7.87585	17.3236	8.85681e-33	4.51743e-31	64.0871
LOC222159	-2.2476	4.86237	-17.3185	9.06478e-33	4.61168e-31	64.0639
SLAIN2	-1.51741	6.56882	-17.3167	9.13827e-33	4.63721e-31	64.0559
FASTKD2	1.51886	6.72253	17.3052	9.63221e-33	4.87542e-31	64.0034
NDUFS1	-1.60671	6.11419	-17.2951	1.00838e-32	5.06742e-31	63.9577
KIAA0831	1.65359	8.7283	17.295	1.0088e-32	5.06742e-31	63.9573
HTR2B	2.51595	8.07607	17.2782	1.08925e-32	5.45778e-31	63.8808
UHRF1BP1L	-1.37963	4.68511	-17.2721	1.11995e-32	5.59752e-31	63.8531
DLGAP4	-1.01404	7.53536	-17.2561	1.20522e-32	6.0086e-31	63.78
PLCD3	-2.42861	7.51684	-17.2531	1.22163e-32	6.07515e-31	63.7665
PEX11B	1.30675	9.07103	17.2482	1.24921e-32	6.19683e-31	63.7442
TNKS2	-1.3348	5.76792	-17.2424	1.28284e-32	6.34781e-31	63.7177
LOC283745	-1.17973	4.37438	-17.2405	1.29399e-32	6.38709e-31	63.7091
SLC38A9	1.19034	5.47424	17.2285	1.36689e-32	6.72832e-31	63.6545
GNPDA1	1.49405	8.17531	17.228	1.36988e-32	6.72832e-31	63.6523
CYB5R1	1.31539	5.89725	17.2266	1.37901e-32	6.75645e-31	63.6457
SUMF1	1.57543	9.71333	17.2115	1.47728e-32	7.22017e-31	63.577
ELOF1	-1.43895	8.90382	-17.2061	1.51415e-32	7.3822e-31	63.5525
DSN1	1.48006	7.02074	17.1917	1.61734e-32	7.86603e-31	63.4868
DDX5	1.3047	10.9063	17.1905	1.62595e-32	7.88865e-31	63.4815
LOC728190	-1.85073	4.95755	-17.1896	1.63281e-32	7.90263e-31	63.4773
NEK9	-1.23259	6.4916	-17.1879	1.64569e-32	7.94563e-31	63.4694
STARD7	1.43226	11.865	17.1841	1.67436e-32	8.06452e-31	63.4522
PDE3A	-2.0759	5.60311	-17.1813	1.69614e-32	8.14966e-31	63.4393
LOC100287147	-1.98718	6.55349	-17.1786	1.71714e-32	8.23067e-31	63.4271
TMEM45A	3.0905	8.80508	17.1706	1.78145e-32	8.51842e-31	63.3904
C12orf11	1.49768	7.45388	17.1592	1.87673e-32	8.9525e-31	63.3385
HSDL1	1.6614	8.14075	17.1569	1.89663e-32	9.02576e-31	63.3279
ARPC4	-1.58759	9.45418	-17.1509	1.94933e-32	9.25444e-31	63.3006
CSNK2A1	-1.70636	7.77884	-17.145	2.00326e-32	9.4878e-31	63.2734
C20orf177	2.06966	7.09861	17.143	2.02172e-32	9.5525e-31	63.2643
GCNT4	-2.013	3.6366	-17.1042	2.415e-32	1.13568e-30	63.0871
COG7	-1.47091	7.60152	-17.0996	2.46592e-32	1.15678e-30	63.0663
WWP2	-1.24357	5.99453	-17.0991	2.47151e-32	1.15678e-30	63.064
CCPG1	1.29066	8.3844	17.0978	2.48653e-32	1.15836e-30	63.058
RANBP9	-1.72762	6.85576	-17.0863	2.62124e-32	1.21826e-30	63.0054
LOC100132292	-1.53131	4.04822	-17.0851	2.63604e-32	1.21982e-30	62.9997
MGAT4B	-1.97821	7.48202	-17.085	2.63685e-32	1.21982e-30	62.9994
MGAT5	-1.65531	5.13921	-17.0829	2.66218e-32	1.22842e-30	62.9899
PGAM5	-1.07713	6.64992	-17.0825	2.6678e-32	1.22842e-30	62.9878
GPBP1	1.11817	9.19659	17.075	2.76009e-32	1.26798e-30	62.9539
CHRAC1	1.26204	6.88019	17.0282	3.42201e-32	1.56484e-30	62.7396
NUDT5	1.32029	9.60843	17.0006	3.88563e-32	1.77277e-30	62.6129
MET	-2.26494	6.08111	-16.9896	4.08782e-32	1.86075e-30	62.5623
TP53BP2	1.09413	7.52094	16.953	4.83772e-32	2.18213e-30	62.3944
KCNRG	-1.80485	5.45665	-16.9262	5.47321e-32	2.45763e-30	62.2714
CLDN3	-3.02434	9.03144	-16.9235	5.54083e-32	2.48239e-30	62.2591
ABCD3	-2.3236	7.325	-16.9147	5.77024e-32	2.57936e-30	62.2187
MTMR6	1.33565	7.40263	16.9118	5.84802e-32	2.60827e-30	62.2053
PIK3C2A	-1.13459	5.82659	-16.8999	6.17739e-32	2.74901e-30	62.1507
POLR2G	1.43463	10.1793	16.8983	6.22327e-32	2.76324e-30	62.1433
MLLT4	-1.45866	6.70601	-16.8978	6.23752e-32	2.7634e-30	62.141
MAX	-1.52707	8.41129	-16.8953	6.31044e-32	2.78949e-30	62.1294
PHF16	1.61293	6.89165	16.885	6.6179e-32	2.91892e-30	62.082
ZDHHC20	-1.66457	7.99558	-16.883	6.67779e-32	2.93882e-30	62.073
HIST1H2AE	-3.0291	7.88862	-16.8784	6.82053e-32	2.99501e-30	62.0519
SGK196	-1.52979	5.24627	-16.8667	7.20055e-32	3.15492e-30	61.9979
LTBR	-1.09329	6.30298	-16.8573	7.51963e-32	3.28027e-30	61.9547
CLOCK	-1.31051	5.44358	-16.8406	8.12278e-32	3.53563e-30	61.8777
ZNF284	2.54218	7.52516	16.8324	8.43743e-32	3.66457e-30	61.8398
JARID2	1.1921	7.35921	16.8252	8.71957e-32	3.77886e-30	61.807
LOC284023	1.84154	7.36569	16.809	9.40122e-32	4.06541e-30	61.732
NCAPG2	1.72951	7.32126	16.7741	1.1044e-31	4.76545e-30	61.5714
FTSJD2	1.7565	7.66735	16.7702	1.12471e-31	4.84256e-30	61.5532
PPP1R12B	-1.32403	5.49588	-16.7477	1.24795e-31	5.35004e-30	61.4496
PIGR	-2.17062	11.4019	-16.7426	1.27793e-31	5.4668e-30	61.4259
DFFB	1.95242	7.73272	16.7411	1.28659e-31	5.49202e-30	61.4192
ADO	1.58029	8.24575	16.738	1.30541e-31	5.56045e-30	61.4047
EGFR	-1.56071	5.37819	-16.7361	1.3169e-31	5.59738e-30	61.3959
SMARCAL1	1.80745	8.06107	16.722	1.40604e-31	5.96351e-30	61.3306
RFT1	1.27108	7.85691	16.7179	1.4329e-31	6.06454e-30	61.3118
HIST1H2BE	-2.83339	9.0973	-16.7137	1.46115e-31	6.17095e-30	61.2923
ALS2	1.09684	5.62906	16.7065	1.51058e-31	6.36619e-30	61.2591
RARA	-1.02551	6.09532	-16.7052	1.51955e-31	6.39045e-30	61.2532
EFHC1	1.28618	6.5181	16.7017	1.54439e-31	6.48121e-30	61.2371
LOC100128175	-1.61536	3.4045	-16.6922	1.61426e-31	6.76018e-30	61.1929
SLC35E3	1.27923	7.52924	16.6814	1.69743e-31	7.09355e-30	61.1429
ATP2A3	-1.55136	8.38617	-16.6804	1.70531e-31	7.11153e-30	61.1382
TLK1	-1.12764	6.46738	-16.6673	1.81149e-31	7.53852e-30	61.078
BOD1	1.56786	8.98949	16.6497	1.96587e-31	8.16227e-30	60.9965
LOC440354	-2.02327	6.3993	-16.6493	1.96958e-31	8.16227e-30	60.9946
INTS10	1.37967	7.10826	16.6388	2.06819e-31	8.5531e-30	60.9459
DCLRE1A	1.21473	6.72123	16.6383	2.07249e-31	8.5531e-30	60.9438
PAN2	1.94846	8.14443	16.6322	2.13278e-31	8.78369e-30	60.9152
LOC100132388	-3.06662	6.54359	-16.6254	2.20064e-31	9.04446e-30	60.884
AIMP1	1.12645	8.28312	16.6247	2.20784e-31	9.05533e-30	60.8807
RIOK2	1.62235	7.52105	16.5905	2.58822e-31	1.05936e-29	60.7222
UHMK1	-1.80923	7.95951	-16.5721	2.81958e-31	1.15169e-29	60.6368
KLF3	-2.09064	7.39477	-16.5666	2.89351e-31	1.17946e-29	60.611
THUMPD2	1.47923	6.94168	16.55	3.12583e-31	1.26896e-29	60.534
BCL2L1	-1.31092	6.27203	-16.5443	3.20977e-31	1.30038e-29	60.5076
MANBA	1.61786	8.77056	16.5381	3.30344e-31	1.33561e-29	60.4789
PDXDC2	-2.02752	3.55566	-16.5348	3.35425e-31	1.3534e-29	60.4637
USP39	1.21934	8.56613	16.5211	3.57489e-31	1.43951e-29	60.4002
DDX47	1.11097	9.82486	16.5123	3.72596e-31	1.49731e-29	60.3589
FAM87A	-1.54181	4.3706	-16.5114	3.7405e-31	1.49812e-29	60.355
ARHGEF11	-1.33577	6.05046	-16.5113	3.74305e-31	1.49812e-29	60.3543
GLT8D1	1.52419	8.35584	16.4998	3.94949e-31	1.57757e-29	60.3008
CSRP2BP	1.07329	7.12541	16.4965	4.00925e-31	1.59823e-29	60.2858
CDC14B	1.04859	6.6464	16.4922	4.09133e-31	1.62445e-29	60.2656
ASB1	2.21059	7.74536	16.4902	4.13029e-31	1.63665e-29	60.2562
TRMT61B	1.65647	7.01837	16.4821	4.28819e-31	1.69584e-29	60.2188
C5orf15	-1.35599	7.42747	-16.4795	4.34118e-31	1.71339e-29	60.2065
SNORA68	-3.11511	5.30337	-16.4765	4.40225e-31	1.73405e-29	60.1926
LOC100190986	-3.39263	6.77823	-16.4755	4.42225e-31	1.73849e-29	60.1881
DENND4B	2.27447	10.1411	16.474	4.45377e-31	1.74056e-29	60.181
COQ10A	1.67013	7.54648	16.4609	4.7347e-31	1.84672e-29	60.12
CPEB2	-1.63379	6.25817	-16.4535	4.89961e-31	1.9073e-29	60.0858
RBPJ	1.11631	8.2127	16.4474	5.04233e-31	1.95902e-29	60.0572
SLTM	1.21564	9.49428	16.4416	5.18151e-31	2.00918e-29	60.0301
DLG1	-1.29807	6.59535	-16.4324	5.40856e-31	2.09313e-29	59.9873
HIST1H2AL	-1.80159	3.98348	-16.4232	5.64649e-31	2.18097e-29	59.9444
HSF1	-1.08927	6.55158	-16.4069	6.09342e-31	2.34904e-29	59.8684
ZNF84	2.04064	7.44514	16.3885	6.64075e-31	2.55015e-29	59.7826
NHLRC2	-1.20652	6.11213	-16.3855	6.73288e-31	2.58055e-29	59.7689
C20orf11	1.02016	8.82388	16.3745	7.08767e-31	2.7061e-29	59.7177
PARP16	1.57259	7.79978	16.3703	7.23055e-31	2.75537e-29	59.6978
WRN	1.59287	7.58014	16.3571	7.69094e-31	2.9252e-29	59.6362
DIABLO	1.12455	9.92232	16.3566	7.70859e-31	2.92632e-29	59.6339
ATR	1.17111	7.1765	16.3466	8.077e-31	3.06034e-29	59.5874
PFKM	1.7151	8.25812	16.3443	8.1649e-31	3.08776e-29	59.5766
RASL11A	-2.91061	5.47423	-16.3213	9.09185e-31	3.43179e-29	59.4693
GPRIN3	-1.7947	5.0328	-16.3162	9.3117e-31	3.50811e-29	59.4455
CASP8	-1.4448	6.2705	-16.3094	9.61381e-31	3.61508e-29	59.4137
LYRM1	1.44213	9.15087	16.3042	9.84906e-31	3.69656e-29	59.3896
LOC100287813	-1.21854	4.22155	-16.293	1.03798e-30	3.88113e-29	59.3372
PRPSAP2	1.49826	7.69477	16.2911	1.04738e-30	3.90891e-29	59.3282
KIAA0430	-1.58374	6.52549	-16.2888	1.05862e-30	3.94346e-29	59.3176
HIST2H2AA3	-2.05479	9.95931	-16.2855	1.07529e-30	3.99806e-29	59.302
LOC100288225	-2.57877	6.83254	-16.27	1.15634e-30	4.29139e-29	59.2296
IFT80	1.18236	5.87233	16.2606	1.20862e-30	4.46874e-29	59.1855
NARS	1.20586	10.8189	16.258	1.22355e-30	4.51555e-29	59.1732
MTERFD1	1.65275	8.39604	16.252	1.25832e-30	4.63527e-29	59.1453
MPV17L	-1.74063	7.89241	-16.2447	1.30222e-30	4.78811e-29	59.1111
DNTTIP2	1.38256	9.38933	16.2428	1.31363e-30	4.82117e-29	59.1024
TTC19	1.16726	9.68564	16.2365	1.35334e-30	4.95776e-29	59.0727
MTSS1	-1.27891	5.96346	-16.234	1.3691e-30	5.00627e-29	59.0611
LDB2	1.90871	6.38557	16.2217	1.45046e-30	5.29406e-29	59.0036
TRRAP	-1.10388	6.1102	-16.2212	1.45413e-30	5.29771e-29	59.001
MGC21881	1.6244	7.66567	16.2199	1.46274e-30	5.31934e-29	58.9951
GSN	-2.39429	7.13789	-16.2067	1.5567e-30	5.64042e-29	58.9331
LOC100286909	2.18639	7.53669	16.2044	1.5733e-30	5.69021e-29	58.9225
SNHG12	1.49218	9.02887	16.2014	1.59558e-30	5.76031e-29	58.9085
CDK9	-1.44439	5.4862	-16.1944	1.64957e-30	5.93369e-29	58.8753
OXSM	1.3749	7.77131	16.1898	1.68485e-30	6.04964e-29	58.8542
LOC100130797	-1.19916	4.64921	-16.187	1.7073e-30	6.11921e-29	58.841
MAPK14	-1.1032	7.61909	-16.1788	1.77507e-30	6.35065e-29	58.8022
ZNF212	1.78056	8.17026	16.1751	1.80542e-30	6.43609e-29	58.7852
NAA30	-1.25792	5.63497	-16.1724	1.8291e-30	6.50883e-29	58.7723
CYB561D1	1.6755	8.22302	16.1629	1.9121e-30	6.79206e-29	58.728
ELAC1	1.10555	6.36669	16.1472	2.05947e-30	7.28951e-29	58.6539
PARN	1.22258	8.09348	16.1384	2.14612e-30	7.56926e-29	58.6128
B3GALT5	-3.19392	6.91289	-16.1336	2.19562e-30	7.73013e-29	58.5901
CCT4	1.34174	10.3091	16.1143	2.40393e-30	8.44857e-29	58.4997
CIAPIN1	1.0325	7.56817	16.113	2.41884e-30	8.48601e-29	58.4935
APH1B	1.41169	6.97323	16.1106	2.44617e-30	8.56677e-29	58.4823
FTO	2.16081	9.55497	16.1096	2.45791e-30	8.59276e-29	58.4776
LOC285463	-1.68628	5.1213	-16.1054	2.50674e-30	8.74808e-29	58.4579
ZNF655	-1.40092	7.01478	-16.1029	2.53719e-30	8.83883e-29	58.4459
CREBL2	1.19742	8.43177	16.0937	2.64929e-30	9.21324e-29	58.4028
ZNF561	1.13867	7.46535	16.0895	2.7024e-30	9.38153e-29	58.383
BRD9	1.71346	8.89182	16.0846	2.76457e-30	9.58064e-29	58.3603
C10orf4	1.27955	6.51892	16.0743	2.90207e-30	1.00397e-28	58.3119
SGPP2	-2.43349	6.85922	-16.0686	2.98102e-30	1.0277e-28	58.2851
MBNL2	-1.71365	6.93302	-16.0663	3.01431e-30	1.03738e-28	58.2741
ACTR3B	1.55926	6.23973	16.0637	3.05099e-30	1.04819e-28	58.262
CDC7	2.56248	7.70269	16.0518	3.22795e-30	1.10327e-28	58.2058
PMS2L11	-1.08764	7.47011	-16.0497	3.25953e-30	1.11215e-28	58.1961
OCLM	-1.54132	3.84155	-16.0204	3.74359e-30	1.27237e-28	58.058
FGD4	-1.55264	7.01319	-16.0201	3.74829e-30	1.27237e-28	58.0567
ST6GALNAC4	-1.83085	6.21145	-16.0053	4.01899e-30	1.35962e-28	57.9872
SRP68	1.29147	9.22067	15.9898	4.32461e-30	1.45805e-28	57.9141
BLMH	1.72766	7.47972	15.9837	4.45154e-30	1.49347e-28	57.8852
CTPS	1.98219	8.212	15.9837	4.45218e-30	1.49347e-28	57.8851
SLC9A3	-2.65232	5.40871	-15.982	4.48749e-30	1.50278e-28	57.8772
ADSL	1.3633	9.18382	15.9731	4.68012e-30	1.56466e-28	57.8353
CTNNBL1	1.96908	9.16083	15.9625	4.92061e-30	1.63954e-28	57.7853
KDM2B	1.80287	9.47016	15.9609	4.95787e-30	1.6492e-28	57.7778
SRRD	1.46372	8.37624	15.951	5.19669e-30	1.72287e-28	57.7309
TM2D2	1.15892	9.79324	15.9391	5.49568e-30	1.81897e-28	57.6751
GSR	-1.5626	9.19405	-15.9353	5.59738e-30	1.84955e-28	57.6568
C20orf199	1.08922	9.4374	15.9161	6.12863e-30	2.02174e-28	57.5664
IL6ST	-1.79704	7.33899	-15.9138	6.19671e-30	2.04081e-28	57.5554
WASL	-1.97924	7.92362	-15.908	6.36747e-30	2.09358e-28	57.5282
CLINT1	-1.11165	7.73288	-15.8615	7.9373e-30	2.60113e-28	57.3085
LOC441208	-1.51238	3.74203	-15.8513	8.32999e-30	2.72086e-28	57.2603
MNAT1	1.29399	6.74662	15.8411	8.74573e-30	2.8473e-28	57.2117
EPAG	-1.01677	4.4106	-15.8317	9.14301e-30	2.97178e-28	57.1674
TSC22D2	-1.58055	5.8911	-15.8306	9.1894e-30	2.98198e-28	57.1624
HACL1	1.40604	8.08371	15.8273	9.33852e-30	3.02544e-28	57.1463
EML4	-1.18724	6.47002	-15.8251	9.43233e-30	3.04591e-28	57.1363
BRE	1.24607	8.47545	15.8134	9.97522e-30	3.216e-28	57.0805
SPTBN1	-1.38339	7.96532	-15.8128	9.99926e-30	3.21853e-28	57.0781
PRR14	-1.14001	8.12695	-15.8007	1.0594e-29	3.40446e-28	57.0205
GNA13	-1.61633	7.81939	-15.7873	1.12893e-29	3.6104e-28	56.9571
SLC44A4	-2.85167	8.1057	-15.7861	1.13528e-29	3.62489e-28	56.9515
PFDN6	1.60488	7.42992	15.7852	1.14037e-29	3.6353e-28	56.9471
ARHGAP21	-1.49661	7.9835	-15.7803	1.16695e-29	3.70813e-28	56.9241
EXTL2	1.56304	6.58764	15.7704	1.22313e-29	3.88046e-28	56.8772
TK2	1.25716	7.30084	15.769	1.23132e-29	3.90022e-28	56.8705
GSTA4	1.80203	7.57116	15.7678	1.23841e-29	3.91645e-28	56.8648
CHIC2	-2.41254	7.27506	-15.7645	1.25809e-29	3.97237e-28	56.8491
POLB	1.25138	9.03216	15.7612	1.27809e-29	4.02913e-28	56.8333
TMEM99	1.79009	8.35524	15.7587	1.29299e-29	4.06965e-28	56.8218
LOC641467	-1.28553	4.30868	-15.7577	1.29915e-29	4.08258e-28	56.817
TRIM78P	-1.44404	4.41479	-15.7565	1.30678e-29	4.10008e-28	56.8112
CLK2	1.41267	8.3367	15.7548	1.31735e-29	4.12674e-28	56.8032
ATXN10	1.09274	8.19903	15.7388	1.42188e-29	4.43323e-28	56.727
KDELR1	-1.1465	10.3782	-15.7336	1.45692e-29	4.53368e-28	56.7027
PRKCA	-1.05293	5.98386	-15.7334	1.45865e-29	4.53368e-28	56.7015
GPRASP2	1.99185	7.61763	15.7326	1.46391e-29	4.54291e-28	56.698
TMEM179B	-1.44718	8.89818	-15.7186	1.56502e-29	4.84159e-28	56.6313
KIAA1267	1.0969	9.78955	15.7116	1.61788e-29	4.99734e-28	56.5982
LMTK2	-1.5331	6.73966	-15.7028	1.68718e-29	5.20332e-28	56.5564
ZNF782	-1.46605	5.8759	-15.6975	1.72991e-29	5.32684e-28	56.5314
MKL1	-1.01233	6.23927	-15.6961	1.74185e-29	5.34703e-28	56.5246
YIPF1	1.4516	9.80947	15.6947	1.75344e-29	5.37433e-28	56.518
ZER1	-1.35024	6.51033	-15.6768	1.90969e-29	5.84424e-28	56.4328
MTPN	-4.61552	6.80117	-15.6737	1.93796e-29	5.92163e-28	56.4182
LBR	1.39286	10.6639	15.6725	1.9492e-29	5.94687e-28	56.4124
C12orf43	1.34671	7.20599	15.6682	1.98972e-29	6.06119e-28	56.3919
PDSS2	1.16137	7.80171	15.6609	2.05999e-29	6.26564e-28	56.3573
ZSCAN21	1.08965	8.04518	15.6594	2.07444e-29	6.29995e-28	56.3503
LOC100288418	-1.30832	8.72362	-15.6586	2.08209e-29	6.31355e-28	56.3466
GGTA1	1.95064	7.91212	15.6453	2.21864e-29	6.70716e-28	56.2833
GPN1	1.28499	8.81477	15.6439	2.23328e-29	6.74117e-28	56.2767
HMGXB4	1.36942	7.89013	15.6418	2.25629e-29	6.79003e-28	56.2665
NBPF8	-2.28739	4.12259	-15.6371	2.30729e-29	6.93301e-28	56.2442
FUT2	-2.24604	7.81436	-15.6339	2.34292e-29	7.02946e-28	56.2289
WDR53	1.30938	6.94233	15.6321	2.3632e-29	7.07962e-28	56.2203
FAM53C	1.21866	7.92541	15.6291	2.39732e-29	7.17107e-28	56.206
JUND	-1.13815	7.8503	-15.6279	2.41131e-29	7.20206e-28	56.2002
PLXNB2	-1.45539	7.28846	-15.6273	2.41748e-29	7.20966e-28	56.1977
CREB1	-1.16269	6.9935	-15.624	2.45589e-29	7.31326e-28	56.1819
LOC100133790	-3.42706	7.35407	-15.6083	2.64664e-29	7.82273e-28	56.1073
ZNF75A	1.51766	7.28222	15.597	2.79389e-29	8.24571e-28	56.0533
DDB2	1.4633	8.02775	15.593	2.84787e-29	8.39256e-28	56.0342
DNAJC27	1.07508	5.77935	15.5919	2.86198e-29	8.39861e-28	56.0293
CNRIP1	2.4784	9.20629	15.5919	2.86246e-29	8.39861e-28	56.0291
FIG4	1.5589	7.91376	15.5919	2.86259e-29	8.39861e-28	56.0291
CBR4	1.18241	8.48225	15.5883	2.91265e-29	8.53291e-28	56.0118
PISD	1.56335	8.46371	15.5877	2.92028e-29	8.54268e-28	56.0092
CAPN7	-1.68233	6.22092	-15.5727	3.13793e-29	9.15244e-28	55.9375
APAF1	-1.412	6.26774	-15.5615	3.31037e-29	9.64128e-28	55.8841
HMG20B	-1.13288	6.60641	-15.5609	3.3196e-29	9.65401e-28	55.8814
JMJD6	1.05855	6.85153	15.5569	3.38302e-29	9.8241e-28	55.8625
SYNE2	-1.42495	6.57435	-15.5482	3.52725e-29	1.0228e-27	55.8208
LPIN3	-1.19775	4.64383	-15.535	3.75654e-29	1.0877e-27	55.758
FAM131A	1.02334	6.58845	15.5347	3.76206e-29	1.08772e-27	55.7566
PLXNB1	-1.16158	5.95946	-15.534	3.7743e-29	1.08967e-27	55.7533
TOMM22	-2.34958	8.11077	-15.5335	3.78338e-29	1.09071e-27	55.7509
SRBD1	1.48178	6.85252	15.5285	3.87624e-29	1.11586e-27	55.7267
PLSCR1	-1.93324	7.39597	-15.528	3.88532e-29	1.11686e-27	55.7244
DCP1A	1.13784	8.61357	15.523	3.97892e-29	1.14212e-27	55.7007
ZNF200	1.01817	6.07212	15.5202	4.03286e-29	1.15427e-27	55.6872
RWDD3	1.30012	8.62566	15.5148	4.13856e-29	1.18112e-27	55.6614
FRS2	-1.00206	5.84584	-15.5143	4.14877e-29	1.18234e-27	55.659
TEAD1	-1.76511	6.26123	-15.5134	4.16572e-29	1.18547e-27	55.6549
PIGT	-1.19198	6.81468	-15.5077	4.28148e-29	1.21667e-27	55.6276
HIST1H4J	-2.10005	7.44243	-15.5015	4.40923e-29	1.25119e-27	55.5982
NPIPL3	-2.33235	6.54447	-15.4963	4.52067e-29	1.28098e-27	55.5733
FOSL2	-1.75416	7.84961	-15.4933	4.58648e-29	1.29778e-27	55.5589
HACE1	1.74411	6.59756	15.4921	4.61252e-29	1.30236e-27	55.5533
MAPK1	-1.06923	7.12973	-15.4859	4.75103e-29	1.33863e-27	55.5238
SPATA7	1.26051	6.74556	15.4813	4.85669e-29	1.36647e-27	55.5018
STAG3L1	-1.24415	6.63628	-15.4701	5.12571e-29	1.44012e-27	55.4481
C3orf64	1.98528	7.33507	15.4697	5.13536e-29	1.4408e-27	55.4462
C2orf42	1.55524	7.31511	15.4672	5.19736e-29	1.45409e-27	55.4342
PDE4D	-1.27896	5.89846	-15.4624	5.31714e-29	1.48551e-27	55.4115
USP47	1.01872	8.28727	15.4509	5.61929e-29	1.56553e-27	55.3564
ZNF302	1.54322	7.17464	15.4285	6.25413e-29	1.73511e-27	55.2496
MS4A6A	1.50278	7.97967	15.4098	6.84269e-29	1.89557e-27	55.1599
UIMC1	1.80426	8.41351	15.4095	6.85157e-29	1.89557e-27	55.1586
PRKAB1	-1.51284	7.23418	-15.4043	7.02344e-29	1.94042e-27	55.1339
RNF20	1.68281	8.34527	15.4033	7.05984e-29	1.94777e-27	55.1287
CHP	-1.58169	8.21419	-15.3981	7.23553e-29	1.99348e-27	55.1042
UNG	1.77047	8.25816	15.394	7.38181e-29	2.02536e-27	55.0843
C17orf28	-1.39494	6.37852	-15.3934	7.40259e-29	2.02827e-27	55.0814
CDV3	-1.46682	9.61072	-15.3928	7.42223e-29	2.03085e-27	55.0788
PSG3	-1.02192	3.72654	-15.39	7.52452e-29	2.05601e-27	55.0652
ADAM10	-1.11308	8.28472	-15.3836	7.75886e-29	2.11424e-27	55.0346
DLD	1.24032	8.77609	15.371	8.24285e-29	2.23998e-27	54.9742
LDLR	-2.05842	6.49894	-15.3632	8.55593e-29	2.31873e-27	54.937
HECTD1	-1.23937	7.0155	-15.355	8.90188e-29	2.4092e-27	54.8975
GYG1	1.14738	8.84169	15.352	9.02876e-29	2.44022e-27	54.8834
RNF220	1.01876	8.26523	15.3446	9.35609e-29	2.52382e-27	54.8479
CCDC77	1.34545	7.02828	15.337	9.70242e-29	2.61164e-27	54.8116
CFH	2.48631	7.72546	15.3364	9.7331e-29	2.61636e-27	54.8084
CADPS2	1.54333	9.0955	15.3213	1.04644e-28	2.80915e-27	54.7362
LOC100379224	-1.25899	3.9776	-15.309	1.11034e-28	2.97666e-27	54.6771
TGIF2	2.22787	7.77759	15.2932	1.19787e-28	3.20358e-27	54.6014
C5orf24	-1.07371	6.20436	-15.2931	1.1982e-28	3.20358e-27	54.6011
SH3BP5L	1.66008	8.194	15.2916	1.20733e-28	3.22366e-27	54.5935
C1orf52	1.06124	6.72454	15.2833	1.25621e-28	3.34966e-27	54.5539
DPM2	-1.60415	7.33649	-15.2804	1.2738e-28	3.39202e-27	54.5401
ZNF23	1.43434	7.3432	15.2784	1.28604e-28	3.41548e-27	54.5305
THOC4	-1.763	7.18066	-15.2678	1.35351e-28	3.58508e-27	54.4795
C3orf37	1.27189	8.81228	15.2591	1.41143e-28	3.73354e-27	54.4377
ZNF45	1.05693	6.20867	15.2582	1.41795e-28	3.74581e-27	54.4331
GNPAT	1.118	9.57625	15.2563	1.43057e-28	3.77412e-27	54.4243
DNM2	-1.51782	7.3433	-15.2538	1.44792e-28	3.81484e-27	54.4123
C14orf4	1.76074	9.87002	15.2435	1.52199e-28	3.9994e-27	54.3625
RAI14	2.50294	8.8392	15.2315	1.61191e-28	4.2301e-27	54.3053
ZNF736	-1.27134	3.82345	-15.2263	1.65341e-28	4.3276e-27	54.2799
FGFRL1	-1.12053	5.40468	-15.2136	1.75775e-28	4.59465e-27	54.2189
CCDC41	1.30058	6.22899	15.2092	1.79541e-28	4.68691e-27	54.1977
FLJ37798	1.2963	7.04261	15.1914	1.95599e-28	5.09275e-27	54.1123
KAT2B	1.42364	7.20557	15.1895	1.97412e-28	5.13323e-27	54.1031
LOC283887	-1.19206	4.46642	-15.189	1.97876e-28	5.13859e-27	54.1007
PSMD14	1.0338	10.4495	15.1871	1.99734e-28	5.18007e-27	54.0914
MUM1	1.57006	8.39725	15.1837	2.03016e-28	5.25833e-27	54.0751
MRPS10	-1.19887	8.02541	-15.175	2.11693e-28	5.47595e-27	54.0334
ATP6V1E2	1.28732	6.47767	15.1695	2.17395e-28	5.61613e-27	54.0069
UTS2R	-1.18635	5.86801	-15.1637	2.23569e-28	5.76067e-27	53.979
HIST2H2BE	2.0662	8.22298	15.1605	2.27032e-28	5.84234e-27	53.9636
CDCA8	1.59826	7.01327	15.1597	2.27892e-28	5.85689e-27	53.9599
CYP2R1	1.02816	6.7228	15.159	2.28638e-28	5.86849e-27	53.9566
EXOSC9	1.70589	9.18649	15.1492	2.39705e-28	6.14461e-27	53.9094
ZNF492	-1.28006	5.14896	-15.1479	2.41241e-28	6.17603e-27	53.9031
NCRNA00219	2.18455	9.10053	15.1422	2.47963e-28	6.33995e-27	53.8757
MALAT1	-1.28663	11.7988	-15.1406	2.4996e-28	6.38281e-27	53.8677
PRO2012	-2.0518	3.55464	-15.1359	2.55664e-28	6.52009e-27	53.8452
WDR73	1.52298	7.59317	15.1204	2.75483e-28	6.98968e-27	53.7707
KIAA0664	-1.2254	6.80596	-15.0984	3.06377e-28	7.74389e-27	53.6647
LOC100129973	-1.37616	4.26711	-15.0808	3.33592e-28	8.42108e-27	53.5798
LOC284952	-1.98227	4.29915	-15.0758	3.41815e-28	8.61771e-27	53.5555
KRT8P12	-1.91713	7.25133	-15.0633	3.63147e-28	9.12087e-27	53.4951
EFNA2	-1.35051	4.25261	-15.062	3.65496e-28	9.1646e-27	53.4887
GTPBP2	-1.44354	6.68045	-15.0618	3.6581e-28	9.1646e-27	53.4878
NIPAL2	-1.42835	6.9402	-15.056	3.76119e-28	9.41101e-27	53.4601
FAM134C	1.61743	9.97366	15.0538	3.80178e-28	9.50063e-27	53.4494
OXSR1	1.36747	9.95215	15.0465	3.93942e-28	9.81991e-27	53.4139
C8orf58	1.39051	6.87698	15.0438	3.9902e-28	9.93405e-27	53.4011
RUNDC2C	-2.11802	5.89204	-15.035	4.16425e-28	1.03544e-26	53.3585
BLCAP	1.22955	11.1366	15.0328	4.20785e-28	1.04485e-26	53.3482
CCBL2	1.30807	9.43294	15.0326	4.21259e-28	1.04485e-26	53.347
GOLIM4	-1.23261	8.07536	-15.0275	4.31777e-28	1.0696e-26	53.3224
AKAP8	1.0501	8.804	15.026	4.34871e-28	1.07593e-26	53.3153
C6orf130	1.22894	8.99737	15.0201	4.475e-28	1.1058e-26	53.2868
LOC644714	-1.21806	4.5336	-15.015	4.58803e-28	1.13232e-26	53.2619
ZC3H6	1.17317	6.16797	15.0143	4.60412e-28	1.13489e-26	53.2584
MKNK1	1.12331	7.21757	14.9975	4.99269e-28	1.22914e-26	53.1776
CYP2S1	-2.71609	7.0447	-14.9946	5.06429e-28	1.24523e-26	53.1634
TXNDC16	1.71146	7.24277	14.9919	5.13064e-28	1.25998e-26	53.1504
FLJ39653	2.13598	6.00245	14.9735	5.60888e-28	1.37404e-26	53.0615
UPF3B	1.17209	7.93698	14.9665	5.80298e-28	1.41984e-26	53.0275
ZNF701	-1.18569	6.66023	-14.9507	6.26459e-28	1.52715e-26	52.9512
LOC100288730	2.16626	6.58099	14.9418	6.54135e-28	1.59072e-26	52.9081
CCDC25	1.13674	8.65263	14.938	6.663e-28	1.61635e-26	52.8897
PPP1R10	-1.54649	8.22039	-14.9305	6.90971e-28	1.67212e-26	52.8534
ZNF83	2.12232	7.85834	14.9224	7.18755e-28	1.73724e-26	52.8141
NOL8	1.43955	8.77263	14.921	7.23555e-28	1.74554e-26	52.8075
LOC100131564	2.38961	9.20097	14.9209	7.23943e-28	1.74554e-26	52.8069
LOC285423	-1.21804	3.66547	-14.9198	7.27734e-28	1.75255e-26	52.8017
LOC645744	-1.38979	5.13634	-14.9062	7.77438e-28	1.86773e-26	52.7358
SUPV3L1	1.82421	9.10961	14.9043	7.8474e-28	1.883e-26	52.7265
CASP10	-1.94996	6.37527	-14.8997	8.02665e-28	1.92369e-26	52.704
RBM47	-2.00086	8.34525	-14.8889	8.45753e-28	2.02452e-26	52.6518
DSC2	-2.44943	8.31927	-14.8877	8.50871e-28	2.03432e-26	52.6458
AAGAB	1.24015	7.77081	14.8836	8.67617e-28	2.06938e-26	52.6263
LOC100129656	-1.98689	5.37672	-14.8831	8.70037e-28	2.07267e-26	52.6236
ZNF776	1.44906	5.8292	14.8782	8.90847e-28	2.1197e-26	52.6
SIAE	-1.3649	5.55062	-14.8755	9.02801e-28	2.14558e-26	52.5867
YTHDF3	-1.53435	7.15149	-14.8691	9.3096e-28	2.2046e-26	52.556
PCDHGA1	-1.17936	5.20237	-14.8602	9.72468e-28	2.30016e-26	52.5125
POP1	2.05165	6.9626	14.8527	1.00844e-27	2.37677e-26	52.4763
HIST1H2BL	-1.53859	4.29673	-14.85	1.02156e-27	2.40484e-26	52.4634
C6orf106	-1.1009	8.13833	-14.841	1.06752e-27	2.50414e-26	52.4195
CYB5R3	-1.68081	9.06698	-14.8354	1.09675e-27	2.56967e-26	52.3926
CUZD1	1.81926	5.73271	14.8315	1.11814e-27	2.61671e-26	52.3733
PTPN18	-1.09455	7.52518	-14.8306	1.12276e-27	2.62444e-26	52.3692
ACOT9	1.61663	9.21877	14.8248	1.15495e-27	2.69652e-26	52.341
RRN3	1.82669	7.60579	14.8178	1.19527e-27	2.78736e-26	52.3068
TAF5	1.52428	7.37487	14.8055	1.26895e-27	2.94882e-26	52.2471
MAK16	1.52875	8.726	14.7956	1.33148e-27	3.09052e-26	52.1991
LPXN	1.60164	6.85461	14.7917	1.35667e-27	3.14166e-26	52.1804
CLK1	1.3189	9.88679	14.7848	1.4036e-27	3.24278e-26	52.1465
LRBA	1.62667	8.22444	14.7834	1.41275e-27	3.26014e-26	52.14
TRIM44	1.14836	8.62467	14.7824	1.41959e-27	3.27213e-26	52.1352
PCGF5	-1.49997	7.77371	-14.7721	1.49297e-27	3.43332e-26	52.0849
AMFR	-1.34938	5.79881	-14.7714	1.49802e-27	3.44095e-26	52.0816
IFT27	1.14808	6.65133	14.7705	1.50452e-27	3.45188e-26	52.0772
OSGIN2	-1.37339	5.28182	-14.7488	1.67218e-27	3.83215e-26	51.9718
POT1	1.058	7.26099	14.7378	1.76472e-27	4.03957e-26	51.9181
LRP5	-1.22266	6.25894	-14.7332	1.80437e-27	4.12559e-26	51.8959
TIMM9	1.41889	9.81188	14.7326	1.81009e-27	4.13391e-26	51.8928
RINT1	1.66215	7.74288	14.7264	1.86523e-27	4.25495e-26	51.8629
NAB1	-1.02485	6.02862	-14.7213	1.9126e-27	4.358e-26	51.8378
SESN3	-1.25029	4.67172	-14.7153	1.96872e-27	4.48076e-26	51.809
UBE2Q2	1.72177	8.81271	14.7144	1.97809e-27	4.49693e-26	51.8043
PALB2	1.01902	6.70311	14.7123	1.99835e-27	4.53781e-26	51.7941
LOC149832	1.57606	9.29153	14.7097	2.02326e-27	4.58914e-26	51.7817
PRSS16	1.82144	8.27471	14.7095	2.02608e-27	4.59029e-26	51.7803
GNB2L1	1.23037	10.4579	14.7086	2.03414e-27	4.60331e-26	51.7764
FLJ21369	-1.64935	5.7533	-14.7072	2.04817e-27	4.62979e-26	51.7695
PRICKLE3	-1.17857	6.27662	-14.7064	2.05697e-27	4.64441e-26	51.7653
LOC100293983	-4.10181	5.56453	-14.693	2.19601e-27	4.94152e-26	51.7
POLR2J4	-1.70649	7.15529	-14.6916	2.2108e-27	4.96918e-26	51.6933
TARSL2	1.10895	7.98121	14.6896	2.23243e-27	5.00694e-26	51.6836
UPRT	1.60737	7.53934	14.6896	2.23263e-27	5.00694e-26	51.6835
MAP3K4	1.27961	7.55443	14.6833	2.30218e-27	5.15709e-26	51.6529
RAB1B	-1.25284	9.52617	-14.673	2.42043e-27	5.40373e-26	51.6029
RAB12	-1.31882	7.28553	-14.6593	2.58879e-27	5.77311e-26	51.5359
PAPD7	1.30495	8.96737	14.6425	2.81008e-27	6.2456e-26	51.454
DENND5A	2.104	9.05123	14.6337	2.93273e-27	6.50366e-26	51.4114
GPN3	1.59517	7.53387	14.6322	2.95449e-27	6.54462e-26	51.4041
LOC282997	1.66794	6.66627	14.6278	3.01862e-27	6.67924e-26	51.3826
SNX12	-1.23358	6.99486	-14.6275	3.02389e-27	6.68346e-26	51.3809
NDUFB8	1.61465	9.66154	14.6201	3.13475e-27	6.9208e-26	51.345
ZNF529	1.29021	5.55081	14.6173	3.17851e-27	7.00963e-26	51.3312
TAF9B	-1.06836	6.94363	-14.616	3.19812e-27	7.03728e-26	51.325
HCFC2	1.07559	7.02361	14.6147	3.21888e-27	7.07514e-26	51.3186
ZNF322A	1.29214	8.98923	14.6101	3.29232e-27	7.22059e-26	51.2961
ATP6V1B2	1.47177	9.235	14.6028	3.41146e-27	7.47365e-26	51.2606
PSMA3	-1.07311	7.31804	-14.6005	3.44996e-27	7.54968e-26	51.2494
TUBGCP5	1.3246	6.60307	14.5981	3.49103e-27	7.63116e-26	51.2376
ZNF528	-1.1339	9.40165	-14.5941	3.5594e-27	7.77207e-26	51.2183
TIGD5	-1.08064	6.75233	-14.5861	3.70274e-27	8.0762e-26	51.1789
TRIM27	1.27301	7.83673	14.5802	3.80963e-27	8.30024e-26	51.1505
HAUS1	1.66742	8.32885	14.5788	3.83655e-27	8.34973e-26	51.1435
LOC644656	1.611	6.38255	14.5718	3.96987e-27	8.62104e-26	51.1094
GSPT2	2.02957	6.72656	14.5615	4.17478e-27	9.04627e-26	51.0592
KIAA0494	-1.52439	7.52775	-14.5552	4.30693e-27	9.32248e-26	51.0281
RBM6	1.99874	9.36502	14.5523	4.36706e-27	9.43209e-26	51.0143
SH3D19	-2.12118	8.06475	-14.5516	4.38394e-27	9.45828e-26	51.0104
SLC9A6	1.25364	9.07682	14.5484	4.45258e-27	9.59595e-26	50.9949
YWHAZ	-1.52668	10.5978	-14.5475	4.47149e-27	9.62627e-26	50.9907
MTRF1	1.06262	6.19818	14.543	4.57128e-27	9.81985e-26	50.9687
ETV5	1.30316	6.93111	14.5403	4.63341e-27	9.94259e-26	50.9552
H2BFS	-2.58223	9.68417	-14.5313	4.84045e-27	1.03757e-25	50.9116
KIAA1712	1.08241	6.00604	14.5263	4.96046e-27	1.06215e-25	50.8872
CSTF2T	1.15941	6.02907	14.5201	5.11548e-27	1.09416e-25	50.8565
SLC7A8	-1.12135	6.36799	-14.5098	5.3785e-27	1.14918e-25	50.8065
C6orf70	1.29245	7.91566	14.5076	5.43703e-27	1.16044e-25	50.7957
POGZ	1.04059	7.73512	14.5037	5.54136e-27	1.18144e-25	50.7767
ITGA6	-2.01711	9.52888	-14.5024	5.57876e-27	1.18814e-25	50.77
KLHL7	1.09261	6.62438	14.4971	5.72364e-27	1.2177e-25	50.7444
HIST1H1D	-3.23345	7.48854	-14.4938	5.81683e-27	1.2362e-25	50.7283
KTELC1	1.3866	7.74331	14.4925	5.85566e-27	1.24313e-25	50.7217
FASTKD5	1.27081	8.03801	14.4922	5.86401e-27	1.24357e-25	50.7203
LRPPRC	1.36412	8.18569	14.4885	5.97034e-27	1.26477e-25	50.7023
LOC100286910	-2.44489	6.23833	-14.4835	6.12073e-27	1.29525e-25	50.6775
FKBP1A	-1.85296	8.46331	-14.4794	6.24388e-27	1.31991e-25	50.6576
GNAZ	1.5251	6.44294	14.4765	6.33221e-27	1.33574e-25	50.6436
LOC100132077	-1.30516	4.16958	-14.4724	6.46342e-27	1.36053e-25	50.6232
MGC42157	-1.00949	3.61395	-14.4644	6.72225e-27	1.41352e-25	50.584
MIS12	1.32738	8.20452	14.4531	7.10271e-27	1.49037e-25	50.5291
SPDYE1	-2.29162	7.34811	-14.4524	7.12967e-27	1.49445e-25	50.5253
RFC4	1.59311	9.32133	14.4474	7.30655e-27	1.52831e-25	50.5009
NHEDC2	1.50858	6.17619	14.4443	7.41864e-27	1.55012e-25	50.4857
GPR137B	1.92618	9.72238	14.4409	7.54324e-27	1.5745e-25	50.4691
C20orf3	1.00753	10.2368	14.4394	7.59812e-27	1.58429e-25	50.4618
ZNF211	1.97985	6.47214	14.4321	7.87539e-27	1.64039e-25	50.4261
EIF2B4	1.53473	9.09696	14.4305	7.93616e-27	1.65132e-25	50.4184
ABI1	-1.39152	7.31918	-14.4295	7.97626e-27	1.65793e-25	50.4134
TCP11L1	-1.11074	5.52131	-14.4292	7.9887e-27	1.65878e-25	50.4118
DNAL4	1.38726	6.93958	14.4219	8.28044e-27	1.71757e-25	50.376
G3BP2	-1.64856	8.75738	-14.4216	8.29169e-27	1.71811e-25	50.3747
LOC440894	-2.06298	6.18134	-14.409	8.82164e-27	1.82412e-25	50.3129
LOC100288410	-1.51593	5.24644	-14.4067	8.92301e-27	1.84125e-25	50.3015
GMEB2	1.20421	8.22653	14.405	8.99479e-27	1.85414e-25	50.2935
SEC62	1.36354	8.94858	14.3942	9.48639e-27	1.95345e-25	50.2404
LOC643406	-1.29326	4.35648	-14.3936	9.51356e-27	1.95702e-25	50.2376
RLF	1.13074	8.21055	14.3882	9.77072e-27	2.00784e-25	50.211
DHX33	1.22346	8.29095	14.3812	1.01133e-26	2.07182e-25	50.1766
PTPN12	-2.01764	6.5703	-14.3803	1.01583e-26	2.07889e-25	50.1722
SNHG1	1.68292	9.87326	14.3791	1.0218e-26	2.08897e-25	50.1663
GNAL	-1.14092	4.31296	-14.3702	1.06735e-26	2.17822e-25	50.1228
MGC24103	2.70373	6.05384	14.3702	1.06765e-26	2.17822e-25	50.1225
DCUN1D3	1.68282	8.28205	14.3636	1.10251e-26	2.24474e-25	50.0905
TAS2R45	-1.10643	3.9704	-14.3606	1.11923e-26	2.27645e-25	50.0755
MGEA5	-1.54279	7.31899	-14.357	1.13898e-26	2.31426e-25	50.058
LOC158960	1.5729	8.8168	14.3514	1.17068e-26	2.37381e-25	50.0306
NDUFAF1	1.05496	7.15109	14.3503	1.17717e-26	2.38392e-25	50.0251
CCNK	-1.49128	8.54424	-14.3502	1.17806e-26	2.38392e-25	50.0244
MYADM	1.65831	9.44631	14.3474	1.19412e-26	2.41396e-25	50.0109
MGC27345	1.51807	7.35874	14.3445	1.21154e-26	2.44286e-25	49.9964
EXOC5	-1.69056	5.55199	-14.3444	1.2121e-26	2.44286e-25	49.9959
PUS3	1.4089	7.82256	14.3408	1.23384e-26	2.48417e-25	49.9782
PITPNB	1.01047	10.2648	14.3178	1.38123e-26	2.7753e-25	49.8656
SLC25A12	1.02783	7.96379	14.3129	1.41522e-26	2.84072e-25	49.8414
C9orf64	-1.21587	7.88858	-14.3101	1.43514e-26	2.8778e-25	49.8275
C10orf110	-1.82643	6.54746	-14.2984	1.51999e-26	3.04181e-25	49.7702
ZNF788	1.31307	7.07835	14.2777	1.68327e-26	3.35507e-25	49.6684
PSTPIP2	2.23004	7.65669	14.2691	1.75589e-26	3.49632e-25	49.6262
TP53RK	1.27208	7.2344	14.2658	1.78457e-26	3.54987e-25	49.6101
PIP4K2C	1.30373	10.57	14.2611	1.8267e-26	3.62951e-25	49.5868
NOP14	1.54242	8.60023	14.26	1.83707e-26	3.64337e-25	49.5812
NEIL2	1.46177	9.12744	14.2569	1.86456e-26	3.6942e-25	49.5663
LYRM4	1.20615	7.74976	14.2566	1.86754e-26	3.69643e-25	49.5647
MMP19	2.45521	8.47278	14.2524	1.90691e-26	3.7706e-25	49.5439
ZNF521	2.03419	7.32509	14.2509	1.92095e-26	3.79082e-25	49.5366
POLA1	1.57548	6.79854	14.2504	1.92545e-26	3.79358e-25	49.5343
IPO5	1.10645	8.1584	14.2365	2.06223e-26	4.05756e-25	49.4658
LOC286126	-1.11306	3.26632	-14.2231	2.20382e-26	4.32331e-25	49.3996
LPP	-1.23402	7.5744	-14.2139	2.30569e-26	4.5187e-25	49.3545
CNOT10	1.38141	8.29139	14.2114	2.33389e-26	4.56945e-25	49.3424
C3orf59	1.42569	8.66437	14.2075	2.37995e-26	4.65506e-25	49.3229
SS18L1	1.31073	8.60744	14.2041	2.42011e-26	4.72896e-25	49.3062
FMN1	-1.34546	5.28801	-14.1963	2.51548e-26	4.91049e-25	49.2676
BAX	1.13967	8.06336	14.1956	2.52364e-26	4.9216e-25	49.2644
SETD1A	1.23976	6.30226	14.183	2.68528e-26	5.22147e-25	49.2025
ARPC5	-1.38375	7.73148	-14.1823	2.69496e-26	5.23517e-25	49.1989
MRPL45	1.15449	8.02844	14.1788	2.74206e-26	5.31628e-25	49.1816
SMCR5	-1.12881	5.01253	-14.1685	2.88456e-26	5.58711e-25	49.1311
ARHGDIA	-1.47389	8.85591	-14.1659	2.92233e-26	5.64927e-25	49.1181
MSL2	1.58063	8.38125	14.1642	2.94731e-26	5.69202e-25	49.1096
ACTR2	-1.44615	8.0974	-14.1615	2.98577e-26	5.76071e-25	49.0967
ZNF436	1.35411	6.98152	14.1564	3.06293e-26	5.89815e-25	49.0712
TIAF1	-1.35509	5.65179	-14.1528	3.11764e-26	5.99769e-25	49.0536
ITCH	-1.41173	6.22129	-14.1524	3.12371e-26	6.00356e-25	49.0516
MGC16275	1.67696	6.81804	14.1493	3.17213e-26	6.09074e-25	49.0363
BMPR2	-1.77467	6.43502	-14.1472	3.20467e-26	6.14729e-25	49.0261
MCCC1	1.62157	8.607	14.1466	3.21481e-26	6.15892e-25	49.0229
TBC1D23	1.55954	9.30978	14.1453	3.23578e-26	6.18905e-25	49.0165
ZMYND17	1.82792	6.74952	14.1448	3.24405e-26	6.19891e-25	49.0139
STON2	-1.30388	4.72351	-14.1328	3.44125e-26	6.56312e-25	48.955
LARP4	-1.22108	6.94923	-14.1268	3.54454e-26	6.74073e-25	48.9255
PTPRK	1.11465	8.26986	14.1239	3.59623e-26	6.82819e-25	48.9111
ANXA6	1.32226	7.00509	14.1238	3.5974e-26	6.82819e-25	48.9108
FAM171A1	1.78693	9.63872	14.1114	3.82611e-26	7.25539e-25	48.8493
TRMT12	1.37481	8.1127	14.1047	3.95421e-26	7.49116e-25	48.8164
DNAJC25	1.37857	6.97559	14.1003	4.04125e-26	7.64876e-25	48.7947
CEP76	1.22054	5.86427	14.0974	4.09918e-26	7.75103e-25	48.7805
CNOT6L	-1.05552	5.76995	-14.0818	4.42879e-26	8.35839e-25	48.7034
ZNF605	1.21645	5.6758	14.0794	4.48294e-26	8.45257e-25	48.6913
BTBD10	1.11319	9.6251	14.068	4.74282e-26	8.93411e-25	48.635
SHROOM1	-1.43602	6.38828	-14.0633	4.85351e-26	9.13377e-25	48.612
GNA11	-1.65215	7.62352	-14.0631	4.858e-26	9.13377e-25	48.6111
TRIM52	1.31334	8.27219	14.0524	5.12454e-26	9.61674e-25	48.5578
MICALCL	-1.67225	4.59936	-14.0512	5.15362e-26	9.6622e-25	48.5522
NUDCD1	1.35192	6.22875	14.0491	5.20739e-26	9.7538e-25	48.5418
SLC25A17	1.04426	6.85139	14.046	5.28819e-26	9.88654e-25	48.5265
NFE2L2	-1.53911	6.67789	-14.0438	5.34604e-26	9.9853e-25	48.5156
MCL1	-1.45662	8.4806	-14.0392	5.46991e-26	1.02071e-24	48.4928
ASPRV1	1.13927	5.31593	14.0371	5.52635e-26	1.03027e-24	48.4825
GTF2H2	-2.19724	5.32301	-14.0327	5.64819e-26	1.052e-24	48.4608
CARD8	1.56485	7.47207	14.0323	5.66036e-26	1.05328e-24	48.4586
CDRT4	1.23755	6.00189	14.0297	5.73243e-26	1.0647e-24	48.446
P4HA1	-1.62115	6.27767	-14.0226	5.93812e-26	1.10188e-24	48.4108
ASB3	-1.01874	4.5157	-14.0195	6.02901e-26	1.1177e-24	48.3957
MORC4	1.32515	7.8991	14.0147	6.17507e-26	1.14371e-24	48.3718
COPS2	1.09353	8.30417	14.0123	6.24827e-26	1.15619e-24	48.3601
TALDO1	1.03188	11.147	14.0084	6.37076e-26	1.17667e-24	48.3407
KIAA0509	-1.17801	4.41847	-14.0068	6.42234e-26	1.18509e-24	48.3327
HAUS4	1.34304	8.8906	14.0029	6.54664e-26	1.20579e-24	48.3135
TSPYL4	1.53367	7.24582	13.9996	6.65421e-26	1.22358e-24	48.2973
SLC24A5	-1.41546	3.33344	-13.9996	6.65552e-26	1.22358e-24	48.2971
CNST	-1.65193	6.37515	-13.9909	6.95028e-26	1.27424e-24	48.2538
LOC100133109	-1.38724	10.8919	-13.9843	7.18199e-26	1.31551e-24	48.2211
MSI2	-1.24482	6.36797	-13.9828	7.23391e-26	1.3238e-24	48.2139
TMX1	-1.69493	7.63538	-13.9636	7.95613e-26	1.45196e-24	48.119
ZFAND5	-1.30457	7.08622	-13.9615	8.03923e-26	1.46578e-24	48.1087
NEO1	-1.72394	7.17415	-13.9568	8.23131e-26	1.49943e-24	48.0851
DRAM1	1.56455	7.17613	13.9476	8.61484e-26	1.56642e-24	48.0397
TMEM117	1.23894	7.70645	13.9474	8.62279e-26	1.56643e-24	48.0388
LOC375295	2.26569	6.62488	13.946	8.68373e-26	1.57607e-24	48.0317
BIN1	1.42023	8.66941	13.9434	8.79417e-26	1.59466e-24	48.0191
COQ3	1.43441	7.65751	13.9282	9.48768e-26	1.71884e-24	47.9434
MIER1	-1.03263	6.85955	-13.9271	9.53965e-26	1.72668e-24	47.938
ANKLE1	-1.4539	4.81802	-13.9211	9.82681e-26	1.77543e-24	47.9084
PCDHGA10	-1.43548	3.52631	-13.9193	9.91419e-26	1.78797e-24	47.8995
KIAA0355	1.66951	8.29223	13.9156	1.00985e-25	1.81792e-24	47.8812
MRPL1	1.34054	9.19875	13.9085	1.04601e-25	1.8796e-24	47.8461
SALL1	1.66857	6.16537	13.9078	1.04992e-25	1.88493e-24	47.8424
SNORA28	-2.27079	6.72375	-13.9045	1.06706e-25	1.91397e-24	47.8262
IMPAD1	-1.03329	7.09203	-13.8844	1.17913e-25	2.11166e-24	47.7266
ABCF3	1.28402	7.60715	13.8844	1.1794e-25	2.11166e-24	47.7264
NLGN4X	1.08436	5.4018	13.8767	1.2251e-25	2.19153e-24	47.6884
C14orf169	1.05069	9.05106	13.8738	1.24317e-25	2.22184e-24	47.6738
POC5	1.42921	7.64463	13.8735	1.24498e-25	2.22308e-24	47.6724
CENPO	1.06038	7.5988	13.8647	1.30045e-25	2.32005e-24	47.6289
NECAP1	1.21095	7.35397	13.863	1.31133e-25	2.33737e-24	47.6206
HMGN3	1.29619	10.2138	13.8501	1.39818e-25	2.48326e-24	47.5566
PLD6	1.50648	8.12	13.8487	1.40808e-25	2.49861e-24	47.5496
HNF4G	-2.44303	6.06414	-13.848	1.41329e-25	2.50563e-24	47.5459
HOXB6	-1.84617	6.51606	-13.8471	1.41979e-25	2.51492e-24	47.5413
ZNF202	1.66499	6.83672	13.8444	1.43894e-25	2.54656e-24	47.528
ZNF662	2.6917	8.19511	13.8379	1.48584e-25	2.62722e-24	47.496
ITGB3BP	1.51422	8.82688	13.8317	1.53223e-25	2.70445e-24	47.4653
MPHOSPH10	1.15245	9.43449	13.8292	1.552e-25	2.73207e-24	47.4525
WSB1	-1.79282	7.41245	-13.8227	1.60274e-25	2.8164e-24	47.4204
TMEM203	1.02618	8.56057	13.8127	1.68495e-25	2.95564e-24	47.3705
FAM168A	1.18366	6.9525	13.8104	1.70362e-25	2.98576e-24	47.3595
MYO7B	-1.78139	6.53976	-13.805	1.75062e-25	3.06274e-24	47.3324
CENPC1	1.30181	6.74436	13.7947	1.84259e-25	3.22081e-24	47.2813
USP12	-1.07919	7.72332	-13.7945	1.84476e-25	3.22177e-24	47.2801
GEMIN8	1.34532	6.83632	13.7812	1.97108e-25	3.43333e-24	47.2141
APITD1	1.33431	8.31677	13.7763	2.01887e-25	3.50737e-24	47.1902
SCARNA2	-1.75059	4.60849	-13.7659	2.12711e-25	3.68898e-24	47.1381
PROS1	1.98989	9.31796	13.7648	2.13892e-25	3.70622e-24	47.1325
UPF2	1.12082	8.40152	13.7637	2.14978e-25	3.72179e-24	47.1275
E2F6	1.62807	6.56648	13.7633	2.15412e-25	3.72607e-24	47.1255
PPPDE2	-1.83221	7.98745	-13.752	2.27893e-25	3.93129e-24	47.0693
NAA25	1.16606	6.51698	13.7519	2.28067e-25	3.93129e-24	47.0685
ZC3HC1	1.84401	7.56971	13.7512	2.28857e-25	3.94149e-24	47.0651
LYRM5	1.19171	8.50219	13.7456	2.3536e-25	4.04998e-24	47.0371
FTSJD1	1.47251	8.05754	13.7421	2.39407e-25	4.11606e-24	47.0201
FKBP9	1.07083	10.968	13.7345	2.48756e-25	4.2731e-24	46.9819
PARG	1.06404	5.47976	13.7341	2.49258e-25	4.27803e-24	46.9799
LOC643529	1.70889	6.96042	13.7283	2.56496e-25	4.39847e-24	46.9514
CDC23	1.08483	6.96408	13.7281	2.56815e-25	4.40014e-24	46.9501
TJAP1	1.42719	8.461	13.7187	2.69156e-25	4.59576e-24	46.9033
E2F3	1.10999	8.80143	13.7122	2.78003e-25	4.74274e-24	46.871
RNF6	-1.02786	6.21483	-13.7111	2.79568e-25	4.76535e-24	46.8654
PLK1S1	1.38177	6.35408	13.7054	2.87542e-25	4.89289e-24	46.8374
DSG2	-2.44463	9.48655	-13.7048	2.88379e-25	4.90294e-24	46.8345
H2AFX	-1.06418	7.53774	-13.7014	2.93351e-25	4.98321e-24	46.8174
RBMXL1	1.99689	7.27557	13.6997	2.95885e-25	5.02197e-24	46.8089
GNG12	-1.67982	8.82825	-13.6941	3.04297e-25	5.16034e-24	46.7809
NUDT2	1.60708	9.07586	13.6888	3.12411e-25	5.28892e-24	46.7547
RWDD4A	1.19656	9.15312	13.6816	3.23809e-25	5.46792e-24	46.7189
LOC100131067	1.19095	6.1276	13.6812	3.24423e-25	5.47364e-24	46.717
UEVLD	-1.39461	5.62495	-13.6786	3.28702e-25	5.54114e-24	46.7039
NCRNA00204B	1.42909	5.55671	13.6705	3.42257e-25	5.75988e-24	46.6636
ZCCHC3	1.00688	7.3413	13.6616	3.57924e-25	6.01336e-24	46.619
ATP10D	1.68618	7.93473	13.6516	3.76174e-25	6.30932e-24	46.5694
BCL3	-1.55873	7.24294	-13.6468	3.85338e-25	6.45757e-24	46.5454
ZBTB2	1.1473	7.19705	13.6407	3.97287e-25	6.65221e-24	46.5149
RAB5A	-1.64717	8.72503	-13.6405	3.97624e-25	6.65226e-24	46.5141
TBL1XR1	-1.08383	7.1171	-13.6389	4.00799e-25	6.69974e-24	46.5061
DNAJC3	-1.39988	7.84437	-13.6376	4.03397e-25	6.73751e-24	46.4997
KNTC1	2.1292	8.12197	13.6372	4.0429e-25	6.74677e-24	46.4975
EPM2AIP1	1.323	8.84325	13.6366	4.05537e-25	6.76189e-24	46.4944
ZNF18	1.82723	7.7833	13.6278	4.2369e-25	7.05866e-24	46.4507
IRAK4	1.10114	7.46817	13.626	4.27538e-25	7.11682e-24	46.4417
C12orf41	1.09636	8.16675	13.6208	4.38861e-25	7.29308e-24	46.4156
NDUFB4	1.07021	9.09875	13.6014	4.83464e-25	8.00754e-24	46.3191
HIST1H2BB	-1.17279	4.23028	-13.5969	4.94527e-25	8.18398e-24	46.2965
GPR75	-1.19844	4.7951	-13.5898	5.12248e-25	8.46315e-24	46.2614
LOC286109	-1.45115	6.11813	-13.5878	5.17482e-25	8.54253e-24	46.2513
INO80D	-1.27579	6.29217	-13.5841	5.27089e-25	8.6867e-24	46.2329
LOC100287529	-1.72401	4.7121	-13.5696	5.66942e-25	9.32805e-24	46.1602
CIAO1	1.05273	8.11134	13.5632	5.85259e-25	9.62147e-24	46.1285
SPRY4	-1.53211	6.74518	-13.5589	5.97907e-25	9.81317e-24	46.1072
RB1	-1.42675	6.37489	-13.5529	6.16335e-25	1.0099e-23	46.0769
ZNF32	1.63743	7.06873	13.538	6.63798e-25	1.08588e-23	46.0029
GNAT2	-1.02154	4.08339	-13.5356	6.72081e-25	1.09852e-23	45.9905
FUBP3	1.11812	6.72121	13.5314	6.86161e-25	1.12062e-23	45.9698
NFU1	1.03785	9.27007	13.5287	6.95725e-25	1.1353e-23	45.956
CECR5	1.45958	8.21907	13.5099	7.64245e-25	1.24508e-23	45.8623
PARP2	1.34019	8.01123	13.5021	7.9473e-25	1.29157e-23	45.8233
BCS1L	1.40431	8.43026	13.4999	8.03717e-25	1.30404e-23	45.8121
SDHAF2	1.02408	8.93674	13.499	8.0736e-25	1.30888e-23	45.8076
CBARA1	1.08965	9.1188	13.4912	8.39546e-25	1.35774e-23	45.7686
UTRN	-1.09139	7.39969	-13.4905	8.42172e-25	1.36088e-23	45.7655
SNUPN	1.06701	8.16192	13.4841	8.6996e-25	1.40465e-23	45.7331
XPOT	1.57255	8.01814	13.4834	8.7296e-25	1.40835e-23	45.7297
SYNM	1.31066	6.96785	13.4789	8.92783e-25	1.43916e-23	45.7073
C2orf68	1.44739	6.68845	13.4745	9.12412e-25	1.46842e-23	45.6856
TCF12	1.0196	7.96001	13.4732	9.18438e-25	1.47573e-23	45.679
MPDU1	-1.0701	6.62688	-13.4717	9.25649e-25	1.48492e-23	45.6712
ZNF783	1.09396	6.67653	13.4646	9.59241e-25	1.53757e-23	45.6357
AKT1S1	-1.2521	5.92657	-13.4596	9.83643e-25	1.57415e-23	45.6106
FNIP1	-1.18396	6.60288	-13.4577	9.92813e-25	1.58754e-23	45.6014
IKZF2	-1.01692	5.23245	-13.4568	9.97456e-25	1.59369e-23	45.5967
APBA1	-1.18032	5.53976	-13.4556	1.00322e-24	1.60161e-23	45.591
FEM1B	-1.21063	7.59658	-13.448	1.04214e-24	1.66241e-23	45.553
ZNF673	1.85834	7.19165	13.4432	1.06796e-24	1.70223e-23	45.5286
ERBB2	-1.20318	5.92037	-13.4429	1.06957e-24	1.70343e-23	45.5271
DPAGT1	1.02357	10.1883	13.4408	1.08085e-24	1.72002e-23	45.5166
CCDC124	-1.05162	6.07329	-13.4403	1.08337e-24	1.72266e-23	45.5143
C3orf42	-1.21586	4.41913	-13.4392	1.0895e-24	1.73102e-23	45.5087
MYO1D	-1.36244	6.62108	-13.4373	1.09993e-24	1.74619e-23	45.4992
SCO1	1.10724	8.58163	13.433	1.12405e-24	1.78164e-23	45.4775
SCARB2	-1.20625	7.75806	-13.4301	1.14015e-24	1.80573e-23	45.4633
KDM6A	-1.15406	5.56023	-13.4154	1.22737e-24	1.93615e-23	45.3898
EPS8L2	-1.2178	6.58833	-13.412	1.2484e-24	1.96776e-23	45.3729
C12orf26	1.24761	7.97621	13.4087	1.26959e-24	1.99896e-23	45.3561
CXADR	-2.34174	7.04604	-13.4086	1.2702e-24	1.99896e-23	45.3556
ZNF259	1.20192	8.32844	13.4067	1.28241e-24	2.01499e-23	45.3461
ZNF642	1.52618	5.64602	13.4005	1.32266e-24	2.07659e-23	45.3152
STX16	-1.20857	6.9751	-13.3833	1.44252e-24	2.26121e-23	45.2287
NRBP1	-1.60967	8.27413	-13.3814	1.45642e-24	2.28119e-23	45.2191
ETNK1	-1.46556	6.91908	-13.3782	1.47955e-24	2.3156e-23	45.2034
LAMP2	1.02707	8.30152	13.3771	1.4875e-24	2.32621e-23	45.1981
LMAN1	-1.12892	6.79209	-13.3663	1.57087e-24	2.44696e-23	45.1437
TSPYL2	1.4064	8.1429	13.3646	1.5844e-24	2.46611e-23	45.1351
LOC100190939	-1.20203	7.26735	-13.3629	1.59799e-24	2.48531e-23	45.1266
RGL1	1.41467	8.63999	13.3617	1.60758e-24	2.49829e-23	45.1206
SLC12A6	-1.2583	7.08223	-13.3599	1.62215e-24	2.51699e-23	45.1116
ATXN7L3	1.39822	7.63422	13.3595	1.62535e-24	2.51999e-23	45.1097
DST	-1.4023	6.90856	-13.3578	1.6396e-24	2.5401e-23	45.101
ACP2	1.5225	8.49214	13.3547	1.66531e-24	2.57792e-23	45.0855
NUP85	1.0985	8.98473	13.3451	1.74767e-24	2.70121e-23	45.0373
ATP8B2	1.68906	6.97006	13.3408	1.78532e-24	2.75727e-23	45.016
SLC7A5	2.81114	7.81912	13.3401	1.79152e-24	2.7647e-23	45.0126
CLNS1A	1.50535	9.70402	13.3368	1.82194e-24	2.80729e-23	44.9958
C1orf59	1.59828	7.93645	13.3341	1.84718e-24	2.84397e-23	44.9821
LOC404266	-1.03812	5.45592	-13.3338	1.84918e-24	2.84484e-23	44.981
ZNF251	1.27906	6.59442	13.3334	1.85331e-24	2.849e-23	44.9788
XPO1	1.37807	8.53993	13.3272	1.91153e-24	2.93623e-23	44.9479
DUSP28	1.4486	7.3348	13.3164	2.01867e-24	3.09602e-23	44.8935
FASTKD1	1.32509	9.78025	13.3037	2.15132e-24	3.29438e-23	44.83
C17orf86	2.16797	7.70399	13.3026	2.16401e-24	3.31127e-23	44.8242
ZNF14	1.12456	7.10872	13.3019	2.17189e-24	3.32077e-23	44.8206
IL13RA1	-1.2627	8.58348	-13.2888	2.31964e-24	3.53309e-23	44.7549
CLDN4	-1.54517	7.27654	-13.2881	2.32725e-24	3.54198e-23	44.7516
TC2N	-1.98603	7.5161	-13.2843	2.3724e-24	3.60793e-23	44.7325
SLFN5	-1.77806	6.55688	-13.2826	2.39268e-24	3.63322e-23	44.724
KIAA0232	1.43819	7.95796	13.279	2.43662e-24	3.69712e-23	44.7058
B3GNT1	1.48743	7.86925	13.2766	2.46558e-24	3.73822e-23	44.6941
RFC2	1.51158	7.10258	13.2714	2.53103e-24	3.82955e-23	44.6679
C9orf82	1.12626	7.69554	13.2707	2.54048e-24	3.84007e-23	44.6642
ZFR	-1.56219	7.82608	-13.2672	2.58525e-24	3.90181e-23	44.6468
PGRMC2	1.12955	8.5024	13.2655	2.60761e-24	3.92958e-23	44.6382
OPTN	1.13429	9.11654	13.2583	2.70383e-24	4.06843e-23	44.6021
FKSG29	-1.26051	4.23434	-13.2566	2.72702e-24	4.10022e-23	44.5935
LOC100134123	-1.89377	6.36182	-13.2565	2.72914e-24	4.1003e-23	44.5928
HTATSF1	-1.76966	6.96819	-13.2552	2.74648e-24	4.12324e-23	44.5864
POP5	1.27926	9.555	13.246	2.87649e-24	4.31183e-23	44.5403
EIF5A	-1.2638	9.19225	-13.2441	2.90514e-24	4.34831e-23	44.5304
POLR3D	1.23074	7.28727	13.2437	2.91034e-24	4.35282e-23	44.5286
DPM3	-1.85923	8.48652	-13.2422	2.93187e-24	4.37844e-23	44.5213
MUC4	-2.09396	8.95255	-13.2414	2.94408e-24	4.39338e-23	44.5171
SLC35A5	1.11474	8.14509	13.2407	2.95446e-24	4.40556e-23	44.5136
UBR7	1.15097	7.68162	13.237	3.00954e-24	4.48433e-23	44.4952
ZBTB25	-1.64323	6.03689	-13.2306	3.10852e-24	4.62488e-23	44.4629
ZNF146	-1.2243	8.12219	-13.2186	3.30266e-24	4.91006e-23	44.4025
CSK	1.29138	10.586	13.2147	3.3681e-24	4.99987e-23	44.3829
SETD1B	1.10628	9.04249	13.2088	3.47057e-24	5.14431e-23	44.353
FLJ40292	-1.01418	5.24462	-13.2074	3.49405e-24	5.17526e-23	44.3463
VAMP3	-1.61392	8.87781	-13.2045	3.54647e-24	5.24899e-23	44.3315
TAOK1	-1.4963	7.3893	-13.2036	3.56119e-24	5.26685e-23	44.3273
CMAS	-1.09531	8.97209	-13.2012	3.60473e-24	5.32728e-23	44.3152
ZNF559	1.71131	7.89778	13.1976	3.6722e-24	5.42297e-23	44.2967
SVIL	-1.26336	7.50034	-13.1971	3.681e-24	5.43193e-23	44.2943
UBXN1	1.06604	8.49066	13.1875	3.86219e-24	5.69509e-23	44.2464
CCDC137	1.53268	7.81722	13.185	3.91232e-24	5.76473e-23	44.2336
LOC100288954	1.37776	6.04361	13.1847	3.91817e-24	5.76907e-23	44.2321
ATOH1	-2.09496	4.42769	-13.1845	3.92284e-24	5.77169e-23	44.2309
ERCC3	1.42797	8.45691	13.1819	3.97343e-24	5.83748e-23	44.2181
PRTFDC1	1.30511	6.92579	13.1786	4.04111e-24	5.92816e-23	44.2012
IFT46	1.11019	6.95183	13.1754	4.10557e-24	6.01828e-23	44.1855
OAZ2	1.36166	8.88762	13.171	4.19825e-24	6.1496e-23	44.1632
STAM2	-1.06458	7.30982	-13.1624	4.38505e-24	6.4185e-23	44.1198
DHCR24	2.0757	9.96783	13.156	4.52767e-24	6.62238e-23	44.0879
SNRPG	-1.15656	10.5684	-13.1554	4.54137e-24	6.63755e-23	44.0848
LOC100130175	-1.35731	5.21014	-13.1493	4.68411e-24	6.82611e-23	44.054
SPATA6	-1.20554	5.16178	-13.1386	4.94474e-24	7.19537e-23	44
PIP5K1A	-1.17008	6.57195	-13.138	4.95958e-24	7.21169e-23	43.997
CYP51A1	-1.59164	9.07573	-13.1378	4.96461e-24	7.21373e-23	43.996
ANKMY2	1.29881	8.39567	13.1313	5.12975e-24	7.43738e-23	43.9633
FLJ44342	1.3441	7.44751	13.1284	5.20397e-24	7.5395e-23	43.949
PARD6B	-2.08191	4.84331	-13.128	5.215e-24	7.54998e-23	43.9469
METTL4	1.13907	6.47159	13.1183	5.47826e-24	7.91959e-23	43.8978
RNF152	-2.63109	4.00807	-13.1044	5.87635e-24	8.46433e-23	43.8278
LOC100132999	-1.13311	9.56251	-13.1033	5.90818e-24	8.50402e-23	43.8224
PLAC4	-1.01644	4.69687	-13.1031	5.91386e-24	8.50604e-23	43.8215
TFB1M	1.19952	7.6852	13.0994	6.02416e-24	8.65842e-23	43.803
DNAJB7	-1.05186	3.91735	-13.0931	6.22072e-24	8.92804e-23	43.771
ARL2BP	-1.71905	6.22288	-13.0913	6.27611e-24	9.00104e-23	43.7622
IRF8	2.0106	9.78655	13.091	6.28693e-24	9.01006e-23	43.7604
LY96	2.57261	9.63754	13.0863	6.43804e-24	9.21335e-23	43.7368
TRIM24	1.29118	7.73804	13.072	6.92007e-24	9.88184e-23	43.6647
FRG1B	-1.24337	5.11382	-13.0699	6.99408e-24	9.98037e-23	43.6541
SCYL2	-1.1423	7.50398	-13.0646	7.184e-24	1.02296e-22	43.6274
TMEM216	1.22522	8.55249	13.0646	7.18414e-24	1.02296e-22	43.6274
DNAJC24	1.14272	5.69476	13.0643	7.19587e-24	1.02316e-22	43.6258
C20orf194	1.19564	6.58564	13.0615	7.29719e-24	1.03609e-22	43.6118
TPM1	-1.0048	8.50364	-13.0596	7.36819e-24	1.04542e-22	43.6022
SERPINI1	2.47023	6.77663	13.0581	7.42365e-24	1.05254e-22	43.5947
PKP2	-1.96826	7.1874	-13.0549	7.54513e-24	1.06824e-22	43.5785
NIPAL1	-1.54044	6.19971	-13.043	8.01233e-24	1.13358e-22	43.5186
LRRC69	1.70281	6.02516	13.0398	8.14137e-24	1.1502e-22	43.5026
TMEM218	1.18832	7.81542	13.0296	8.57486e-24	1.20972e-22	43.4509
BDH2	1.23816	7.4081	13.0172	9.12705e-24	1.28398e-22	43.3887
TMEM126A	1.14367	9.33818	13.01	9.46589e-24	1.32883e-22	43.3523
COMMD9	1.25982	9.07078	13.0084	9.54433e-24	1.33796e-22	43.3441
RSAD1	1.29549	8.75513	13.003	9.80908e-24	1.37313e-22	43.3168
KIAA1958	1.03379	4.94061	12.9846	1.07677e-23	1.50416e-22	43.2238
MEIS2	2.01351	6.66688	12.9751	1.1297e-23	1.57587e-22	43.1759
C15orf17	1.27049	7.56149	12.9648	1.18998e-23	1.65533e-22	43.1241
LOC100131262	1.61793	7.75016	12.957	1.23774e-23	1.71936e-22	43.0848
LOC402643	-1.01901	4.62512	-12.9448	1.3167e-23	1.82522e-22	43.0232
DDX20	1.08675	6.88032	12.9344	1.38827e-23	1.91775e-22	42.9704
GOLPH3L	1.01565	10.2158	12.925	1.45566e-23	2.00805e-22	42.9231
ANKRD27	1.13938	8.62505	12.9225	1.47451e-23	2.03123e-22	42.9103
GOT2	1.10241	9.99706	12.9221	1.47753e-23	2.03398e-22	42.9082
HUS1	-1.01817	6.90487	-12.9189	1.5014e-23	2.06542e-22	42.8922
OSBPL11	-1.26062	6.07906	-12.9183	1.50589e-23	2.07016e-22	42.8893
ALKBH3	1.49332	8.61813	12.9161	1.5229e-23	2.09065e-22	42.8781
TOR3A	1.18931	8.79447	12.9119	1.55606e-23	2.13177e-22	42.8566
NXF1	1.24437	9.24196	12.9119	1.55607e-23	2.13177e-22	42.8566
KIAA1543	-1.63538	7.26163	-12.9035	1.62307e-23	2.22204e-22	42.8145
LOC644242	1.48912	5.7418	12.8996	1.65558e-23	2.26498e-22	42.7948
TCEAL8	1.29291	8.48973	12.8985	1.66487e-23	2.27613e-22	42.7892
XPC	1.20103	7.12556	12.8929	1.7133e-23	2.34073e-22	42.7606
ZKSCAN4	1.22736	6.17073	12.8916	1.72403e-23	2.35216e-22	42.7544
C17orf58	1.13052	8.82883	12.8812	1.81757e-23	2.47469e-22	42.7017
C11orf73	1.20506	8.32441	12.8767	1.85983e-23	2.52876e-22	42.6787
IDI2	1.19454	6.96375	12.8697	1.9268e-23	2.61625e-22	42.6435
STEAP1	2.03482	9.32602	12.8644	1.97878e-23	2.68499e-22	42.6169
DKFZP434I0714	1.68207	5.99704	12.8636	1.98743e-23	2.69488e-22	42.6126
TTC7B	1.61847	6.54269	12.8624	1.99982e-23	2.70984e-22	42.6064
SCD	-1.71823	8.4382	-12.8576	2.04832e-23	2.77178e-22	42.5825
ZNF573	1.15492	5.76477	12.8418	2.21936e-23	2.99916e-22	42.5025
FAM70B	1.99466	7.11469	12.836	2.28621e-23	3.0853e-22	42.4729
ADNP	1.13996	9.25675	12.832	2.33341e-23	3.14473e-22	42.4525
ZNF25	1.08389	6.26944	12.83	2.35715e-23	3.17457e-22	42.4424
TSC1	1.0663	8.24438	12.8294	2.36395e-23	3.18158e-22	42.4395
C7orf70	1.08398	7.90035	12.8279	2.38222e-23	3.20399e-22	42.4319
EED	1.18541	7.23612	12.8214	2.46143e-23	3.30607e-22	42.3992
MED30	-1.54195	5.88152	-12.8176	2.50953e-23	3.36839e-22	42.3799
MAT2B	-1.40806	7.78649	-12.8168	2.51968e-23	3.37973e-22	42.3759
UBE2E2	2.07001	8.04492	12.8162	2.52767e-23	3.38817e-22	42.3728
ZW10	1.11096	7.28166	12.8147	2.54731e-23	3.40989e-22	42.365
PLK2	2.06299	7.47547	12.8085	2.62776e-23	3.51523e-22	42.334
ELF4	-1.14425	8.14418	-12.7858	2.94888e-23	3.9395e-22	42.219
TSPAN5	1.33409	7.01471	12.7775	3.07707e-23	4.10799e-22	42.1766
MSTO1	1.5735	8.68264	12.7751	3.11407e-23	4.15181e-22	42.1647
NEAT1	-1.41093	9.7161	-12.7749	3.11694e-23	4.15286e-22	42.1638
LOC541473	-1.15969	4.73077	-12.7686	3.21906e-23	4.27746e-22	42.1316
CCND2	-1.5152	8.24543	-12.7663	3.25685e-23	4.31901e-22	42.12
LHFP	2.55194	8.39742	12.7658	3.26448e-23	4.32625e-22	42.1176
C12orf32	1.18479	8.10805	12.7655	3.2703e-23	4.33108e-22	42.1159
ANKRD6	1.07565	5.98829	12.7587	3.38519e-23	4.4743e-22	42.0814
DDX26B	1.85266	7.70363	12.7566	3.42129e-23	4.51901e-22	42.0709
FAM174B	1.6318	9.07076	12.7546	3.4551e-23	4.56064e-22	42.061
SLC24A3	1.64014	7.18865	12.7503	3.53246e-23	4.65657e-22	42.039
AMOTL2	1.31658	7.04509	12.7495	3.54639e-23	4.67184e-22	42.035
TIAM2	1.16993	6.67427	12.7419	3.68554e-23	4.84873e-22	41.9967
LOC222070	1.03776	7.09523	12.7373	3.77351e-23	4.95463e-22	41.9731
NUDT4	-1.80757	6.98685	-12.7323	3.87061e-23	5.07543e-22	41.9478
FKSG49	-1.02294	9.98389	-12.7287	3.94282e-23	5.16671e-22	41.9294
DIAPH1	-1.12164	7.60991	-12.7255	4.00605e-23	5.24611e-22	41.9135
CIITA	-1.49158	6.13215	-12.7215	4.08979e-23	5.34521e-22	41.8929
TSSC1	1.05975	7.33052	12.7208	4.10413e-23	5.36043e-22	41.8894
TOMM40L	1.42367	8.71859	12.7091	4.35577e-23	5.68164e-22	41.83
FLJ36848	-2.28848	8.76403	-12.699	4.58437e-23	5.96418e-22	41.779
CELSR3	1.57675	5.88064	12.6965	4.64417e-23	6.03688e-22	41.7661
F2RL1	-2.36792	7.38472	-12.6963	4.64936e-23	6.03688e-22	41.765
FURIN	-1.33794	8.10903	-12.6861	4.89527e-23	6.33964e-22	41.7136
PNMA1	1.47768	8.96165	12.6782	5.09575e-23	6.57784e-22	41.6736
MTCH2	1.06352	9.64645	12.6774	5.11827e-23	6.60264e-22	41.6692
TH1L	1.01658	9.07248	12.6748	5.18527e-23	6.6804e-22	41.6562
PDGFRA	1.23883	6.36094	12.6595	5.60453e-23	7.20654e-22	41.5787
SYT11	1.87197	6.78529	12.6554	5.72438e-23	7.3559e-22	41.5576
LOC100288409	-1.72609	7.79287	-12.6511	5.84919e-23	7.49208e-22	41.536
APBA2	1.61855	6.29625	12.6479	5.94679e-23	7.6122e-22	41.5195
COTL1	1.61474	10.1596	12.6477	5.95253e-23	7.61465e-22	41.5186
LOC100287289	1.3354	6.33449	12.6458	6.01078e-23	7.68422e-22	41.5089
KIF11	1.81028	8.13034	12.6431	6.09405e-23	7.77069e-22	41.4952
AES	-1.17373	10.0299	-12.6402	6.18337e-23	7.8745e-22	41.4806
LOC440346	-1.1905	3.99723	-12.6379	6.25776e-23	7.96413e-22	41.4687
LRCH1	1.01072	6.80632	12.6353	6.34039e-23	8.06413e-22	41.4556
SEMA4D	1.77651	8.82156	12.6342	6.37541e-23	8.10349e-22	41.4501
TNFAIP8	1.71009	9.14795	12.6195	6.87101e-23	8.71672e-22	41.3755
ZBTB49	1.68138	5.50888	12.6105	7.19413e-23	9.12081e-22	41.3297
SMAD3	-1.08363	7.38948	-12.6086	7.26543e-23	9.20535e-22	41.3198
NSMCE1	1.40352	9.4028	12.5988	7.63477e-23	9.66715e-22	41.2704
SMCR7	1.244	7.38707	12.5962	7.73878e-23	9.79261e-22	41.2569
FKBP10	2.1501	7.13385	12.5922	7.89656e-23	9.97957e-22	41.2368
SNAPC1	1.26713	6.0749	12.5862	8.13985e-23	1.0274e-21	41.2065
BHLHE40	-1.9751	7.77331	-12.5793	8.43185e-23	1.06223e-21	41.1713
PAN3	1.06426	9.92854	12.5522	9.68353e-23	1.21607e-21	41.0333
LCMT1	1.34446	9.48928	12.5515	9.71484e-23	1.21923e-21	41.0301
ZNF695	-1.26472	3.56058	-12.5489	9.84524e-23	1.23451e-21	41.0168
BMS1	1.69554	8.69753	12.5489	9.849e-23	1.23451e-21	41.0164
TFG	-1.42662	7.12607	-12.5479	9.89845e-23	1.23992e-21	41.0114
LPCAT1	1.71726	10.2986	12.5471	9.93739e-23	1.24402e-21	41.0075
EIF3D	1.19417	10.871	12.5468	9.95379e-23	1.24529e-21	41.0059
SLC7A7	1.96239	9.33381	12.539	1.03562e-22	1.29319e-21	40.9664
LPPR3	1.00619	6.20172	12.5341	1.06168e-22	1.32242e-21	40.9416
IRF2BP2	-1.13446	8.90002	-12.5073	1.21726e-22	1.51053e-21	40.8052
ERLIN1	-1.29726	8.2583	-12.5062	1.2245e-22	1.51856e-21	40.7993
MBIP	1.27061	6.76242	12.5037	1.23988e-22	1.53573e-21	40.7868
TFIP11	1.21574	7.75248	12.5029	1.24492e-22	1.54005e-21	40.7828
FRYL	-1.17641	7.0456	-12.5021	1.24987e-22	1.54521e-21	40.7788
AFF1	-1.47224	8.45501	-12.5016	1.25315e-22	1.54734e-21	40.7762
C6orf62	-1.50929	9.26352	-12.5006	1.25951e-22	1.55423e-21	40.7712
WDR70	1.2624	8.17372	12.4981	1.27576e-22	1.57331e-21	40.7584
H2BFXP	1.16275	5.64441	12.497	1.28295e-22	1.58119e-21	40.7528
ZNF764	1.40746	6.67225	12.4828	1.37972e-22	1.6952e-21	40.6803
SEPT7L	-1.28739	5.13051	-12.4783	1.4113e-22	1.73186e-21	40.6577
ST5	1.41537	9.49525	12.4777	1.41614e-22	1.73673e-21	40.6543
MID1	1.09526	8.38011	12.477	1.42132e-22	1.74201e-21	40.6507
MDM1	1.20375	6.17455	12.4678	1.48953e-22	1.82225e-21	40.6039
NPR2	1.35256	7.03714	12.4648	1.51212e-22	1.84875e-21	40.5889
PRB1	-1.09163	6.98276	-12.4647	1.51339e-22	1.84916e-21	40.5881
PLEKHG5	-1.24345	6.05539	-12.4637	1.52049e-22	1.8567e-21	40.5834
GNL2	1.45752	10.0606	12.463	1.52662e-22	1.86303e-21	40.5794
CPOX	1.52843	7.30087	12.4615	1.53803e-22	1.87467e-21	40.572
RNF145	-1.47004	7.21225	-12.4584	1.56246e-22	1.90211e-21	40.5563
CRY1	1.47054	6.85898	12.4581	1.56519e-22	1.90427e-21	40.5545
ABO	-1.76301	7.42241	-12.4575	1.57012e-22	1.9091e-21	40.5514
SC5DL	-1.05969	6.48856	-12.4521	1.61405e-22	1.96131e-21	40.5239
LGR4	-1.16568	7.24483	-12.4496	1.63419e-22	1.98458e-21	40.5115
MLF1IP	1.26181	8.08532	12.4494	1.63612e-22	1.98571e-21	40.5103
PION	1.65323	7.46843	12.439	1.72536e-22	2.08939e-21	40.4574
CPSF3	1.27656	9.63648	12.439	1.72575e-22	2.08939e-21	40.4571
SLC25A32	1.74419	8.07871	12.4362	1.75051e-22	2.11679e-21	40.4429
SNORA71A	-1.01958	3.93566	-12.4313	1.79496e-22	2.16922e-21	40.4179
MAN1A2	-1.06403	6.23402	-12.4301	1.80592e-22	2.18114e-21	40.4119
MTMR4	1.10104	9.07895	12.4286	1.81933e-22	2.196e-21	40.4045
IL12RB1	1.4304	7.47457	12.428	1.82469e-22	2.20114e-21	40.4016
SLC39A10	1.72074	7.37975	12.4269	1.83497e-22	2.21085e-21	40.396
FAM179B	1.15562	6.86412	12.4234	1.86876e-22	2.24885e-21	40.3778
MYC	-1.35033	5.68904	-12.4131	1.96954e-22	2.36583e-21	40.3254
RAP2A	-1.20846	7.51595	-12.4094	2.00677e-22	2.40909e-21	40.3067
LOC550643	1.08297	7.57989	12.4086	2.01563e-22	2.41827e-21	40.3023
ACVR1B	-1.01712	5.99481	-12.4044	2.0593e-22	2.46918e-21	40.2809
SDK1	2.01153	6.40639	12.4034	2.06945e-22	2.47984e-21	40.276
LOC644450	-1.29119	5.76585	-12.4006	2.09885e-22	2.51205e-21	40.262
BBS2	1.19871	8.73825	12.3979	2.12834e-22	2.54581e-21	40.2481
KANK3	1.44596	7.56566	12.3966	2.14216e-22	2.56081e-21	40.2416
G3BP1	-1.09739	8.10035	-12.395	2.1602e-22	2.57942e-21	40.2332
MOAP1	1.19571	8.33953	12.395	2.16032e-22	2.57942e-21	40.2332
SNORA74A	-2.43376	4.94684	-12.3889	2.22919e-22	2.65846e-21	40.2019
FAM102A	1.44513	8.93123	12.3831	2.29585e-22	2.73467e-21	40.1725
ZNF367	1.52175	7.14602	12.3817	2.31282e-22	2.75323e-21	40.1652
EBNA1BP2	1.22157	9.92608	12.3778	2.35827e-22	2.80398e-21	40.1458
CARM1	1.41741	9.49151	12.3731	2.41629e-22	2.86783e-21	40.1215
CPNE8	-2.03151	6.10301	-12.3637	2.53504e-22	2.99804e-21	40.0737
AFAP1L2	1.39864	7.24275	12.3583	2.60604e-22	3.07834e-21	40.0462
ZNF292	-1.01953	6.45631	-12.3492	2.73055e-22	3.22159e-21	39.9996
FKTN	1.13383	5.32348	12.3485	2.74043e-22	3.23134e-21	39.996
ARCN1	1.0187	10.1457	12.3461	2.77345e-22	3.26834e-21	39.9841
FLVCR1	1.50108	7.21253	12.3447	2.79356e-22	3.29009e-21	39.9769
AOAH	1.52562	8.75715	12.3405	2.8542e-22	3.35951e-21	39.9555
MLKL	1.73015	9.54631	12.3379	2.89256e-22	3.40265e-21	39.9421
BTAF1	1.31099	9.34412	12.3364	2.91485e-22	3.42684e-21	39.9345
ZNF704	-1.11345	4.06941	-12.3362	2.91751e-22	3.42794e-21	39.9336
ZNF260	1.32875	8.23852	12.3352	2.93379e-22	3.44503e-21	39.928
TCEAL7	1.85396	5.27015	12.3332	2.96293e-22	3.47721e-21	39.9182
PKN2	-1.11857	7.31727	-12.332	2.98171e-22	3.49718e-21	39.9119
PRICKLE2	1.76036	8.16836	12.3243	3.10166e-22	3.63235e-21	39.8726
CCT6A	1.11931	10.3541	12.3242	3.10244e-22	3.63235e-21	39.8723
AHSA1	1.03442	9.94733	12.3234	3.11578e-22	3.64559e-21	39.868
ZBTB39	1.05469	5.99261	12.3233	3.1174e-22	3.64559e-21	39.8675
CIRBP	1.18746	10.2111	12.3228	3.12588e-22	3.65335e-21	39.8648
MRPS27	1.00483	9.8065	12.3202	3.16648e-22	3.69863e-21	39.8519
SAT2	1.22194	9.27022	12.3153	3.24728e-22	3.79078e-21	39.8268
NUP43	-1.12166	6.43963	-12.3105	3.32803e-22	3.88277e-21	39.8023
GAFA2	-1.04373	5.007	-12.3077	3.37578e-22	3.93387e-21	39.7881
EDEM3	-2.21697	7.12764	-12.3037	3.44535e-22	4.00789e-21	39.7678
PRMT5	1.02304	8.92561	12.3017	3.48128e-22	4.04732e-21	39.7574
KATNAL1	1.02613	5.80457	12.2993	3.52486e-22	4.0932e-21	39.745
NCKAP1	-1.74148	7.87888	-12.2991	3.52888e-22	4.09548e-21	39.7439
BMS1P5	-2.30439	5.42881	-12.2908	3.68208e-22	4.2683e-21	39.7015
TMEM201	1.18994	6.5633	12.2866	3.76138e-22	4.35514e-21	39.6803
NICN1	1.45571	7.48441	12.2786	3.91932e-22	4.52485e-21	39.6393
PIGA	1.27328	6.55452	12.274	4.01114e-22	4.62548e-21	39.6162
DUSP22	1.57691	9.02602	12.2716	4.0617e-22	4.68108e-21	39.6037
GPX8	1.84864	8.11578	12.2708	4.07854e-22	4.69507e-21	39.5995
CD180	2.45945	7.69713	12.2652	4.19764e-22	4.82655e-21	39.5708
HEATR6	1.13796	7.29141	12.262	4.26601e-22	4.89951e-21	39.5547
HOXC4	1.7732	6.26928	12.2533	4.46171e-22	5.11835e-21	39.51
RAC1	-1.3445	10.3211	-12.2522	4.48593e-22	5.14317e-21	39.5046
DUSP3	-1.18448	7.65569	-12.2487	4.56717e-22	5.23331e-21	39.4867
GPRASP1	1.78299	6.36274	12.2482	4.57811e-22	5.24282e-21	39.4843
RNF121	1.08981	7.10711	12.2322	4.97058e-22	5.67594e-21	39.4023
C3orf43	-1.17565	3.87497	-12.2243	5.17492e-22	5.90249e-21	39.3622
RRM2B	1.33455	7.36118	12.214	5.4547e-22	6.21804e-21	39.3097
LOC100286972	-1.45729	7.08357	-12.2113	5.53142e-22	6.30189e-21	39.2957
SLC41A1	2.054	7.44242	12.1962	5.9769e-22	6.79386e-21	39.2185
ARPP19	-1.10209	8.30051	-12.1956	5.99596e-22	6.81163e-21	39.2153
MBNL1	-1.19086	7.16839	-12.1881	6.23049e-22	7.06194e-21	39.1771
CDHR5	-2.40893	7.88816	-12.1785	6.54387e-22	7.40447e-21	39.1282
ATPAF1	1.25445	7.87287	12.1649	7.01762e-22	7.92701e-21	39.0585
LOC100289086	1.0436	6.33899	12.1589	7.23821e-22	8.17154e-21	39.0276
C1orf109	1.00939	5.06039	12.1567	7.32013e-22	8.25934e-21	39.0164
ZFPM2	1.6148	5.89892	12.153	7.46057e-22	8.41302e-21	38.9974
CEACAM5	-1.03291	8.66527	-12.1521	7.49515e-22	8.44722e-21	38.9928
WDYHV1	1.29865	6.49647	12.1479	7.65878e-22	8.61699e-21	38.9713
SFT2D2	-1.16719	7.75738	-12.1447	7.78404e-22	8.75298e-21	38.9551
LOC100129029	-1.02999	4.783	-12.1242	8.64533e-22	9.69955e-21	38.8505
PAIP1	1.21766	7.71581	12.1228	8.70739e-22	9.75816e-21	38.8434
HTRA1	2.3134	9.51939	12.1167	8.98597e-22	1.0059e-20	38.812
PPIE	1.15158	8.20112	12.1094	9.32773e-22	1.0424e-20	38.7748
OCIAD2	1.12134	10.6471	12.1012	9.73099e-22	1.08442e-20	38.7326
LOC100289230	1.59576	7.37775	12.1009	9.7474e-22	1.08564e-20	38.7309
STK10	1.03786	7.53418	12.0981	9.88529e-22	1.10038e-20	38.7169
AKR1B1	1.99996	9.91002	12.0906	1.02749e-21	1.14184e-20	38.6783
ANAPC7	1.13966	7.70895	12.0849	1.05795e-21	1.17503e-20	38.6492
RFX5	1.44346	8.25912	12.0834	1.06617e-21	1.18349e-20	38.6415
PSEN1	-1.04504	6.90018	-12.0815	1.07684e-21	1.19468e-20	38.6316
GBF1	-1.04375	8.51079	-12.0806	1.08187e-21	1.19958e-20	38.6269
VPS33B	1.01458	8.74278	12.0802	1.08392e-21	1.20118e-20	38.625
MOBKL1A	1.62171	8.34933	12.0764	1.10504e-21	1.22323e-20	38.6058
ZNF182	1.29431	6.8255	12.0751	1.11267e-21	1.23099e-20	38.5989
ZMYM3	1.03893	6.92833	12.0684	1.15148e-21	1.27181e-20	38.5647
SCFD2	1.05081	7.54868	12.0639	1.17869e-21	1.30114e-20	38.5415
RPL7L1	1.1616	9.93671	12.0569	1.22177e-21	1.34794e-20	38.5057
NAP1L5	1.2619	6.00023	12.0488	1.27345e-21	1.40262e-20	38.4644
HIST1H4D	-1.29333	3.82393	-12.0475	1.28221e-21	1.4115e-20	38.4575
GLCE	1.21912	9.01683	12.0456	1.29445e-21	1.42418e-20	38.4481
CCT3	1.10164	11.0496	12.0383	1.34412e-21	1.47556e-20	38.4105
TPST1	1.48739	6.25673	12.0329	1.38188e-21	1.51451e-20	38.3829
PIH1D1	1.15862	9.50186	12.0326	1.38426e-21	1.51629e-20	38.3812
UBAP2	1.07428	8.86401	12.0286	1.41249e-21	1.54636e-20	38.3611
CITED2	-2.07555	6.48456	-12.0068	1.58043e-21	1.72452e-20	38.2491
HOXD8	1.72146	6.37143	12.0056	1.59032e-21	1.73344e-20	38.2428
ERCC1	1.05327	8.56483	11.9931	1.69604e-21	1.84358e-20	38.1787
NKX3-2	1.37599	5.56214	11.9926	1.70034e-21	1.84725e-20	38.1762
LOC149703	-1.1677	4.53683	-11.992	1.70509e-21	1.8514e-20	38.1734
RNASEN	1.26251	9.091	11.9902	1.72136e-21	1.86703e-20	38.1639
PDIK1L	1.13686	6.44793	11.9899	1.7238e-21	1.8681e-20	38.1625
KLHDC2	1.0188	9.7059	11.9853	1.76505e-21	1.91025e-20	38.1389
AKAP11	1.11739	6.9655	11.9819	1.7962e-21	1.9429e-20	38.1215
BCL2L11	-1.09836	6.12433	-11.9754	1.85693e-21	2.00426e-20	38.0883
FAM108B1	-1.19297	6.36989	-11.9582	2.02919e-21	2.18305e-20	37.9999
RNF38	-1.1279	7.01778	-11.9575	2.03677e-21	2.19003e-20	37.9962
FN3K	-1.04493	4.65972	-11.9565	2.04628e-21	2.19906e-20	37.9915
PHLPP1	1.40745	8.77923	11.9506	2.10997e-21	2.26384e-20	37.961
ZNF204P	1.54886	5.87162	11.9383	2.24746e-21	2.40617e-20	37.898
FLT1	1.1721	5.91423	11.9347	2.28958e-21	2.44599e-20	37.8795
CDCP1	-1.42626	7.53029	-11.931	2.33336e-21	2.49142e-20	37.8606
MLLT11	1.97659	7.13106	11.9276	2.37472e-21	2.53423e-20	37.8431
SCRN1	1.7501	7.14482	11.9235	2.42545e-21	2.58503e-20	37.8221
HTRA2	1.16275	7.89752	11.9234	2.42667e-21	2.58503e-20	37.8216
GIMAP5	1.85538	9.83769	11.9233	2.42753e-21	2.58503e-20	37.8212
KIAA1161	-1.13652	6.02949	-11.9209	2.45842e-21	2.61653e-20	37.8086
VASP	-1.58254	6.83862	-11.9187	2.48624e-21	2.64189e-20	37.7974
MRPL49	1.03957	9.23079	11.9077	2.63106e-21	2.78983e-20	37.7409
MYH15	-1.53044	4.97484	-11.906	2.65441e-21	2.81308e-20	37.7321
CD36	1.16162	6.07031	11.9041	2.68043e-21	2.83914e-20	37.7224
MAP7	-1.41145	7.84456	-11.9004	2.7318e-21	2.89048e-20	37.7035
C5orf22	-1.32304	6.15049	-11.896	2.79401e-21	2.94641e-20	37.681
TOX	1.2304	7.03373	11.896	2.79503e-21	2.94641e-20	37.6807
WDR44	-1.06853	6.69454	-11.8919	2.85399e-21	3.00697e-20	37.6599
EPB41L2	-1.24067	9.60342	-11.8866	2.93278e-21	3.08671e-20	37.6327
DBF4	1.38497	7.05485	11.8824	2.99659e-21	3.15053e-20	37.6113
UAP1L1	1.24332	6.15546	11.8788	3.05305e-21	3.20651e-20	37.5927
HMG20A	1.28396	8.1684	11.874	3.13e-21	3.2804e-20	37.5678
ST6GAL1	-1.70735	6.386	-11.8699	3.1959e-21	3.3477e-20	37.5471
KCTD5	-1.31047	6.59069	-11.8581	3.3957e-21	3.55138e-20	37.4866
EHF	-1.82566	8.54964	-11.8542	3.46501e-21	3.62196e-20	37.4665
ADAM9	-1.70867	7.12873	-11.8518	3.50874e-21	3.66575e-20	37.454
FAM83B	-2.9754	6.40249	-11.8487	3.56447e-21	3.72006e-20	37.4383
C1orf220	-1.06607	3.94546	-11.8443	3.64673e-21	3.80192e-20	37.4155
TMEM33	-1.06421	7.69469	-11.8365	3.7969e-21	3.95642e-20	37.3753
GPR174	-1.5082	4.73282	-11.8327	3.87098e-21	4.03149e-20	37.356
MGAT1	1.08423	9.61544	11.8314	3.89675e-21	4.0562e-20	37.3494
RWDD2B	1.14152	9.26322	11.8289	3.94887e-21	4.10831e-20	37.3362
C9orf25	1.42366	7.80034	11.8263	4.00149e-21	4.16088e-20	37.323
TGFBI	1.76827	11.3072	11.8214	4.10242e-21	4.26138e-20	37.2982
ATF7IP2	1.30568	7.48014	11.8207	4.11786e-21	4.27295e-20	37.2944
FUT1	1.46169	6.55373	11.8187	4.15995e-21	4.31437e-20	37.2843
COQ5	1.22458	8.93801	11.8136	4.27075e-21	4.42237e-20	37.2581
HEY1	1.23854	8.03811	11.8067	4.42712e-21	4.57477e-20	37.2222
LOC728163	-1.89108	6.47251	-11.8058	4.44694e-21	4.59286e-20	37.2178
POF1B	-1.4629	6.97179	-11.8033	4.5041e-21	4.64707e-20	37.205
CDC16	1.05596	9.26377	11.8009	4.5607e-21	4.70303e-20	37.1926
FRG1	1.01224	10.0924	11.7978	4.63361e-21	4.77327e-20	37.1768
ZNF558	1.02711	8.35256	11.7972	4.64808e-21	4.78322e-20	37.1737
RAVER1	1.07287	8.88969	11.7943	4.71795e-21	4.8501e-20	37.1588
C19orf22	-1.00828	8.77582	-11.7936	4.73469e-21	4.8648e-20	37.1553
B3GNT5	-1.35177	6.76493	-11.7922	4.77063e-21	4.89919e-20	37.1477
IL18R1	1.84934	6.66915	11.7886	4.85834e-21	4.98155e-20	37.1296
LSM12	-1.2958	8.56278	-11.7851	4.9482e-21	5.06846e-20	37.1113
MXD1	-1.521	9.97124	-11.7828	5.00587e-21	5.1249e-20	37.0998
AIF1L	1.1164	6.26913	11.7767	5.16526e-21	5.28535e-20	37.0685
EGLN1	-1.00968	7.24025	-11.7712	5.31394e-21	5.4347e-20	37.0402
MOBKL1B	-1.69108	8.46222	-11.7706	5.3316e-21	5.44995e-20	37.0369
C16orf54	2.20363	8.34869	11.7677	5.4123e-21	5.52393e-20	37.0219
APBB3	1.22732	6.02785	11.7552	5.77083e-21	5.87779e-20	36.958
YWHAE	-1.16333	10.6575	-11.7504	5.91617e-21	6.01351e-20	36.9332
FBLIM1	-1.26334	7.40051	-11.7483	5.98247e-21	6.0778e-20	36.9221
TRIM2	-1.1045	7.1947	-11.7413	6.2009e-21	6.28366e-20	36.8864
RAD51C	1.15344	7.20691	11.7408	6.21693e-21	6.2967e-20	36.8838
PLBD1	-1.34715	8.9459	-11.7402	6.23621e-21	6.31301e-20	36.8807
FGD6	-1.51983	5.44898	-11.7376	6.32202e-21	6.39337e-20	36.8671
ZNF644	-1.19824	6.77183	-11.7359	6.37592e-21	6.44133e-20	36.8586
LOC641364	-1.22007	4.25941	-11.7325	6.48979e-21	6.54308e-20	36.841
SLC31A2	1.49539	8.35929	11.726	6.71183e-21	6.76008e-20	36.8074
IPMK	-1.42101	6.15868	-11.7245	6.76105e-21	6.80621e-20	36.8001
NFIC	-1.44294	7.79213	-11.7233	6.80478e-21	6.84331e-20	36.7937
CCDC125	-1.17586	7.00245	-11.7208	6.89141e-21	6.92343e-20	36.7811
UVRAG	1.01548	8.01189	11.7066	7.41788e-21	7.42235e-20	36.7077
EZH2	1.40199	9.01577	11.7049	7.48277e-21	7.48352e-20	36.6991
DSCR3	-1.00218	7.46512	-11.7019	7.59763e-21	7.59076e-20	36.6839
KLHL24	-1.04685	7.14174	-11.6902	8.07277e-21	8.03721e-20	36.6234
KBTBD6	1.36959	6.51582	11.6859	8.25493e-21	8.21035e-20	36.6012
PRKCI	-1.11234	7.7988	-11.6816	8.43835e-21	8.38859e-20	36.5793
NUDT11	1.20199	5.35685	11.6796	8.52645e-21	8.47193e-20	36.5689
RAB5C	-1.05355	8.54306	-11.6711	8.90809e-21	8.8423e-20	36.5253
OXR1	-1.16508	6.89681	-11.6664	9.12922e-21	9.05277e-20	36.5008
IFIT5	1.2441	7.74091	11.6637	9.25521e-21	9.16855e-20	36.4872
RRAGD	1.21366	6.93266	11.662	9.33669e-21	9.24467e-20	36.4784
ADAT2	1.29141	6.28639	11.6582	9.52341e-21	9.42486e-20	36.4587
HPS5	1.08254	7.56553	11.6507	9.89869e-21	9.77679e-20	36.4202
TMEM106B	-1.31688	7.73395	-11.6502	9.92269e-21	9.79564e-20	36.4178
CCDC104	1.13024	9.02643	11.646	1.01408e-20	1.0006e-19	36.3961
ARFIP1	-1.43369	8.45359	-11.6449	1.0201e-20	1.00604e-19	36.3902
LOC148709	-1.07782	5.35151	-11.6419	1.03573e-20	1.02095e-19	36.375
NRAS	-1.04946	8.79493	-11.6383	1.05513e-20	1.03904e-19	36.3565
NHLH1	1.11591	5.78961	11.6364	1.06587e-20	1.0491e-19	36.3464
LSG1	1.11213	8.70919	11.6324	1.0877e-20	1.07005e-19	36.3262
USP40	1.15155	7.43178	11.6308	1.09713e-20	1.07774e-19	36.3176
EMD	1.01526	7.33818	11.6288	1.10815e-20	1.08802e-19	36.3077
LIMCH1	1.12186	6.58687	11.6273	1.11676e-20	1.09593e-19	36.2999
EOMES	2.3	7.37463	11.6206	1.15611e-20	1.13343e-19	36.2654
SCG5	1.76839	7.81173	11.6164	1.18177e-20	1.15688e-19	36.2435
CUEDC2	1.44427	8.97085	11.6137	1.19798e-20	1.1716e-19	36.23
SLC25A28	1.14547	9.18115	11.6084	1.23122e-20	1.20115e-19	36.2027
OTUD6B	1.30085	7.41589	11.6082	1.23296e-20	1.20225e-19	36.2013
SIPA1L3	-1.03188	6.71078	-11.6008	1.28099e-20	1.24787e-19	36.1632
AXIN2	-1.33062	6.18769	-11.5972	1.30503e-20	1.27005e-19	36.1447
LOC100132625	1.05875	5.78446	11.5939	1.32735e-20	1.29103e-19	36.1278
LOC440104	1.01816	7.67968	11.5928	1.33482e-20	1.29649e-19	36.1222
FPGS	1.49582	7.13542	11.5917	1.34265e-20	1.30347e-19	36.1163
FYTTD1	-1.29364	7.01592	-11.5797	1.42851e-20	1.3821e-19	36.0546
MNS1	-1.20522	4.90098	-11.5793	1.43127e-20	1.3841e-19	36.0526
TTC13	1.05226	8.25564	11.5768	1.44949e-20	1.40036e-19	36.04
CREB3L1	-1.32432	7.79101	-11.5729	1.47956e-20	1.42801e-19	36.0196
TBCCD1	1.08138	7.1462	11.569	1.50957e-20	1.45628e-19	35.9996
LOC90110	1.4892	8.68757	11.5687	1.51146e-20	1.45739e-19	35.9983
COL5A3	2.49716	7.05067	11.5639	1.54955e-20	1.49123e-19	35.9735
MED13	-1.18329	7.41206	-11.559	1.58945e-20	1.52888e-19	35.9482
ZNF133	1.37515	7.57034	11.5579	1.59827e-20	1.53662e-19	35.9427
STX2	1.0025	6.89394	11.5565	1.61039e-20	1.54679e-19	35.9351
RGS10	1.14996	8.84205	11.5553	1.62023e-20	1.55473e-19	35.929
ZNF862	1.48964	7.40154	11.5536	1.63454e-20	1.56695e-19	35.9203
IKZF3	-2.34283	4.98891	-11.5525	1.64415e-20	1.57493e-19	35.9144
SMEK1	-1.00131	7.22431	-11.5524	1.64445e-20	1.57493e-19	35.9143
ST3GAL5	1.85447	8.79468	11.5462	1.69844e-20	1.62429e-19	35.8821
STX4	1.06879	8.23872	11.5344	1.80481e-20	1.72105e-19	35.8215
NOC3L	1.31925	8.12079	11.5333	1.81561e-20	1.73053e-19	35.8156
PFAS	1.3173	8.18839	11.5303	1.84357e-20	1.75466e-19	35.8003
ZNHIT6	1.15156	7.07773	11.5164	1.98137e-20	1.88131e-19	35.7285
C9orf7	-1.26972	8.09839	-11.5057	2.09342e-20	1.98391e-19	35.6737
B3GALT1	-2.13178	4.54807	-11.5046	2.1056e-20	1.99451e-19	35.6679
GLA	1.25828	9.3461	11.4984	2.17425e-20	2.05757e-19	35.6359
ZNF295	1.20067	6.86704	11.4974	2.1859e-20	2.06761e-19	35.6306
PPCDC	1.76643	8.05009	11.4932	2.23423e-20	2.11003e-19	35.6088
C11orf10	-1.03756	10.1968	-11.4931	2.23499e-20	2.11003e-19	35.6085
ATXN7	-1.155	6.64877	-11.4919	2.24913e-20	2.12238e-19	35.6022
HERC5	1.69303	6.241	11.4908	2.26144e-20	2.13298e-19	35.5967
RGL2	1.30911	8.65228	11.4906	2.26395e-20	2.13434e-19	35.5956
UBE2E3	1.03307	8.9411	11.4865	2.31265e-20	2.17921e-19	35.5744
COLQ	1.11562	6.2403	11.4806	2.38418e-20	2.24449e-19	35.5441
ZNF691	1.27319	6.66025	11.4805	2.38534e-20	2.24453e-19	35.5436
AMICA1	1.79862	9.11129	11.479	2.40335e-20	2.25933e-19	35.5361
LOC388796	1.17324	8.62613	11.4738	2.46962e-20	2.31834e-19	35.509
MRPL27	1.14375	10.2321	11.4685	2.53854e-20	2.37967e-19	35.4815
FBRSL1	1.11051	9.27523	11.4661	2.57005e-20	2.40808e-19	35.4692
TIAM1	1.32329	6.55013	11.4597	2.65645e-20	2.48668e-19	35.4363
TRIP13	1.44441	7.17044	11.4554	2.7166e-20	2.5406e-19	35.414
CHUK	1.19995	7.39788	11.4543	2.73185e-20	2.55366e-19	35.4084
BNIP1	1.04792	6.96336	11.4526	2.75513e-20	2.57422e-19	35.3999
ACRC	1.395	5.39216	11.4503	2.78917e-20	2.6048e-19	35.3877
CD8A	1.88608	7.95617	11.442	2.91143e-20	2.71133e-19	35.345
PSMD13	1.16756	9.62514	11.4398	2.94407e-20	2.74045e-19	35.3338
ZCCHC18	1.58863	5.67764	11.4375	2.98047e-20	2.77304e-19	35.3216
RPL32P3	1.27382	7.03937	11.4267	3.15132e-20	2.92788e-19	35.2661
PDE8A	-1.01203	7.26378	-11.4263	3.15735e-20	2.93212e-19	35.2641
BBS10	1.38755	6.961	11.4189	3.28125e-20	3.04261e-19	35.2258
MAGEH1	1.47365	7.8558	11.4188	3.28245e-20	3.04261e-19	35.2254
CHPF	-1.1649	7.07622	-11.4083	3.46627e-20	3.19662e-19	35.1711
CDK5RAP1	1.16469	8.84431	11.4038	3.5485e-20	3.26639e-19	35.1478
PTPLAD2	1.83175	7.45707	11.4009	3.6007e-20	3.31128e-19	35.1332
GZMH	1.84598	6.72931	11.3996	3.62577e-20	3.32982e-19	35.1263
OLFML3	1.95664	8.21227	11.3993	3.63045e-20	3.33257e-19	35.125
TMOD3	-1.13969	7.64546	-11.3909	3.79267e-20	3.47668e-19	35.0814
ENO2	1.92158	7.65234	11.3821	3.96878e-20	3.62475e-19	35.0362
MARS	1.26612	9.48051	11.3819	3.97451e-20	3.62831e-19	35.0348
LOC100129510	-1.02699	4.32861	-11.3798	4.01688e-20	3.66363e-19	35.0242
GIMAP4	1.49196	7.62707	11.3765	4.08697e-20	3.72585e-19	35.007
HGS	-1.32045	7.63199	-11.3642	4.35404e-20	3.96568e-19	34.9439
MORC3	1.02447	7.76882	11.3609	4.42992e-20	4.03111e-19	34.9267
NPL	1.09418	6.08646	11.3599	4.45381e-20	4.05099e-19	34.9213
LOC153682	1.74722	5.96653	11.3566	4.52944e-20	4.1179e-19	34.9045
POU2AF1	1.46879	7.53532	11.3547	4.5758e-20	4.15814e-19	34.8944
ZNF597	-1.15642	5.22247	-11.3517	4.64609e-20	4.21816e-19	34.8792
DOLPP1	1.01291	7.72343	11.3501	4.68463e-20	4.24928e-19	34.871
TXNDC6	1.55706	6.26753	11.3466	4.77065e-20	4.32533e-19	34.8528
CREG1	1.04016	10.4876	11.3464	4.77588e-20	4.32777e-19	34.8517
PLAG1	1.47405	5.84993	11.3444	4.82582e-20	4.36938e-19	34.8414
PIGN	1.05999	7.65382	11.3422	4.87998e-20	4.41439e-19	34.8302
VSIG10L	1.27916	4.87272	11.34	4.93547e-20	4.46054e-19	34.819
ECE1	-1.11573	7.38001	-11.339	4.96343e-20	4.48085e-19	34.8134
PACSIN2	-1.0705	8.15694	-11.3376	4.99787e-20	4.50765e-19	34.8065
ELTD1	2.42315	8.16185	11.3376	4.99894e-20	4.50765e-19	34.8062
ERAL1	1.16263	8.47903	11.334	5.09293e-20	4.59033e-19	34.7877
PHF11	1.1711	7.30052	11.3295	5.21336e-20	4.69462e-19	34.7644
MICAL2	-1.0621	8.22875	-11.3252	5.33138e-20	4.79655e-19	34.7421
ZMYND19	1.32753	7.71071	11.3135	5.66351e-20	5.08387e-19	34.6819
TMEM75	-1.20755	4.12621	-11.3119	5.70879e-20	5.11957e-19	34.6739
TNFRSF17	2.92768	9.44633	11.3119	5.71101e-20	5.11957e-19	34.6735
WASF2	-1.13164	8.57333	-11.3093	5.78781e-20	5.18375e-19	34.6602
ARL5B	-1.99708	5.95436	-11.3058	5.89433e-20	5.27203e-19	34.6421
CXorf24	1.40144	5.81552	11.302	6.01031e-20	5.37094e-19	34.6226
FKBP8	1.56352	8.45184	11.3016	6.02223e-20	5.37917e-19	34.6207
KLHL21	1.18547	7.68132	11.2983	6.12575e-20	5.46918e-19	34.6037
PRO2214	-1.42094	3.77101	-11.2969	6.17216e-20	5.50815e-19	34.5962
P4HB	-1.32639	9.82806	-11.2888	6.43496e-20	5.73753e-19	34.5546
LOC283588	1.50824	5.30767	11.2877	6.47332e-20	5.76915e-19	34.5487
DEPDC1B	1.17509	5.79638	11.2859	6.53392e-20	5.81794e-19	34.5394
HCLS1	2.09669	9.41181	11.2854	6.5522e-20	5.8316e-19	34.5366
ARHGAP15	1.80074	8.41839	11.2798	6.74203e-20	5.99519e-19	34.5082
MTRR	1.03272	7.1341	11.2768	6.85058e-20	6.08084e-19	34.4923
SNORD116@	-1.17378	5.27673	-11.2748	6.92153e-20	6.13834e-19	34.482
ZNF836	1.42292	7.30678	11.2595	7.492e-20	6.63539e-19	34.4031
THYN1	1.12819	8.95194	11.2573	7.57834e-20	6.70589e-19	34.3917
C4orf52	1.11387	8.22578	11.2555	7.64902e-20	6.75941e-19	34.3824
LOC284454	1.1842	8.16599	11.2493	7.90011e-20	6.96583e-19	34.3502
CDCA7L	1.5347	9.38552	11.245	8.07883e-20	7.1171e-19	34.3279
MTR	1.19832	7.48864	11.2448	8.08475e-20	7.11916e-19	34.3272
CXCR7	1.00147	6.91266	11.2445	8.09792e-20	7.1276e-19	34.3256
FEM1C	-1.55625	8.85432	-11.244	8.11955e-20	7.14348e-19	34.3229
NFXL1	1.2703	7.29864	11.2436	8.13414e-20	7.15316e-19	34.3211
RBM19	1.07842	6.55535	11.2399	8.29163e-20	7.28843e-19	34.302
SLC20A1	1.11052	10.2985	11.2365	8.44058e-20	7.41608e-19	34.2843
ROCK2	-1.0176	7.12636	-11.2328	8.60484e-20	7.55706e-19	34.2651
USP5	1.04907	6.57024	11.2131	9.52797e-20	8.34293e-19	34.1635
MCEE	1.24373	8.12141	11.212	9.58516e-20	8.38839e-19	34.1576
LAMP3	2.94165	8.47307	11.2106	9.65551e-20	8.44624e-19	34.1503
TLR7	1.12281	5.73667	11.2087	9.75136e-20	8.52633e-19	34.1404
ECSCR	2.31878	8.43568	11.2069	9.83934e-20	8.5957e-19	34.1315
C4orf36	-1.14471	4.13354	-11.2023	1.0079e-19	8.78582e-19	34.1075
SETBP1	1.35344	6.87283	11.202	1.00962e-19	8.79694e-19	34.1058
GTF2A2	-1.17999	6.98654	-11.177	1.14932e-19	9.97042e-19	33.9767
ZBTB20	1.24705	7.17839	11.1759	1.15601e-19	1.00241e-18	33.9709
EXOC3	-1.04857	8.10409	-11.1753	1.15947e-19	1.00498e-18	33.9679
CLDN20	-1.12324	5.51405	-11.1696	1.19407e-19	1.03407e-18	33.9386
FAM113A	1.24041	6.414	11.1695	1.19461e-19	1.03408e-18	33.9382
C5orf25	1.10546	6.84123	11.1554	1.28537e-19	1.10975e-18	33.8652
CEACAM7	-2.59143	10.3288	-11.1544	1.29215e-19	1.11512e-18	33.86
TMEM79	1.07419	6.26619	11.152	1.30848e-19	1.12823e-18	33.8475
NR1H3	1.83383	8.99587	11.1471	1.34208e-19	1.1557e-18	33.8222
CLEC2B	1.64475	8.09093	11.147	1.34308e-19	1.15602e-18	33.8215
RHOA	-1.23407	8.30553	-11.1368	1.41557e-19	1.2153e-18	33.7691
OPN3	1.33031	9.02284	11.1332	1.44264e-19	1.23747e-18	33.7502
TMUB2	1.09788	9.39252	11.1185	1.55694e-19	1.33322e-18	33.6743
INMT	1.52136	6.55068	11.1173	1.56642e-19	1.34076e-18	33.6682
NEK7	-1.90042	7.93965	-11.1158	1.57869e-19	1.34952e-18	33.6604
NCRNA00204	1.19853	6.96753	11.1117	1.61265e-19	1.37737e-18	33.6392
COPZ2	1.05788	7.2702	11.11	1.62717e-19	1.38917e-18	33.6303
NDFIP2	-1.51992	7.36223	-11.1087	1.63812e-19	1.39792e-18	33.6236
SACS	1.8861	7.73705	11.103	1.68735e-19	1.4387e-18	33.5941
ABHD2	-1.43323	7.85427	-11.1001	1.71259e-19	1.45959e-18	33.5793
ZNF266	1.64874	8.55573	11.0916	1.78988e-19	1.52025e-18	33.5353
LSM7	-1.09054	8.63194	-11.0889	1.81507e-19	1.54038e-18	33.5214
EPHX1	1.53904	8.94052	11.0889	1.81512e-19	1.54038e-18	33.5214
ZNF805	1.05265	6.58393	11.0817	1.88474e-19	1.59741e-18	33.4839
CCDC117	-1.09168	7.62864	-11.0803	1.89794e-19	1.60723e-18	33.4769
STAT3	-1.30659	8.49304	-11.0754	1.9477e-19	1.64797e-18	33.4512
KIAA1274	1.61732	7.08786	11.0711	1.99148e-19	1.68429e-18	33.429
IFT74	1.27917	7.99485	11.0661	2.04388e-19	1.72641e-18	33.4031
GNAQ	-1.05492	7.92421	-11.0595	2.11493e-19	1.78339e-18	33.3691
NDC80	1.50059	7.83815	11.0587	2.12378e-19	1.7901e-18	33.3649
EZR	-1.40261	10.0279	-11.0523	2.19538e-19	1.84731e-18	33.3319
KDM1B	-1.81929	6.54578	-11.0484	2.23977e-19	1.88387e-18	33.312
FERMT1	-1.00417	7.24308	-11.0482	2.24208e-19	1.88502e-18	33.3109
ENPP2	2.11069	9.11868	11.0478	2.24717e-19	1.8877e-18	33.3087
TBX21	1.5003	5.92671	11.0346	2.40644e-19	2.01724e-18	33.2404
LOC254100	-1.07924	4.79526	-11.0335	2.42024e-19	2.02794e-18	33.2348
NUP107	1.03109	9.16593	11.0324	2.43398e-19	2.0386e-18	33.2291
N6AMT2	1.05322	6.92426	11.0305	2.45834e-19	2.05813e-18	33.2192
P2RY8	2.27271	9.46677	11.0261	2.51542e-19	2.10326e-18	33.1963
ARFGAP2	1.04392	8.68748	11.0228	2.55883e-19	2.13687e-18	33.1793
NCK2	-1.14449	8.36301	-11.0204	2.59069e-19	2.16166e-18	33.1669
LMO7	-1.54	6.48922	-10.9751	3.27844e-19	2.72409e-18	32.9324
MEIS3P1	-2.20778	8.65195	-10.9745	3.28905e-19	2.73177e-18	32.9292
KCNH8	1.43607	4.4394	10.9688	3.38696e-19	2.80489e-18	32.9
CLEC1A	1.80997	5.49219	10.9675	3.41119e-19	2.82378e-18	32.8929
PLS3	1.4267	9.27272	10.967	3.41936e-19	2.82818e-18	32.8905
ADPRHL2	1.04706	9.66241	10.9659	3.4384e-19	2.84276e-18	32.8849
ZNF419	1.24449	7.106	10.9641	3.47161e-19	2.86782e-18	32.8754
PAPSS2	-1.53605	8.88281	-10.9632	3.48777e-19	2.87998e-18	32.8707
SFXN2	1.0634	8.59294	10.9611	3.52665e-19	2.91087e-18	32.8597
SF3B4	1.07577	8.17713	10.9607	3.53304e-19	2.91494e-18	32.8579
CDC14A	-1.04842	4.8996	-10.9568	3.60473e-19	2.9704e-18	32.8379
ZSCAN5A	1.06688	5.51781	10.9541	3.65706e-19	3.01102e-18	32.8235
LOC100132356	1.08997	5.72102	10.9468	3.79758e-19	3.12413e-18	32.786
PRKCQ	1.27632	6.20784	10.9462	3.80936e-19	3.13143e-18	32.7829
NUCB2	1.14323	8.9135	10.9458	3.81825e-19	3.13724e-18	32.7806
RSPO1	1.2474	5.34312	10.934	4.05841e-19	3.32359e-18	32.7198
LTB4R	1.02846	5.42504	10.9319	4.10351e-19	3.35775e-18	32.7088
FSTL1	1.51241	7.66656	10.9281	4.18532e-19	3.42188e-18	32.6891
BLM	1.70796	7.52036	10.9224	4.31023e-19	3.51823e-18	32.6598
KIAA1466	2.06406	5.02635	10.9209	4.34558e-19	3.54562e-18	32.6517
APOLD1	1.66952	6.84618	10.9157	4.46352e-19	3.63738e-18	32.625
KBTBD3	1.21793	6.20333	10.9089	4.62436e-19	3.7626e-18	32.5898
C7orf23	1.05886	8.10361	10.9087	4.63064e-19	3.76585e-18	32.5884
PYY	-3.34609	7.18979	-10.8978	4.8983e-19	3.97378e-18	32.5324
LOC100129550	1.35141	8.53169	10.8925	5.0364e-19	4.08248e-18	32.5047
DHTKD1	1.26152	7.71361	10.8869	5.18556e-19	4.19997e-18	32.4757
SOAT1	1.20379	7.43667	10.8857	5.21746e-19	4.22408e-18	32.4695
P2RY1	-2.47744	5.2884	-10.876	5.48867e-19	4.44004e-18	32.4191
HIST1H2BD	-1.66846	9.1142	-10.8742	5.53921e-19	4.4791e-18	32.4099
LOC158863	-1.50381	4.1799	-10.8691	5.68653e-19	4.59263e-18	32.3838
AMN1	1.06208	6.14466	10.8687	5.69831e-19	4.60027e-18	32.3817
TMEM48	1.16897	8.50844	10.866	5.78e-19	4.66244e-18	32.3676
TTPA	-1.1041	3.43084	-10.8655	5.79421e-19	4.67185e-18	32.3651
MIER3	-1.91758	6.52402	-10.8655	5.79636e-19	4.67185e-18	32.3647
MANF	1.1583	11.3931	10.8651	5.80704e-19	4.67856e-18	32.3629
IFI44	2.05395	6.94504	10.8638	5.84558e-19	4.7077e-18	32.3563
SDC1	1.02937	10.863	10.8634	5.85761e-19	4.71549e-18	32.3543
SLC35F2	1.37293	9.16713	10.8616	5.91545e-19	4.75627e-18	32.3445
KIAA0753	1.0437	7.60548	10.8601	5.95927e-19	4.78763e-18	32.3371
PCDHB14	1.21573	5.55418	10.8571	6.0554e-19	4.86094e-18	32.3212
C14orf139	1.49492	8.34073	10.8563	6.0806e-19	4.8792e-18	32.3171
OLFML1	1.89862	5.93824	10.8491	6.31151e-19	5.05836e-18	32.2799
OLFML2A	1.88346	7.42177	10.8404	6.60362e-19	5.28608e-18	32.2349
WDR47	1.26432	6.33341	10.8401	6.61438e-19	5.29126e-18	32.2332
FAM43A	-1.09079	6.77291	-10.833	6.86096e-19	5.47886e-18	32.1968
MDC1	1.19291	8.06306	10.8303	6.95867e-19	5.55465e-18	32.1827
PAQR7	1.49864	8.58094	10.8272	7.0735e-19	5.64178e-18	32.1664
NPM3	1.1271	8.55551	10.8257	7.12844e-19	5.68333e-18	32.1587
MOGS	1.41112	8.2433	10.8209	7.3094e-19	5.81594e-18	32.1337
RC3H1	-1.02702	7.58066	-10.8137	7.58866e-19	6.03091e-18	32.0964
OR2A4	-1.80815	5.09413	-10.8121	7.64983e-19	6.07709e-18	32.0884
NDRG2	-1.69491	7.29004	-10.81	7.73619e-19	6.14079e-18	32.0772
CALM1	-1.05704	9.52832	-10.8094	7.75797e-19	6.15562e-18	32.0744
MRPL47	-1.08391	8.26295	-10.808	7.81374e-19	6.19741e-18	32.0673
PMP22	1.67733	10.2003	10.7974	8.25789e-19	6.53145e-18	32.0122
NPFF	1.30024	6.77548	10.7888	8.63566e-19	6.81399e-18	31.9676
TMEM186	1.20723	7.86467	10.7875	8.69328e-19	6.85673e-18	31.961
ZNF670	1.20204	4.27024	10.7829	8.90301e-19	7.01103e-18	31.9373
TIGD2	1.11191	7.06527	10.7825	8.92517e-19	7.0257e-18	31.9348
AGAP1	-1.0311	7.11419	-10.7821	8.94203e-19	7.03619e-18	31.9329
PET117	1.38666	8.08424	10.7782	9.12431e-19	7.16545e-18	31.9128
GTF2H4	1.42486	6.77569	10.7775	9.15898e-19	7.18984e-18	31.909
DENND2D	1.06177	9.97527	10.7763	9.21659e-19	7.22935e-18	31.9028
CCR2	1.16028	5.75769	10.7727	9.38853e-19	7.35841e-18	31.8844
TMEM60	1.1125	8.13449	10.7721	9.42229e-19	7.38197e-18	31.8808
CKAP2L	1.03956	7.14575	10.7708	9.48194e-19	7.42578e-18	31.8745
MATN2	1.74085	8.98905	10.7697	9.54012e-19	7.46252e-18	31.8684
SEMA4B	-1.34119	9.13253	-10.7654	9.7542e-19	7.61801e-18	31.8463
DKFZP586I1420	1.58021	8.09394	10.7633	9.86356e-19	7.69737e-18	31.8352
NAGK	1.08962	9.17935	10.7571	1.01832e-18	7.93749e-18	31.8035
COL6A1	-1.72532	6.5679	-10.7519	1.04637e-18	8.14976e-18	31.7764
YPEL3	1.15868	8.20952	10.7506	1.05342e-18	8.2014e-18	31.7697
IPCEF1	1.40198	6.07326	10.7503	1.05507e-18	8.21108e-18	31.7682
RNF149	1.02063	10.2822	10.748	1.06806e-18	8.30564e-18	31.756
VGLL3	1.63394	4.43765	10.7468	1.07454e-18	8.34628e-18	31.7499
CCNL1	-1.27044	7.32487	-10.7421	1.10134e-18	8.55104e-18	31.7254
ITGB6	-2.01934	6.73859	-10.7367	1.13231e-18	8.77443e-18	31.6978
C16orf48	1.15905	7.40475	10.7348	1.14383e-18	8.86022e-18	31.6877
PDK2	-1.00568	5.95368	-10.7322	1.15955e-18	8.97501e-18	31.6741
LOC389765	1.46454	6.52043	10.7317	1.16206e-18	8.99095e-18	31.672
CPEB4	-1.45955	6.63928	-10.7271	1.19055e-18	9.19348e-18	31.6478
LOC400657	1.25593	7.20245	10.7238	1.21112e-18	9.34865e-18	31.6308
S100A4	1.52829	10.4108	10.7231	1.21569e-18	9.37668e-18	31.627
PHC1	1.23066	8.73564	10.716	1.26157e-18	9.71172e-18	31.5901
DCBLD1	1.02545	7.34523	10.7155	1.26475e-18	9.72869e-18	31.5876
HIST1H4H	-1.06723	4.5187	-10.7043	1.34074e-18	1.02893e-17	31.5295
TRIM40	-2.60341	5.91532	-10.6859	1.47547e-18	1.13102e-17	31.4342
KIF4A	1.62722	7.69887	10.6856	1.47733e-18	1.13201e-17	31.4329
C1orf198	1.29956	7.91505	10.6846	1.48521e-18	1.13761e-17	31.4276
VAT1	1.32496	9.18926	10.6815	1.50917e-18	1.15508e-17	31.4117
TGM2	-1.77735	6.48091	-10.6706	1.59765e-18	1.21951e-17	31.3549
SORBS2	1.11062	5.85123	10.6636	1.6567e-18	1.26071e-17	31.3188
TARBP1	1.18969	8.46346	10.6536	1.74502e-18	1.32539e-17	31.2671
MIPEP	1.17137	6.85402	10.6506	1.77232e-18	1.34458e-17	31.2516
CD302	1.46063	8.78872	10.6488	1.78979e-18	1.3568e-17	31.2418
BLNK	1.27205	9.35951	10.6482	1.79482e-18	1.3601e-17	31.239
PRRT2	-1.46461	5.71844	-10.6232	2.04438e-18	1.53982e-17	31.1094
FCHSD2	1.20064	7.44452	10.6136	2.14977e-18	1.61614e-17	31.0593
PIP5K1C	1.16261	9.21284	10.6036	2.26406e-18	1.69822e-17	31.0077
LOC283508	1.29385	9.14438	10.5977	2.33424e-18	1.74953e-17	30.9774
LOC100130855	-1.13887	6.02494	-10.5969	2.34432e-18	1.75643e-17	30.9731
ZNF516	1.29288	6.28576	10.5791	2.57226e-18	1.91782e-17	30.8807
ADAMTS5	1.49726	5.62604	10.5726	2.66035e-18	1.98276e-17	30.8471
FBXO16	1.57544	6.88198	10.5692	2.7082e-18	2.01615e-17	30.8294
DHRS7B	1.04331	7.85834	10.5688	2.71369e-18	2.01948e-17	30.8274
LOC100289612	1.19012	4.8853	10.5687	2.71476e-18	2.01952e-17	30.827
SEPP1	-1.66927	8.75027	-10.5531	2.94467e-18	2.1832e-17	30.746
FDXACB1	1.05173	5.27034	10.5477	3.02918e-18	2.24336e-17	30.7178
NCRNA00116	-1.05329	9.07948	-10.545	3.07224e-18	2.27439e-17	30.7038
TSPYL5	1.7626	6.73358	10.5413	3.13104e-18	2.31545e-17	30.6849
SLC35F5	-1.07048	5.59201	-10.5369	3.20462e-18	2.36497e-17	30.6618
NAP1L3	1.418	5.43724	10.5365	3.21175e-18	2.36886e-17	30.6596
C7orf40	1.09714	8.63835	10.5301	3.31962e-18	2.44389e-17	30.6267
SLC26A11	1.3598	6.81823	10.5199	3.50179e-18	2.57324e-17	30.5735
CHN1	2.20758	7.46626	10.5178	3.5402e-18	2.60051e-17	30.5626
TTK	1.81376	5.58617	10.5114	3.66004e-18	2.68556e-17	30.5295
PEG3	1.39363	5.18328	10.5056	3.77125e-18	2.76512e-17	30.4997
BPGM	1.24516	6.41922	10.4886	4.12006e-18	3.01531e-17	30.4116
VEGFC	1.4089	6.81592	10.4756	4.40868e-18	3.22062e-17	30.3442
STRADB	1.23804	8.63025	10.4756	4.41039e-18	3.22069e-17	30.3438
C6orf203	1.15446	9.37527	10.4741	4.44517e-18	3.24489e-17	30.336
SLC25A38	1.17504	8.79579	10.4728	4.47512e-18	3.26556e-17	30.3293
CDAN1	1.01162	6.90788	10.4688	4.56936e-18	3.327e-17	30.3085
NAP1L2	1.26939	4.84215	10.4658	4.64159e-18	3.37589e-17	30.2929
NCRNA00107	1.67283	6.01026	10.4613	4.75064e-18	3.45141e-17	30.2698
RASSF2	1.82391	8.82387	10.4603	4.7767e-18	3.46874e-17	30.2643
DNAJB4	-1.12988	5.5212	-10.4586	4.81854e-18	3.49691e-17	30.2557
DDX23	1.08403	8.48035	10.4561	4.88184e-18	3.54156e-17	30.2427
RIPK2	1.29863	7.21575	10.4428	5.23204e-18	3.7887e-17	30.1737
HIST1H2AC	1.4327	10.6417	10.4419	5.25722e-18	3.80556e-17	30.1689
METTL1	1.36556	7.04313	10.4406	5.29237e-18	3.8296e-17	30.1623
NCRNA00201	1.25376	9.81984	10.4384	5.35384e-18	3.87268e-17	30.1508
PECI	1.06635	8.55013	10.4353	5.44014e-18	3.9315e-17	30.1349
RAB27B	-1.04802	6.32307	-10.4229	5.80142e-18	4.1782e-17	30.0708
APOOL	-1.10066	6.97056	-10.4194	5.90865e-18	4.25235e-17	30.0526
ICAM2	1.74364	8.8964	10.4169	5.98774e-18	4.30459e-17	30.0394
DARC	2.01703	8.67122	10.4162	6.00929e-18	4.31853e-17	30.0358
VAV1	1.62774	7.82763	10.4116	6.15543e-18	4.41876e-17	30.0119
AGT	2.57891	8.69015	10.4098	6.2129e-18	4.4568e-17	30.0026
TMEM150C	1.39929	7.4543	10.4074	6.2897e-18	4.51027e-17	29.9904
TBCK	1.01456	7.99342	10.4057	6.34772e-18	4.55023e-17	29.9812
RAB2B	1.23013	8.01197	10.4054	6.3579e-18	4.55589e-17	29.9797
ZNF469	1.88712	7.20752	10.3969	6.64411e-18	4.75583e-17	29.9358
CD163	1.7449	8.02307	10.3946	6.72473e-18	4.8049e-17	29.9238
CRNDE	1.47168	5.01537	10.3787	7.30494e-18	5.19892e-17	29.8414
HHLA2	-2.35388	8.22877	-10.3776	7.34727e-18	5.22718e-17	29.8357
ABCC5	1.07152	7.54248	10.367	7.7657e-18	5.51304e-17	29.7805
UBXN8	1.33844	7.07293	10.365	7.84635e-18	5.56632e-17	29.7702
GFI1	1.37488	7.33038	10.3625	7.95007e-18	5.63789e-17	29.7572
SLC19A2	1.07582	7.77845	10.3616	7.98415e-18	5.66004e-17	29.7529
SPIN4	1.00407	7.43868	10.3574	8.16112e-18	5.77726e-17	29.7311
TET2	-1.22609	6.96112	-10.3551	8.26277e-18	5.84713e-17	29.7188
NINL	1.12196	6.23273	10.3514	8.42066e-18	5.94828e-17	29.6999
OSBPL3	1.40873	7.53812	10.3488	8.53608e-18	6.02768e-17	29.6864
C1orf50	1.05857	7.58774	10.3421	8.83986e-18	6.23334e-17	29.6515
FBXL7	1.18049	6.53774	10.3294	9.44679e-18	6.64482e-17	29.5854
LOC100272216	-1.79932	7.67045	-10.3256	9.63566e-18	6.77049e-17	29.5657
HMBS	1.0949	8.10138	10.3215	9.8416e-18	6.90787e-17	29.5447
MRPS9	1.45813	8.94112	10.3067	1.0631e-17	7.43572e-17	29.4679
CTNNAL1	1.20628	7.98016	10.3066	1.06375e-17	7.43765e-17	29.4673
KIAA1217	-1.15649	6.52079	-10.3022	1.08807e-17	7.59699e-17	29.4448
KMO	1.8774	6.93964	10.2927	1.14342e-17	7.96949e-17	29.3954
PLA1A	2.39308	6.98307	10.2921	1.14699e-17	7.99158e-17	29.3923
PTPN6	1.32023	10.2856	10.2877	1.17362e-17	8.16852e-17	29.3694
CEP55	1.5777	8.8763	10.2863	1.18259e-17	8.22809e-17	29.3618
CARD6	1.75532	8.05926	10.2852	1.1894e-17	8.26676e-17	29.3561
KLF4	-1.8977	8.87575	-10.2737	1.26263e-17	8.7574e-17	29.2967
WDR43	1.20024	9.56363	10.2709	1.28101e-17	8.87558e-17	29.2823
ICAM3	1.30836	10.2371	10.2616	1.34499e-17	9.3059e-17	29.2338
FUNDC1	1.0232	8.44837	10.2603	1.35409e-17	9.36236e-17	29.227
ZXDA	1.09191	6.10488	10.26	1.35612e-17	9.37317e-17	29.2255
SCHIP1	1.37967	6.22599	10.2587	1.36508e-17	9.43181e-17	29.219
VEGFA	-1.41832	8.14273	-10.2576	1.37312e-17	9.48409e-17	29.2131
FOXO4	1.29607	7.2449	10.256	1.38465e-17	9.55043e-17	29.2048
TDRD10	1.3826	5.90307	10.2533	1.40447e-17	9.68377e-17	29.1907
PTPRM	1.14235	6.83055	10.2507	1.42373e-17	9.80977e-17	29.1771
COL17A1	-1.8638	7.36329	-10.2481	1.44301e-17	9.93921e-17	29.1637
CCR6	2.30679	7.59967	10.2469	1.45148e-17	9.98713e-17	29.1579
NDUFA3	-1.2529	9.27699	-10.2395	1.50918e-17	1.03698e-16	29.1191
LOC100287331	1.05788	7.54317	10.2339	1.55347e-17	1.06631e-16	29.0903
C5orf54	1.08982	5.38868	10.2311	1.57628e-17	1.08122e-16	29.0758
CRYZ	1.36804	8.90724	10.2285	1.59774e-17	1.09518e-16	29.0623
MANEAL	1.09538	7.2874	10.2238	1.63767e-17	1.12101e-16	29.0378
LOC645638	1.40839	7.94906	10.2235	1.63979e-17	1.12207e-16	29.0365
PROM1	1.72917	10.3037	10.2214	1.65801e-17	1.13376e-16	29.0255
PARP8	1.01484	7.15376	10.2196	1.67346e-17	1.14393e-16	29.0163
THBS1	-1.73128	7.20603	-10.2139	1.72411e-17	1.17694e-16	28.9866
PROSC	-1.26257	6.68361	-10.2104	1.75569e-17	1.19644e-16	28.9685
GM2A	-1.13689	7.24375	-10.2099	1.76084e-17	1.19913e-16	28.9656
DHX9	-1.03392	7.9991	-10.1969	1.88437e-17	1.2815e-16	28.8981
GPR65	1.93705	7.78799	10.1937	1.91549e-17	1.30178e-16	28.8818
SH2B3	1.26724	7.6001	10.1913	1.93955e-17	1.31706e-16	28.8694
SCNN1A	-1.15996	8.10282	-10.1879	1.97453e-17	1.33828e-16	28.8516
C1orf216	1.47432	7.35732	10.1871	1.98241e-17	1.34312e-16	28.8476
FANCG	1.14999	7.50271	10.1709	2.15689e-17	1.45786e-16	28.7637
GPR171	1.77838	8.11661	10.1654	2.21995e-17	1.49842e-16	28.735
IPW	1.00354	5.55664	10.1654	2.22066e-17	1.49842e-16	28.7347
ALG14	1.07901	8.51948	10.1642	2.23435e-17	1.50664e-16	28.7286
STX5	1.00651	8.27628	10.1633	2.24445e-17	1.51242e-16	28.7241
MCM2	1.19798	7.84308	10.1561	2.33073e-17	1.5695e-16	28.6865
H19	2.12321	6.50431	10.1519	2.38177e-17	1.60224e-16	28.665
ZFYVE19	1.1494	7.4221	10.1481	2.42918e-17	1.63248e-16	28.6453
ARMCX1	1.26617	7.4854	10.1465	2.45002e-17	1.64521e-16	28.6368
LOC100128751	1.41084	5.99785	10.1411	2.5204e-17	1.68864e-16	28.6087
MRC2	1.08409	7.8782	10.1332	2.62596e-17	1.75582e-16	28.5678
CHST15	1.96561	8.40999	10.12	2.81274e-17	1.87503e-16	28.4994
THBS2	3.10463	8.54488	10.117	2.85719e-17	1.90339e-16	28.4838
C2CD2	1.20999	9.03658	10.1148	2.88951e-17	1.92428e-16	28.4726
DYRK4	1.01479	8.71592	10.1137	2.90675e-17	1.93511e-16	28.4667
ZNF738	1.08467	5.33669	10.1107	2.95249e-17	1.96211e-16	28.4512
EBI3	1.14863	6.97627	10.0989	3.13993e-17	2.08212e-16	28.3899
SEC31B	1.80335	6.49721	10.0932	3.23461e-17	2.14048e-16	28.3604
LOC285147	1.19247	5.42229	10.09	3.28805e-17	2.1744e-16	28.3441
RAPGEF2	-1.02814	6.4816	-10.0895	3.29729e-17	2.17978e-16	28.3413
NRN1	1.69407	6.47445	10.0806	3.45452e-17	2.28221e-16	28.2949
LMBR1L	1.33553	7.82191	10.0777	3.50735e-17	2.31557e-16	28.2798
AKAP1	-1.10152	7.16136	-10.0772	3.51619e-17	2.32064e-16	28.2773
VANGL2	2.01086	8.10111	10.0732	3.59036e-17	2.3688e-16	28.2565
ZNF222	1.09804	6.2236	10.0689	3.67014e-17	2.41984e-16	28.2346
MDK	-1.40001	8.427	-10.0682	3.68414e-17	2.42746e-16	28.2309
AMIGO2	1.51157	6.04132	10.0648	3.75107e-17	2.47074e-16	28.2129
GMDS	-1.32253	9.18908	-10.0645	3.75547e-17	2.47248e-16	28.2118
OTUD3	1.00044	6.83981	10.0593	3.85932e-17	2.53952e-16	28.1846
NOP58	1.28225	9.45868	10.0559	3.92936e-17	2.58304e-16	28.1667
TMEM178	1.48145	4.64507	10.0516	4.01668e-17	2.63957e-16	28.1449
GEMIN4	1.02166	7.45337	10.0408	4.24999e-17	2.78461e-16	28.0887
LOC728498	1.20991	9.01848	10.0396	4.27648e-17	2.80105e-16	28.0825
WWC3	1.02474	8.18315	10.0365	4.34718e-17	2.84505e-16	28.0662
DZIP1	1.06818	6.0411	10.0363	4.35095e-17	2.84608e-16	28.0653
VCAM1	1.54543	10.1995	10.0328	4.43154e-17	2.89688e-16	28.0471
VAT1L	1.21492	6.58463	10.0318	4.45408e-17	2.91066e-16	28.042
ELMOD3	1.18016	7.00461	10.0289	4.52301e-17	2.95473e-16	28.0267
ZNF536	1.00504	6.29925	10.0276	4.55168e-17	2.97249e-16	28.0204
PTP4A1	-1.11208	8.46041	-10.0249	4.61753e-17	3.01352e-16	28.0061
PKN1	1.32152	7.51249	10.0242	4.6344e-17	3.02353e-16	28.0025
KCNE3	-1.27782	6.79463	-10.0216	4.69663e-17	3.06212e-16	27.9892
SLC15A2	1.58687	6.16917	10.021	4.71305e-17	3.07182e-16	27.9858
CLEC14A	1.09798	7.13378	10.0197	4.74471e-17	3.09043e-16	27.9791
SYK	1.02023	8.33471	10.0137	4.8943e-17	3.18161e-16	27.9482
TXNDC3	1.27355	5.61363	10.0026	5.18537e-17	3.36423e-16	27.8907
REEP3	-1.29168	7.17019	-10.0009	5.23133e-17	3.39294e-16	27.882
PASK	1.20725	6.85775	9.99888	5.28762e-17	3.42722e-16	27.8713
LOC1518	-1.1027	6.06356	-9.98199	5.77406e-17	3.73156e-16	27.7837
SRPX	1.35658	6.40924	9.98175	5.7813e-17	3.73503e-16	27.7825
SNHG11	1.09889	6.49128	9.97504	5.98708e-17	3.86171e-16	27.7477
PMPCA	1.03497	8.31263	9.96954	6.16114e-17	3.97011e-16	27.7192
SLC36A1	-1.22341	6.70658	-9.95807	6.54066e-17	4.20377e-16	27.6597
MAP1LC3A	1.18107	7.8002	9.95571	6.62165e-17	4.25446e-16	27.6474
SLC9A2	-2.21833	6.93346	-9.95461	6.65961e-17	4.27746e-16	27.6418
BTK	1.95691	7.57977	9.95089	6.79004e-17	4.35842e-16	27.6225
C9orf119	1.13893	8.69569	9.94973	6.83106e-17	4.38192e-16	27.6165
SLMO2	-1.27041	9.03233	-9.94329	7.06414e-17	4.52706e-16	27.5831
BET1	1.15927	8.88467	9.93606	7.33531e-17	4.69781e-16	27.5456
C16orf7	1.09135	8.02489	9.93496	7.37757e-17	4.72335e-16	27.5399
GIMAP6	1.37048	7.25811	9.93237	7.47767e-17	4.78436e-16	27.5265
TTC22	-1.05688	6.61447	-9.9295	7.59032e-17	4.85311e-16	27.5116
JUP	-1.19655	9.59206	-9.91787	8.06446e-17	5.14986e-16	27.4513
CHSY1	1.30283	8.9419	9.91527	8.17451e-17	5.21345e-16	27.4378
PTGER2	1.13094	6.73902	9.90812	8.48494e-17	5.40277e-16	27.4007
VSIG4	1.82028	8.00591	9.90091	8.80979e-17	5.60065e-16	27.3634
STK17B	-1.30176	6.96962	-9.89752	8.96649e-17	5.69548e-16	27.3458
THOC1	1.07536	9.4109	9.8975	8.96754e-17	5.69548e-16	27.3457
TMEM91	1.17116	8.23429	9.87485	1.00907e-16	6.37625e-16	27.2283
LOC401052	1.48383	5.61942	9.87454	1.01069e-16	6.38444e-16	27.2267
KBTBD8	1.65643	6.86312	9.86977	1.03612e-16	6.53886e-16	27.202
EIF2B3	1.14008	8.56504	9.86343	1.07093e-16	6.7436e-16	27.1691
PFN2	1.36678	9.39422	9.86035	1.08824e-16	6.85043e-16	27.1532
RTN1	1.17167	6.32548	9.85635	1.11116e-16	6.98587e-16	27.1324
COLEC12	1.54796	6.90972	9.85031	1.14668e-16	7.19775e-16	27.1011
C12orf5	1.31827	7.98789	9.848	1.16057e-16	7.28267e-16	27.0891
SYP	1.43163	6.40889	9.8454	1.17642e-16	7.37748e-16	27.0757
C9orf30	1.08691	7.89021	9.8447	1.18069e-16	7.4019e-16	27.0721
AG2	1.86443	10.1079	9.8331	1.25428e-16	7.84745e-16	27.0119
COL15A1	2.27411	8.7395	9.83104	1.26778e-16	7.92046e-16	27.0012
ODZ4	1.29922	6.01373	9.82905	1.28101e-16	8.00058e-16	26.9909
FUT6	-1.19224	6.26425	-9.82794	1.28844e-16	8.04191e-16	26.9852
LRRC20	1.04804	5.92274	9.82746	1.29167e-16	8.05954e-16	26.9827
HAPLN3	2.15626	7.81547	9.82629	1.29956e-16	8.10625e-16	26.9766
GLIS2	1.08445	6.61473	9.82224	1.32727e-16	8.27648e-16	26.9556
STAT4	1.5408	7.2811	9.82208	1.32838e-16	8.28085e-16	26.9548
EME2	1.15134	8.10546	9.81713	1.36304e-16	8.48893e-16	26.9292
ECT2	-1.2222	6.41331	-9.81065	1.40985e-16	8.7722e-16	26.8956
GRB14	1.56311	5.41992	9.80711	1.43606e-16	8.92971e-16	26.8773
RPP40	1.21071	6.72733	9.80651	1.44055e-16	8.95481e-16	26.8742
LDLRAD3	1.52037	6.86673	9.80133	1.47998e-16	9.19134e-16	26.8473
LMNB1	1.05519	8.63221	9.79848	1.50213e-16	9.31723e-16	26.8325
HEG1	1.73471	8.20498	9.79561	1.52472e-16	9.44852e-16	26.8177
FAM78A	1.29997	6.60313	9.78996	1.57025e-16	9.71552e-16	26.7884
ZHX2	1.34101	8.28518	9.78827	1.58419e-16	9.79872e-16	26.7796
ITK	1.62101	6.422	9.78385	1.62102e-16	1.00203e-15	26.7567
C2orf63	1.49608	5.75286	9.78217	1.63526e-16	1.01052e-15	26.748
C3orf26	1.13632	8.50023	9.77935	1.65947e-16	1.02453e-15	26.7334
IFFO1	1.17708	7.61868	9.77788	1.67222e-16	1.03143e-15	26.7258
KAT5	1.16612	7.73279	9.75667	1.86758e-16	1.14554e-15	26.6159
ZNF443	1.00619	7.18418	9.74858	1.94792e-16	1.19298e-15	26.574
TANK	-1.40245	7.40259	-9.74465	1.98817e-16	1.21726e-15	26.5537
C3orf70	1.22821	7.00546	9.73978	2.03923e-16	1.24698e-15	26.5284
AMIGO1	1.50976	6.47829	9.73764	2.06214e-16	1.26061e-15	26.5173
C1orf186	2.06055	6.99369	9.73686	2.07046e-16	1.2653e-15	26.5133
LOC285033	1.09012	7.11117	9.7366	2.07332e-16	1.26666e-15	26.512
BYSL	1.27857	6.60121	9.73484	2.09241e-16	1.27714e-15	26.5028
BRIX1	1.05211	8.15964	9.73443	2.09683e-16	1.27906e-15	26.5007
SMYD5	1.00239	6.88848	9.73205	2.12297e-16	1.29421e-15	26.4884
ZSCAN22	1.03252	5.99588	9.72834	2.16447e-16	1.3183e-15	26.4692
DKFZp761E198	1.16008	6.77292	9.71835	2.28002e-16	1.38698e-15	26.4174
SLC36A4	1.21599	7.46546	9.71395	2.3328e-16	1.41822e-15	26.3947
FAM119B	1.0638	6.50451	9.71363	2.33668e-16	1.41971e-15	26.393
KIAA1797	1.00019	8.56887	9.71	2.38127e-16	1.44636e-15	26.3742
PLIN3	-1.23613	8.48755	-9.706	2.43138e-16	1.47499e-15	26.3535
PROCR	1.46607	8.61473	9.69714	2.54617e-16	1.54058e-15	26.3076
TM4SF18	1.18385	5.70566	9.69712	2.54647e-16	1.54058e-15	26.3075
DKFZp434H1419	1.221	6.63425	9.68167	2.75983e-16	1.66511e-15	26.2275
PRR5L	-1.14675	5.46935	-9.68027	2.77994e-16	1.67622e-15	26.2203
ANKRD10	-1.01504	7.61807	-9.66795	2.96413e-16	1.78242e-15	26.1564
ITIH5	1.35827	7.13184	9.66152	3.06496e-16	1.84194e-15	26.1232
COL5A2	1.94698	9.28762	9.65708	3.13664e-16	1.88161e-15	26.1002
SLC1A4	1.27794	8.14074	9.65121	3.23409e-16	1.93773e-15	26.0698
CD86	1.51046	7.28139	9.64875	3.27564e-16	1.96203e-15	26.0571
FAM65A	-1.12226	6.18082	-9.64809	3.28698e-16	1.96761e-15	26.0536
LRRCC1	1.14947	6.14446	9.64761	3.29521e-16	1.97138e-15	26.0511
RASEF	-1.1925	9.60773	-9.64618	3.31988e-16	1.98435e-15	26.0437
NXN	1.59274	8.47621	9.64183	3.39578e-16	2.02667e-15	26.0212
CBX7	1.1685	8.01587	9.63867	3.45209e-16	2.05904e-15	26.0049
C14orf68	1.01582	6.21013	9.63528	3.51352e-16	2.09255e-15	25.9873
LNP1	1.17612	7.13339	9.63484	3.52158e-16	2.09661e-15	25.9851
WDR54	1.27407	8.27185	9.63438	3.53018e-16	2.10058e-15	25.9826
TOB1	-2.07729	8.59172	-9.62207	3.7637e-16	2.23552e-15	25.9189
CAPG	1.13624	9.9519	9.62157	3.77357e-16	2.24004e-15	25.9163
NEIL3	1.41372	5.30765	9.62049	3.79481e-16	2.25198e-15	25.9108
COL3A1	1.61285	10.3714	9.61228	3.96035e-16	2.34602e-15	25.8683
CHL1	1.01087	5.62032	9.60636	4.08428e-16	2.41512e-15	25.8376
ADAMTS14	1.12207	6.54401	9.60544	4.10404e-16	2.42608e-15	25.8329
CTNND1	-1.08125	8.99746	-9.60243	4.16875e-16	2.4636e-15	25.8173
C4orf46	1.15241	6.53633	9.57957	4.69534e-16	2.76576e-15	25.699
ENGASE	1.23176	8.5856	9.57776	4.7397e-16	2.79024e-15	25.6897
C20orf56	2.46539	10.0002	9.57539	4.79859e-16	2.82073e-15	25.6774
ZWINT	1.03586	9.34948	9.57214	4.8805e-16	2.86634e-15	25.6605
SLC25A45	1.51408	7.89494	9.56401	5.09123e-16	2.98745e-15	25.6185
ATAD2B	-1.03195	5.60661	-9.55911	5.22268e-16	3.06008e-15	25.5932
LOC100294335	2.17091	8.30975	9.54579	5.59752e-16	3.27007e-15	25.5242
SLC35F1	1.52346	5.79153	9.53527	5.91247e-16	3.44395e-15	25.4698
LOC100289026	-1.28769	4.06396	-9.51433	6.59286e-16	3.82794e-15	25.3615
EML1	1.28031	5.52069	9.51426	6.59523e-16	3.8282e-15	25.3611
FSCN1	1.07131	7.61309	9.51057	6.72311e-16	3.8956e-15	25.3421
CCL8	2.42308	8.83685	9.5091	6.77462e-16	3.92202e-15	25.3345
SLC25A33	1.06121	7.81923	9.5076	6.82781e-16	3.95167e-15	25.3267
SPARCL1	1.65263	10.1918	9.48763	7.57506e-16	4.37143e-15	25.2234
FRMD6	1.4331	6.63681	9.48525	7.66914e-16	4.42316e-15	25.2112
DFNA5	1.41302	5.55731	9.47781	7.97163e-16	4.59229e-15	25.1727
B3GNT6	-1.19883	6.70659	-9.46616	8.46952e-16	4.86783e-15	25.1125
LOC375190	1.17877	7.11247	9.46387	8.57129e-16	4.91922e-15	25.1006
THBD	1.76141	7.09724	9.46171	8.66796e-16	4.97326e-15	25.0894
LOC100289058	1.1052	5.46558	9.46109	8.69604e-16	4.9865e-15	25.0862
MYBL1	2.04552	6.76069	9.45892	8.79462e-16	5.04012e-15	25.075
ITGA5	1.55047	9.09889	9.45195	9.11932e-16	5.22169e-15	25.039
LY86	1.8527	7.63865	9.44908	9.25611e-16	5.29849e-15	25.0242
FLJ30064	-1.05199	5.81688	-9.44859	9.27995e-16	5.31061e-15	25.0216
TNFSF4	1.38425	5.12412	9.44296	9.55564e-16	5.46053e-15	24.9925
SLC35D1	-1.28804	7.90212	-9.44256	9.57528e-16	5.47017e-15	24.9905
RGS18	2.05003	6.95249	9.43498	9.96003e-16	5.67767e-15	24.9513
C21orf116	-1.08526	3.47858	-9.43427	9.99701e-16	5.69474e-15	24.9476
HIST1H1C	-1.08773	10.3096	-9.4328	1.00735e-15	5.73669e-15	24.94
C14orf132	1.09987	6.11466	9.43178	1.01273e-15	5.76235e-15	24.9347
ROBO4	1.17739	6.7639	9.42189	1.06616e-15	6.0612e-15	24.8836
NLRP7	2.3497	8.0732	9.42096	1.07134e-15	6.08713e-15	24.8788
TNFAIP8L2	1.54781	7.48427	9.42077	1.07238e-15	6.09131e-15	24.8778
C9orf91	1.05926	7.33247	9.41144	1.12564e-15	6.38107e-15	24.8297
ADA	1.54228	7.30159	9.409	1.14003e-15	6.45712e-15	24.817
[truncated: 660 more rows]

## Sheet: S8
Table S8.CuClusterB-CuClusterC differentially expressed genes
id	logFC	AveExpr	t	P.Value	adj.P.Val	B
C1orf210	-1.30653	7.18282	-8.25192	4.46664e-13	3.29075e-10	19.3477
LOC400573	-1.22049	8.31367	-7.6519	9.33719e-12	3.35932e-09	16.4181
PKIB	-1.44482	6.4247	-7.64936	9.45716e-12	3.35932e-09	16.4058
PPP1R14C	-1.14367	8.24711	-7.56498	1.44367e-11	4.63185e-09	15.9983
ALPK2	1.29987	6.49584	7.5133	1.86938e-11	5.38923e-09	15.7494
LRIG3	-1.07198	5.50268	-7.31268	5.07385e-11	1.10911e-08	14.7877
KLF4	-1.12351	8.87575	-7.12299	1.29444e-10	2.3279e-08	13.8861
HAPLN1	-1.00779	6.51248	-6.91512	3.57986e-10	4.84426e-08	12.9073
GBA3	-1.24732	5.34262	-6.89852	3.88109e-10	5.18138e-08	12.8296
ACSM3	-1.03405	7.0225	-6.87192	4.4169e-10	5.78252e-08	12.7052
SOSTDC1	-1.24557	6.45849	-6.83954	5.1686e-10	6.45785e-08	12.554
NAT2	-1.06196	7.396	-6.83336	5.32588e-10	6.53966e-08	12.5252
METTL7B	-1.08943	7.75219	-6.78589	6.70246e-10	7.70667e-08	12.3041
GIPC2	-1.00462	7.76913	-6.723	9.08079e-10	9.71156e-08	12.0121
PCDH17	1.00785	6.55599	6.66147	1.22107e-09	1.22675e-07	11.7274
C9orf152	-1.17709	7.81975	-6.60407	1.60807e-09	1.46732e-07	11.4628
OSTBETA	-1.21585	8.96087	-6.46737	3.08661e-09	2.35244e-07	10.8364
CD19	1.3647	7.42343	6.35326	5.29726e-09	3.59635e-07	10.3178
THBS2	1.66048	8.54488	6.33667	5.72805e-09	3.83644e-07	10.2427
FLJ32063	-1.4922	5.60752	-6.33019	5.90564e-09	3.92893e-07	10.2134
SELENBP1	-1.03519	10.4753	-6.31047	6.48016e-09	4.18517e-07	10.1243
CWH43	-1.88917	7.04835	-6.29493	6.97116e-09	4.41625e-07	10.0542
FAM113B	1.02447	6.76557	6.25979	8.22119e-09	5.0011e-07	9.89592
GALNT12	-1.07036	8.11339	-6.24302	8.89301e-09	5.28059e-07	9.82055
OSR1	-1.03424	5.06764	-6.2209	9.8628e-09	5.71985e-07	9.72124
TEX11	-1.06031	6.47895	-6.13057	1.5026e-08	7.84506e-07	9.31743
COL5A3	1.12805	7.05067	6.11751	1.59658e-08	8.14338e-07	9.25925
SATB2	-1.17503	7.18871	-6.07097	1.98083e-08	9.68126e-07	9.0525
LRRC19	-1.23093	8.00793	-6.06686	2.01891e-08	9.79517e-07	9.03425
CHI3L2	1.42017	6.85757	6.04286	2.25565e-08	1.06171e-06	8.92797
NR3C2	-1.0269	9.2595	-6.01003	2.6244e-08	1.20844e-06	8.78286
CDX2	-1.02888	7.50527	-5.91025	4.14832e-08	1.70493e-06	8.34424
CA2	-1.26974	10.4505	-5.84446	5.59965e-08	2.16288e-06	8.05699
C3	1.2007	11.0315	5.79883	6.88852e-08	2.50964e-06	7.85872
PTGDS	1.25194	10.2021	5.72756	9.50506e-08	3.17239e-06	7.55067
FAM55A	-1.2507	8.45945	-5.65604	1.31057e-07	3.99844e-06	7.24349
SLC9A2	-1.07269	6.93346	-5.63714	1.42624e-07	4.2093e-06	7.16264
CHN1	1.00988	7.46626	5.63462	1.44239e-07	4.23307e-06	7.15187
HEPACAM2	-1.73877	7.2841	-5.63383	1.44748e-07	4.23781e-06	7.1485
SELP	1.21858	7.7945	5.62595	1.49933e-07	4.32869e-06	7.11486
H19	1.00328	6.50431	5.61778	1.55503e-07	4.45716e-06	7.08
LTF	1.63423	8.54882	5.61581	1.56879e-07	4.47083e-06	7.07158
CLU	1.10017	9.48979	5.60972	1.61198e-07	4.54828e-06	7.04563
PTP4A3	1.1796	7.09264	5.59715	1.70487e-07	4.7386e-06	6.99208
CD22	1.14569	7.22708	5.58169	1.82633e-07	5.01331e-06	6.92632
CHRDL2	1.14612	7.05706	5.581	1.83191e-07	5.01933e-06	6.92341
TWIST1	1.17218	7.4967	5.57368	1.89255e-07	5.12897e-06	6.89229
TUBAL3	-1.13534	7.87169	-5.56201	1.9933e-07	5.32989e-06	6.84274
C17orf73	-1.04345	9.26525	-5.4462	3.32476e-07	7.93952e-06	6.35421
DHRS11	-1.1501	7.32154	-5.41381	3.83248e-07	8.94785e-06	6.21859
IGHD	1.14048	5.91171	5.41297	3.84661e-07	8.97032e-06	6.21508
MT1M	-1.56362	7.67996	-5.41015	3.89455e-07	9.03722e-06	6.20326
TMEM163	1.15701	6.82714	5.38201	4.40459e-07	1.00133e-05	6.08585
CXCL13	1.53523	9.46865	5.36336	4.77796e-07	1.0691e-05	6.00824
C10orf99	-1.19856	11.0563	-5.3352	5.40132e-07	1.17681e-05	5.8913
HSD11B2	-1.17299	10.3273	-5.32057	5.75581e-07	1.23792e-05	5.83069
IL24	1.46361	7.46866	5.30605	6.13023e-07	1.29415e-05	5.77062
C2orf88	-1.04917	7.78655	-5.29578	6.40898e-07	1.3322e-05	5.72823
SCGB2A1	-1.46154	7.76239	-5.28271	6.7821e-07	1.38939e-05	5.6743
BGN	1.01341	7.8676	5.28019	6.85642e-07	1.40029e-05	5.66391
EGFL6	1.3682	5.96716	5.27756	6.93474e-07	1.41193e-05	5.65309
LRRC31	-1.03937	6.94729	-5.26985	7.16998e-07	1.44944e-05	5.6213
MB	-1.22283	6.89917	-5.22894	8.55273e-07	1.64696e-05	5.45329
CTHRC1	1.1652	7.68323	5.21235	9.18529e-07	1.72534e-05	5.38533
YBX2	-1.09031	7.09173	-5.19486	9.90091e-07	1.8236e-05	5.31388
LOC100288092	-1.00072	7.54504	-5.13337	1.28768e-06	2.22156e-05	5.06372
P2RX5	1.15528	8.39978	5.1024	1.46901e-06	2.45014e-05	4.93837
BEST2	-1.30371	5.30094	-5.10233	1.46945e-06	2.45014e-05	4.93809
ISX	-1.24644	7.77081	-5.07031	1.68306e-06	2.69328e-05	4.809
PCK1	-2.0844	7.19843	-5.016	2.11651e-06	3.20214e-05	4.59115
CLDN8	-2.35392	6.07305	-5.01312	2.14235e-06	3.23335e-05	4.57962
SLC4A4	-1.06004	6.59701	-4.95949	2.68253e-06	3.87523e-05	4.36599
CA7	-1.11163	7.31299	-4.95166	2.77171e-06	3.96654e-05	4.33493
KIAA0125	1.22802	7.91644	4.89346	3.53154e-06	4.76914e-05	4.10493
VNN2	1.1017	7.91717	4.84519	4.31225e-06	5.52701e-05	3.91545
ANKRD43	-1.06078	7.66438	-4.77052	5.86028e-06	7.05645e-05	3.62468
CDHR1	-1.19029	6.31271	-4.76148	6.0807e-06	7.27782e-05	3.58969
ANXA13	-1.02681	7.47854	-4.75226	6.31409e-06	7.48615e-05	3.55401
FAP	1.09873	6.40401	4.61185	1.11423e-05	0.000117396	3.01652
CHP2	-1.32899	8.90708	-4.58323	1.24944e-05	0.000128471	2.90827
ADH1C	-1.47604	9.56845	-4.54206	1.4721e-05	0.000146782	2.75335
GUCA2A	-1.2924	10.9113	-4.46903	1.96499e-05	0.00018389	2.48077
LEFTY1	-1.00414	9.28858	-4.46492	1.99697e-05	0.00018606	2.46555
SCNN1B	-1.08218	7.39136	-4.46467	1.99892e-05	0.000186154	2.46462
RETNLB	-1.52894	8.30756	-4.43006	2.28968e-05	0.000208443	2.33657
TCL1A	1.37462	7.40783	4.42876	2.30132e-05	0.000209127	2.33179
UGT2A3	-1.13748	4.70113	-4.37817	2.80319e-05	0.000246295	2.14591
MS4A12	-1.38655	10.1808	-4.32876	3.39428e-05	0.000286827	1.96578
HMGCS2	-1.23496	6.99669	-4.27838	4.11976e-05	0.000335776	1.78359
CCL19	1.07301	10.0136	4.20459	5.45743e-05	0.000421098	1.51942
AQP8	-1.57343	7.14801	-4.17672	6.064e-05	0.000460929	1.42051
SPP1	1.35754	6.34784	4.16604	6.31331e-05	0.000476963	1.38271
SLC26A2	-1.3945	8.37637	-4.16343	6.37571e-05	0.000481312	1.37348
GUCA2B	-1.43536	7.91444	-4.14339	6.87479e-05	0.000512185	1.3028
SELL	1.00503	8.25098	4.09924	8.10985e-05	0.000583863	1.14795
SERPINB7	1.54704	5.54014	4.0685	9.09235e-05	0.000641821	1.04086
KLK7	1.04958	6.07756	4.04614	9.87787e-05	0.000685591	0.963304
KLK6	1.18238	5.77158	4.03101	0.000104454	0.000718713	0.911038
CHI3L1	1.05098	7.96369	3.98242	0.000124879	0.000832671	0.744064
MS4A1	1.14144	8.05406	3.9207	0.000156367	0.0010024	0.534109
LOC100288985	1.33753	8.86324	3.91889	0.000157392	0.001008	0.528009
TRPM6	-1.00165	6.10336	-3.90806	0.000163684	0.00104162	0.491441
CD177	-1.36597	9.60169	-3.86127	0.000193744	0.0011919	0.33427
IL13RA2	1.32817	7.16107	3.82777	0.000218416	0.00130866	0.222642
LAIR2	1.01161	6.73871	3.81629	0.000227539	0.00135434	0.184554
STC1	1.03079	7.07478	3.81061	0.000232187	0.00137911	0.16574
SELE	1.10049	6.69314	3.74087	0.000297131	0.0016962	-0.0635347
FAM55D	-1.00387	9.2341	-3.74083	0.000297167	0.0016962	-0.0636495
TREM1	1.00078	6.80633	3.73965	0.000298402	0.00170227	-0.0674997
GCG	-1.15816	9.69384	-3.73601	0.000302245	0.00171828	-0.0793852
KLK10	1.21553	6.58276	3.72567	0.000313409	0.0017666	-0.11306
MMP3	1.43891	9.82082	3.72331	0.000316012	0.00177674	-0.12074
C4orf7	1.20083	9.4483	3.71474	0.000325634	0.00182106	-0.14858
TCN1	1.24543	7.0781	3.58892	0.000503185	0.00261226	-0.551743
SERPINB3	1.15812	4.88968	3.52143	0.000632875	0.00314415	-0.763568
SERPINA3	1.11129	8.3165	3.49549	0.000690639	0.0033888	-0.844128
S100A12	1.27179	7.14743	3.46282	0.000770467	0.00370823	-0.944918
AQP9	1.2997	7.18127	3.42645	0.000869529	0.00409098	-1.05624
LOC646627	-1.08196	10.0976	-3.40409	0.00093624	0.00434321	-1.12421
S100A8	1.23785	10.4473	3.35411	0.00110318	0.00496929	-1.27488
PROK2	1.26414	6.66448	3.21107	0.00174806	0.00730514	-1.69605
FCGR3B	1.08549	8.39626	3.20477	0.00178331	0.00742282	-1.71427

## Sheet: S9
Table S9.GO enrichment analysis
ONTOLOGY	ID	Description	GeneRatio	BgRatio	pvalue	p.adjust	qvalue	geneID	Count
BP	GO:2000121	regulation of removal of superoxide radicals	0.125	10/18800	0.00424819	0.0855888	0.0465318	H19	1
BP	GO:1903238	positive regulation of leukocyte tethering or rolling	2022-01-08	11/18800	0.00467214	0.0855888	0.0465318	SELP	1
BP	GO:1903236	regulation of leukocyte tethering or rolling	2022-01-08	16/18800	0.00678952	0.0855888	0.0465318	SELP	1
BP	GO:0030198	extracellular matrix organization	2022-02-08	307/18800	0.00697398	0.0855888	0.0465318	COL5A3/EGFL6	2
BP	GO:0043062	extracellular structure organization	2022-02-08	308/18800	0.00701806	0.0855888	0.0465318	COL5A3/EGFL6	2
BP	GO:0045229	external encapsulating structure organization	2022-02-08	310/18800	0.00710661	0.0855888	0.0465318	COL5A3/EGFL6	2
BP	GO:0033623	regulation of integrin activation	2022-01-08	17/18800	0.00721253	0.0855888	0.0465318	SELP	1
BP	GO:0097284	hepatocyte apoptotic process	2022-01-08	18/18800	0.00763537	0.0855888	0.0465318	H19	1
BP	GO:1900543	negative regulation of purine nucleotide metabolic process	2022-01-08	21/18800	0.00890296	0.0855888	0.0465318	H19	1
BP	GO:0035584	calcium-mediated signaling using intracellular calcium source	2022-01-08	22/18800	0.00932518	0.0855888	0.0465318	SELP	1
BP	GO:0045980	negative regulation of nucleotide metabolic process	2022-01-08	22/18800	0.00932518	0.0855888	0.0465318	H19	1
BP	GO:1901032	negative regulation of response to reactive oxygen species	2022-01-08	22/18800	0.00932518	0.0855888	0.0465318	H19	1
BP	GO:1903428	positive regulation of reactive oxygen species biosynthetic process	2022-01-08	22/18800	0.00932518	0.0855888	0.0465318	H19	1
BP	GO:0031589	cell-substrate adhesion	2022-02-08	364/18800	0.00969032	0.0855888	0.0465318	COL5A3/EGFL6	2
BP	GO:0019430	removal of superoxide radicals	2022-01-08	23/18800	0.00974724	0.0855888	0.0465318	H19	1
BP	GO:2001169	regulation of ATP biosynthetic process	2022-01-08	23/18800	0.00974724	0.0855888	0.0465318	H19	1
BP	GO:1904996	positive regulation of leukocyte adhesion to vascular endothelial cell	2022-01-08	24/18800	0.0101691	0.0855888	0.0465318	SELP	1
BP	GO:0071450	cellular response to oxygen radical	2022-01-08	25/18800	0.0105909	0.0855888	0.0465318	H19	1
BP	GO:0071451	cellular response to superoxide	2022-01-08	25/18800	0.0105909	0.0855888	0.0465318	H19	1
BP	GO:0098719	sodium ion import across plasma membrane	2022-01-08	25/18800	0.0105909	0.0855888	0.0465318	SLC9A2	1
BP	GO:0033622	integrin activation	2022-01-08	26/18800	0.0110125	0.0855888	0.0465318	SELP	1
BP	GO:1900017	positive regulation of cytokine production involved in inflammatory response	2022-01-08	27/18800	0.0114339	0.0855888	0.0465318	H19	1
BP	GO:1902883	negative regulation of response to oxidative stress	2022-01-08	27/18800	0.0114339	0.0855888	0.0465318	H19	1
BP	GO:0000303	response to superoxide	2022-01-08	28/18800	0.0118552	0.0855888	0.0465318	H19	1
BP	GO:0000305	response to oxygen radical	2022-01-08	29/18800	0.0122763	0.0855888	0.0465318	H19	1
BP	GO:0008045	motor neuron axon guidance	2022-01-08	30/18800	0.0126972	0.0855888	0.0465318	CHN1	1
BP	GO:1903579	negative regulation of ATP metabolic process	2022-01-08	30/18800	0.0126972	0.0855888	0.0465318	H19	1
BP	GO:0050901	leukocyte tethering or rolling	2022-01-08	33/18800	0.0139592	0.0856897	0.0465867	SELP	1
BP	GO:0045785	positive regulation of cell adhesion	2022-02-08	446/18800	0.0143024	0.0856897	0.0465867	SELP/EGFL6	2
BP	GO:0090322	regulation of superoxide metabolic process	2022-01-08	34/18800	0.0143795	0.0856897	0.0465867	H19	1
BP	GO:0051354	negative regulation of oxidoreductase activity	2022-01-08	35/18800	0.0147997	0.0856897	0.0465867	H19	1
BP	GO:1904037	positive regulation of epithelial cell apoptotic process	2022-01-08	38/18800	0.0160592	0.0856897	0.0465867	H19	1
BP	GO:0002691	regulation of cellular extravasation	2022-01-08	39/18800	0.0164788	0.0856897	0.0465867	SELP	1
BP	GO:1901031	regulation of response to reactive oxygen species	2022-01-08	39/18800	0.0164788	0.0856897	0.0465867	H19	1
BP	GO:1904994	regulation of leukocyte adhesion to vascular endothelial cell	2022-01-08	39/18800	0.0164788	0.0856897	0.0465867	SELP	1
BP	GO:1900371	regulation of purine nucleotide biosynthetic process	2022-01-08	42/18800	0.0177365	0.0869549	0.0472745	H19	1
BP	GO:0016339	calcium-dependent cell-cell adhesion via plasma membrane cell adhesion molecules	2022-01-08	43/18800	0.0181554	0.0869549	0.0472745	SELP	1
BP	GO:0030808	regulation of nucleotide biosynthetic process	2022-01-08	43/18800	0.0181554	0.0869549	0.0472745	H19	1
BP	GO:2000378	negative regulation of reactive oxygen species metabolic process	2022-01-08	47/18800	0.0198295	0.0898799	0.0488647	H19	1
[truncated: 44 more rows]

## Sheet: S10
Table S10.KEGG enrichment analysis
[truncated: 5 more rows]

[truncated: 5 more sheets: S11, S12, S13, S14, S15]
